# Supplementary material for: Wheldone Revisited: Structure Revision Via DFT-GIAO Chemical Shift Calculations, 1,1-HD-ADEQUATE NMR Spectroscopy, and X-ray Crystallography Studies
Source: J Nat Prod. 2024 Jul 23;87(8):2095–100. doi: 10.1021/acs.jnatprod.4c00649 (PMC11348420; doi:10.1021/acs.jnatprod.4c00649)
Supplement: Supplementary file 2 — np4c00649_si_002.cif [file np4c00649_si_002.cif]

####################################################################### 
# 
# This file contains crystal structure data downloaded from the 
# Cambridge Structural Database (CSD) hosted by the Cambridge 
# Crystallographic Data Centre (CCDC).
# 
# Full information about CCDC data access policies and citation 
# guidelines are available at http://www.ccdc.cam.ac.uk/access/V1 
# 
# Audit and citation data items may have been added by the CCDC. 
# Please retain this information to preserve the provenance of 
# this file and to allow appropriate attribution of the data. 
# 
#######################################################################

data_ncl_noal_01_mask
_database_code_depnum_ccdc_archive 'CCDC 2330603'
loop_
_audit_author_name
_audit_author_address
'Alexandra Longcake'
;Newcastle University
United Kingdom
;
_audit_update_record             
;
2024-02-09 deposited with the CCDC.	2024-06-03 downloaded from the CCDC.
;
#=========================================================================
# start Validation Reply Form
_vrf_PLAT420_ncl_noal_01_mask    
;
PROBLEM: D-H Bond Without Acceptor  O5A      --H5A      .     Please Check 
RESPONSE: The hydrogen atoms were generated in calculated positions due 
to dataset quality and no hydrogen bond acceptor exists nearby for this 
particular site.
;
# end Validation Reply Form
#=========================================================================
_audit_creation_date             2024-02-09
_audit_creation_method           
;
Olex2 1.5
(compiled 2023.08.24 svn.re1ec1418 for OlexSys, GUI svn.r6817)
;
_shelx_SHELXL_version_number     2018/3
_chemical_name_common            'Wheldone p-bromobenzylamide'
_chemical_name_systematic        .
_chemical_formula_moiety         '1(C32 H40 Br N O5)'
_chemical_formula_sum            'C32 H40 Br N O5'
_chemical_formula_weight         598.56
_chemical_absolute_configuration ad
_chemical_melting_point          .
_chemical_oxdiff_formula         'C75 H102 N2 O11 Br2'
loop_
_atom_type_symbol
_atom_type_description
_atom_type_scat_dispersion_real
_atom_type_scat_dispersion_imag
_atom_type_scat_source
C C 0.0181 0.0091 'International Tables Vol C Tables 4.2.6.8 and 6.1.1.4'
H H 0.0000 0.0000 'International Tables Vol C Tables 4.2.6.8 and 6.1.1.4'
Br Br -0.6763 1.2805 'International Tables Vol C Tables 4.2.6.8 and 6.1.1.4'
N N 0.0311 0.0180 'International Tables Vol C Tables 4.2.6.8 and 6.1.1.4'
O O 0.0492 0.0322 'International Tables Vol C Tables 4.2.6.8 and 6.1.1.4'

_shelx_space_group_comment       
;
The symmetry employed for this shelxl refinement is uniquely defined
by the following loop, which should always be used as a source of
symmetry information in preference to the above space-group names.
They are only intended as comments.
;
_space_group_crystal_system      triclinic
_space_group_IT_number           1
_space_group_name_H-M_alt        'P 1'
_space_group_name_Hall           'P 1'
loop_
_space_group_symop_operation_xyz
'x, y, z'

_cell_length_a                   9.2578(3)
_cell_length_b                   14.0193(4)
_cell_length_c                   14.8024(7)
_cell_angle_alpha                107.647(3)
_cell_angle_beta                 99.007(4)
_cell_angle_gamma                90.433(2)
_cell_volume                     1805.10(12)
_cell_formula_units_Z            2
_cell_measurement_reflns_used    18401
_cell_measurement_temperature    149.99(10)
_cell_measurement_theta_max      63.7710
_cell_measurement_theta_min      3.1400
_shelx_estimated_absorpt_T_max   0.921
_shelx_estimated_absorpt_T_min   0.605
_exptl_absorpt_coefficient_mu    1.817
_exptl_absorpt_correction_T_max  1.000
_exptl_absorpt_correction_T_min  0.401
_exptl_absorpt_correction_type   gaussian
_exptl_absorpt_process_details   
;
CrysAlisPro 1.171.42.90a (Rigaku Oxford Diffraction, 2023)
Numerical absorption correction based on gaussian integration over
a multifaceted crystal model
Empirical absorption correction using spherical harmonics,
implemented in SCALE3 ABSPACK scaling algorithm.
;
_exptl_absorpt_special_details   .
_exptl_crystal_colour            colourless
_exptl_crystal_colour_primary    colourless
_exptl_crystal_density_diffrn    1.101
_exptl_crystal_density_meas      .
_exptl_crystal_density_method    .
_exptl_crystal_description       plate
_exptl_crystal_F_000             628
loop_
_exptl_crystal_face_index_h
_exptl_crystal_face_index_k
_exptl_crystal_face_index_l
_exptl_crystal_face_perp_dist
0 1 2 0.0185
-1 -2 2 0.0862
0 -1 -2 0.0277
2 0 1 0.1217
0 -2 1 0.0585
-2 -1 -1 0.1192
0 0 -1 0.0211
0 1 0 0.0485

_exptl_crystal_recrystallization_method 
'Crystallised via liquid-liquid diffusion of cycloheptane into a 2-Methyl THF solution at room temperature.'
_exptl_crystal_size_max          0.308
_exptl_crystal_size_mid          0.126
_exptl_crystal_size_min          0.046
loop_
_exptl_oxdiff_crystal_face_indexfrac_h
_exptl_oxdiff_crystal_face_indexfrac_k
_exptl_oxdiff_crystal_face_indexfrac_l
_exptl_oxdiff_crystal_face_x
_exptl_oxdiff_crystal_face_y
_exptl_oxdiff_crystal_face_z
-0.0024 1.0033 1.9969 0.2153 0.1107 0.1398
-1.0020 -1.9971 1.9994 0.1232 0.1314 -0.2429
0.0024 -1.0033 -1.9969 -0.2153 -0.1107 -0.1398
1.9981 0.0053 0.9931 -0.0945 0.2652 0.2429
-0.0011 -1.9973 0.9983 -0.0410 0.1520 -0.1579
-1.9981 -1.0048 -0.9932 0.0351 -0.2265 -0.3341
0.0012 -0.0019 -0.9984 -0.0779 -0.0747 -0.0243
0.0017 1.0008 -0.0011 0.0593 -0.0386 0.0914

_exptl_transmission_factor_max   .
_exptl_transmission_factor_min   .
_diffrn_reflns_av_R_equivalents  0.0640
_diffrn_reflns_av_unetI/netI     0.0501
_diffrn_reflns_Laue_measured_fraction_full 0.995
_diffrn_reflns_Laue_measured_fraction_max 0.995
_diffrn_reflns_limit_h_max       11
_diffrn_reflns_limit_h_min       -10
_diffrn_reflns_limit_k_max       16
_diffrn_reflns_limit_k_min       -16
_diffrn_reflns_limit_l_max       17
_diffrn_reflns_limit_l_min       -17
_diffrn_reflns_number            45063
_diffrn_reflns_point_group_measured_fraction_full 0.933
_diffrn_reflns_point_group_measured_fraction_max 0.933
_diffrn_reflns_theta_full        66.596
_diffrn_reflns_theta_max         66.595
_diffrn_reflns_theta_min         3.177
_diffrn_ambient_environment      N~2~
_diffrn_ambient_temperature      149.99(10)
_diffrn_detector                 'Hybrid Pixel Array Detector'
_diffrn_detector_area_resol_mean 10.0000
_diffrn_detector_type            'HyPix-Arc 100'
_diffrn_measured_fraction_theta_full 0.995
_diffrn_measured_fraction_theta_max 0.995
_diffrn_measurement_details      
;
List of Runs (angles in degrees, time in seconds):

  # Type    Start    End  Width  t~exp~   \w     \q     \k     \f   Frames
#--------------------------------------------------------------------------
  1  \w    -67.00  -2.00   0.50    1.00    --  -45.32 109.00 -88.00  130
  2  \w     24.00  87.00   0.50    1.00    --   46.07-109.00 176.00  126
  3  \w   -151.00-126.00   0.50    4.00    --  -85.06-109.00 176.00   50
  4  \w    -59.00 -12.00   0.50    4.00    --  -85.06 109.00 -88.00   94
  5  \w     55.00  81.00   0.50    4.00    --   97.70-109.00 176.00   52
  6  \w    121.00 146.00   0.50    4.00    --   97.70 109.00 -88.00   50
  7  \w    125.00 150.00   0.50    4.00    --  108.12 109.00 -88.00   50
  8  \w     40.00  65.00   0.50    4.00    --  108.12-109.00 176.00   50
  9  \w    -28.00  -3.00   0.50    1.00    --   12.00 108.00  85.21   50
 10  \w    -33.00  -8.00   0.50    1.00    --   12.00 117.00 -46.97   50
 11  \w    -22.00   3.00   0.50    1.00    --   12.00  99.00 179.39   50
 12  \w     -4.00  21.00   0.50    1.00    --   16.00  76.00 117.36   50
 13  \w     -4.00  21.00   0.50    1.00    --   16.00  75.00 -25.34   50
 14  \w     12.00  37.00   0.50    1.00    --   28.00  67.00 -74.34   50
 15  \w     17.00  44.00   0.50    1.00    --   32.00  62.00   8.45   54
 16  \w     17.00  42.00   0.50    1.00    --   32.00  65.00-136.93   50
 17  \w     17.00  43.00   0.50    1.00    --   32.00  64.00 172.98   52
 18  \w     18.00  43.00   0.50    1.00    --   32.00  64.00  27.94   50
 19  \w     17.00  42.00   0.50    1.00    --   32.00  65.00 131.79   50
 20  \w     21.00  46.00   0.50    1.00    --   36.00  62.00  41.50   50
 21  \w     28.00  54.00   0.50    1.00    --   40.00  60.00 131.74   52
 22  \w     26.00  51.00   0.50    1.00    --   40.00  60.00 -92.64   50
 23  \w     26.00  52.00   0.50    1.00    --   40.00  60.00 101.16   52
 24  \w     34.00  59.00   0.50    1.00    --   46.07  54.00  -4.58   50
 25  \w     34.00  59.00   0.50    1.00    --   46.07  54.00  39.73   50
 26  \w     32.00  57.00   0.50    1.00    --   46.07  59.00 -51.21   50
 27  \w     33.00  58.00   0.50    1.00    --   46.07  56.00-151.48   50
 28  \w     33.00  59.00   0.50    1.00    --   46.07  58.00 162.08   52
 29  \w     33.00  58.00   0.50    1.00    --   46.07  57.00 -84.08   50
 30  \w     32.00  57.00   0.50    1.00    --   46.07  58.00   2.99   50
 31  \w     33.00  58.00   0.50    1.00    --   46.07  57.00-125.21   50
 32  \w     33.00  58.00   0.50    1.00    --   46.07  56.00  56.40   50
 33  \w     34.00  59.00   0.50    1.00    --   46.07  53.00 -15.46   50
 34  \w     33.00  58.00   0.50    1.00    --   46.07  57.00 120.82   50
 35  \w     32.00  57.00   0.50    1.00    --   46.07  59.00  87.13   50
 36  \w    -74.00 -40.00   0.50    1.00    --  -52.00 -52.00 -97.77   68
 37  \w    -72.00 -44.00   0.50    1.00    --  -56.00 -50.00 115.64   56
 38  \w    -73.00 -47.00   0.50    1.00    --  -56.00 -51.00  35.86   52
 39  \w    -83.00 -44.00   0.50    1.00    --  -56.00 -50.00  96.91   78
 40  \w    -82.00 -44.00   0.50    1.00    --  -56.00 -51.00 157.83   76
 41  \w    -80.00 -44.00   0.50    1.00    --  -56.00 -52.00 -54.46   72
 42  \w    -72.00 -44.00   0.50    1.00    --  -56.00 -51.00-126.97   56
 43  \w    -75.00 -49.00   0.50    1.00    --  -60.00 -51.00 -23.17   52
 44  \w    -78.00 -52.00   0.50    1.00    --  -64.00 -49.00  18.27   52
 45  \w    -77.00 -52.00   0.50    1.00    --  -64.00 -52.00  67.62   50
 46  \w    -83.00 -57.00   0.50    1.00    --  -68.00 -51.00   0.63   52
 47  \w    -82.00 -57.00   0.50    1.00    --  -68.00 -48.00  41.18   50
 48  \w    -81.00 -56.00   0.50    1.00    --  -68.00 -49.00  10.31   50
 49  \w   -144.00-118.00   0.50    1.00    --  -68.00 -51.00   0.63   52
 50  \w    -89.00 -57.00   0.50    1.00    --  -68.00 -50.00-100.27   64
 51  \w    -83.00 -57.00   0.50    1.00    --  -68.00 -52.00-149.83   52
 52  \w    -82.00 -56.00   0.50    1.00    --  -68.00 -52.00-133.84   52
 53  \w    -89.00 -60.00   0.50    1.00    --  -72.00 -52.00 165.74   58
 54  \w    -87.00 -61.00   0.50    1.00    --  -72.00 -50.00  84.78   52
 55  \w    -87.00 -61.00   0.50    1.00    --  -72.00 -48.00 -23.62   52
 56  \w    -86.00 -60.00   0.50    1.00    --  -72.00 -51.00-161.97   52
 57  \w    -97.00 -60.00   0.50    1.00    --  -72.00 -52.00 -67.24   74
 58  \w   -132.00 -66.00   0.50    4.00    --  -76.00 -49.00-119.93  132
 59  \w   -102.00 -65.00   0.50    4.00    --  -76.00 -50.00 -79.05   74
 60  \w    -93.00 -65.00   0.50    4.00    --  -76.00 -50.00  -4.92   56
 61  \w    -91.00 -64.00   0.50    4.00    --  -76.00 -49.00 115.36   54
 62  \w   -137.00-111.00   0.50    4.00    --  -76.00 -50.00 -79.05   52
 63  \w   -157.00-119.00   0.50    4.00    --  -80.00 -49.00  35.44   76
 64  \w   -107.00 -68.00   0.50    4.00    --  -80.00 -50.00 -46.31   78
 65  \w   -155.00-111.00   0.50    4.00    --  -80.00 -50.00 -46.31   88
 66  \w   -112.00 -71.00   0.50    4.00    --  -80.00 -49.00  35.44   82
 67  \w   -104.00 -72.00   0.50    4.00    --  -84.00 -52.00 109.86   64
 68  \w   -161.00-108.00   0.50    4.00    --  -84.00 -52.00 109.86  106
 69  \w   -159.00 -72.00   0.50    4.00    --  -84.00 -52.00-153.62  174
 70  \w   -118.00 -73.00   0.50    4.00    --  -84.00 -52.00 153.24   90
 71  \w    -66.00 -20.00   0.50    4.00    --  -85.06  77.00-120.00   92
 72  \w    -62.00 -17.00   0.50    4.00    --  -85.06  77.00 150.00   90
 73  \w   -105.00 -76.00   0.50    4.00    --  -88.00 -52.00   7.79   58
 74  \w   -108.00 -77.00   0.50    4.00    --  -88.00 -49.00 -26.00   62
 75  \w   -167.00-140.00   0.50    4.00    --  -92.25 -52.00  66.02   54
 76  \w   -107.00 -81.00   0.50    4.00    --  -92.25 -50.00  80.82   52
 77  \w   -166.00-141.00   0.50    4.00    --  -92.25 -50.00  80.82   50
 78  \w   -111.00 -83.00   0.50    4.00    --  -92.25 -55.00  62.69   56
 79  \w   -165.00 -84.00   0.50    4.00    --  -92.25 -58.00-131.53  162
 80  \w   -149.00 -80.00   0.50    4.00    --  -92.25 -52.00-123.96  138
 81  \w   -166.00-136.00   0.50    4.00    --  -92.25 -59.00 -68.89   60
 82  \w   -112.00 -84.00   0.50    4.00    --  -92.25 -58.00 118.05   56
 83  \w   -166.00-129.00   0.50    4.00    --  -92.25 -58.00 118.05   74
 84  \w   -156.00 -82.00   0.50    4.00    --  -92.25 -50.00 145.93  148
 85  \w   -113.00 -81.00   0.50    4.00    --  -92.25 -52.00  96.07   64
 86  \w   -166.00-135.00   0.50    4.00    --  -92.25 -52.00  96.07   62
 87  \w   -105.00 -80.00   0.50    4.00    --  -92.25 -52.00  35.76   50
 88  \w   -109.00 -84.00   0.50    4.00    --  -92.25 -56.00 -40.98   50
 89  \w   -152.00-126.00   0.50    4.00    --  -92.25 -56.00 -40.98   52
 90  \w   -166.00-128.00   0.50    4.00    --  -92.25 -56.00  36.33   76
 91  \w   -156.00 -84.00   0.50    4.00    --  -92.25 -59.00   6.55  144
 92  \w   -124.00 -84.00   0.50    4.00    --  -92.25 -59.00-169.26   80
 93  \w   -166.00-138.00   0.50    4.00    --  -92.25 -59.00-169.26   56
 94  \w   -147.00 -85.00   0.50    4.00    --  -92.25 -58.00 -13.59  124
 95  \w   -114.00 -84.00   0.50    4.00    --  -92.25 -58.00 -55.30   60
 96  \w   -118.00 -83.00   0.50    4.00    --  -92.25 -57.00 -78.10   70
 97  \w   -164.00-138.00   0.50    4.00    --  -92.25 -58.00 -55.30   52
 98  \w   -122.00 -83.00   0.50    4.00    --  -92.25 -56.00  36.33   78
 99  \w   -112.00 -84.00   0.50    4.00    --  -92.25 -59.00  57.90   56
100  \w   -116.00 -83.00   0.50    4.00    --  -92.25 -56.00 -95.32   66
101  \w   -168.00-140.00   0.50    4.00    --  -92.25 -57.00 -78.10   56
102  \w   -162.00-136.00   0.50    4.00    --  -92.25 -59.00  57.90   52
103  \w   -108.00 -83.00   0.50    4.00    --  -92.25 -55.00-164.43   50
104  \w   -108.00 -83.00   0.50    4.00    --  -92.25 -56.00-149.25   50
105  \w   -165.00-128.00   0.50    4.00    --  -92.25 -56.00-149.25   74
106  \w   -106.00 -81.00   0.50    4.00    --  -92.25 -52.00  66.02   50
107  \w   -109.00 -84.00   0.50    4.00    --  -92.25 -59.00 -68.89   50
108  \w     34.00  91.00   0.50    4.00    --   97.70 -95.00-150.00  114
109  \w     32.00  92.00   0.50    4.00    --   97.70 -95.00  90.00  120
110  \w     68.00 101.00   0.50    4.00    --   97.70-125.00 -30.00   66
111  \w     52.00  90.00   0.50    4.00    --   97.70 -95.00   0.00   76
112  \w     31.00  56.00   0.50    4.00    --   97.70 -61.00 -60.00   50
113  \w     37.00  65.00   0.50    4.00    --   97.70-125.00 -30.00   56
114  \w     31.00  66.00   0.50    4.00    --   97.70 -77.00   0.00   70
115  \w     42.00  93.00   0.50    4.00    --  108.12 -95.00-120.00  102
116  \w     38.00  93.00   0.50    4.00    --  108.12 -95.00  30.00  110
117  \w     39.00  88.00   0.50    4.00    --  108.12 -95.00 120.00   98
118  \w    124.00 171.00   0.50    4.00    --  108.12  77.00-180.00   94
119  \w     47.00  93.00   0.50    4.00    --  108.12 -95.00 -60.00   92
120  \w     68.00  93.00   0.50    4.00    --  108.12 -95.00 150.00   50
;
_diffrn_measurement_device       'four-circle diffractometer'
_diffrn_measurement_device_type  'XtaLAB Synergy, Dualflex, HyPix-Arc 100'
_diffrn_measurement_method       '\w scans'
_diffrn_orient_matrix_type       
'CrysAlisPro convention (1999,Acta A55,543-557)'
_diffrn_orient_matrix_UB_11      -0.0861555000
_diffrn_orient_matrix_UB_12      0.0594529000
_diffrn_orient_matrix_UB_13      0.0778268000
_diffrn_orient_matrix_UB_21      0.0955371000
_diffrn_orient_matrix_UB_22      -0.0386759000
_diffrn_orient_matrix_UB_23      0.0749895000
_diffrn_orient_matrix_UB_31      0.1092520000
_diffrn_orient_matrix_UB_32      0.0911636000
_diffrn_orient_matrix_UB_33      0.0243136000
_diffrn_radiation_monochromator  mirror
_diffrn_radiation_probe          x-ray
_diffrn_radiation_type           'Cu K\a'
_diffrn_radiation_wavelength     1.54184
_diffrn_source                   'micro-focus sealed X-ray tube'
_diffrn_source_type              'PhotonJet (Cu) X-ray Source'
_diffrn_special_details          
;
The authors acknowledge that the data contained incommensurate 
modulation. Considerable efforts were made to model the modulation, 
however, the treatment was unsuccessful. See the supporting
information and the associated publication for further details.
;
_reflns_Friedel_coverage         0.875
_reflns_Friedel_fraction_full    0.871
_reflns_Friedel_fraction_max     0.871
_reflns_number_gt                9195
_reflns_number_total             11884
_reflns_special_details          
;
 Reflections were merged by SHELXL according to the crystal
 class for the calculation of statistics and refinement.
 
 Structure factors included contributions from the .fab file.
 
 _reflns_Friedel_fraction is defined as the number of unique
 Friedel pairs measured divided by the number that would be
 possible theoretically, ignoring centric projections and
 systematic absences.
;
_reflns_threshold_expression     'I > 2\s(I)'
_computing_cell_refinement       'CrysAlisPro 1.171.42.90a (Rigaku OD, 2023)'
_computing_data_collection       'CrysAlisPro 1.171.42.90a (Rigaku OD, 2023)'
_computing_data_reduction        'CrysAlisPro 1.171.42.90a (Rigaku OD, 2023)'
_computing_molecular_graphics    'Olex2 1.5 (Dolomanov et al., 2009)'
_computing_publication_material  'Olex2 1.5 (Dolomanov et al., 2009)'
_computing_structure_refinement  'SHELXL 2018/3 (Sheldrick, 2015)'
_computing_structure_solution    'SHELXT 2018/2 (Sheldrick, 2018)'
_refine_diff_density_max         0.511
_refine_diff_density_min         -0.537
_refine_diff_density_rms         0.067
_refine_ls_abs_structure_details 
;
 Flack x determined using 3289 quotients [(I+)-(I-)]/[(I+)+(I-)]
 (Parsons, Flack and Wagner, Acta Cryst. B69 (2013) 249-259).
;
_refine_ls_abs_structure_Flack   -0.02(4)
_refine_ls_extinction_coef       .
_refine_ls_extinction_method     none
_refine_ls_goodness_of_fit_ref   1.067
_refine_ls_hydrogen_treatment    constr
_refine_ls_matrix_type           full
_refine_ls_number_parameters     842
_refine_ls_number_reflns         11884
_refine_ls_number_restraints     1194
_refine_ls_R_factor_all          0.1074
_refine_ls_R_factor_gt           0.0929
_refine_ls_restrained_S_all      1.038
_refine_ls_shift/su_max          0.002
_refine_ls_shift/su_mean         0.000
_refine_ls_structure_factor_coef Fsqd
_refine_ls_weighting_details     
'w=1/[\s^2^(Fo^2^)+(0.1980P)^2^+0.0887P] where P=(Fo^2^+2Fc^2^)/3'
_refine_ls_weighting_scheme      calc
_refine_ls_wR_factor_gt          0.2596
_refine_ls_wR_factor_ref         0.2736
_refine_special_details          
;All non-hydrogen atoms were refined anisotropically. Due to 
dataset quality, all hydrogen atoms were generated 
in calculated positions (including those on heteroatoms) and 
refined using a riding model. A global rigid body 
restraint was applied to the model. Disorder in the main 
molecule and the cycloheptane solvent molecule were treated 
by modelling the appropriate atoms over two sites and 
restraining all 1,2- and 1,3- distances of each disorder
component to similarity. Due to the highly disordered nature 
of the solvent region, a physically reasonable model for the 
2-methyl tetrahydrofuran solvent molecule was constructed - 
the chemical and geometrical integrity was maintained via 
the use of appropriate DFIX and SADI commands. Disorder of the 
2-methyl tetrahydrofuran solvent molecule was treated by 
modelling all atoms over two sites and restraining all 1,2- 
and 1,3- distances of each disorder component to similarity. 
The chemical occupancies of all the disorder components were 
combined into the same free variable and refined at the same 
time as the ADPs. ADP restraints (SIMU) were applied to all 
disorder components. Once all of the disorder was appropriately 
modelled and the model was fully converged, the chemical 
occupancies were fixed as is, in order to prepare the subsequent 
solvent mask model (see main paper). A solvent mask was applied 
to the model, which recovered approximately 124 electrons from a
370 cubic angstrom void space. Before the solvent mask was applied,
the chemical occupancies of al disorder components were fixed 
to be identical to those obtained for the refinement where the 
solvent molecules were modelled (see main paper).,SQUEEZE
;
_olex2_refinement_description    
;
1. Fixed Uiso
 At 1.2 times of:
  All C(H) groups, All C(H,H) groups, All C(H,H,H,H) groups, All N(H) groups
 At 1.5 times of:
  All C(H,H,H) groups, All O(H) groups
2. Restrained distances
 C32-C31 \\sim C32A-C31A \\sim C28-C29 \\sim C28A-C29A
 with sigma of 0.02
 C32-C27 \\sim C32A-C27A \\sim C27-C28 \\sim C27A-C28A
 with sigma of 0.02
 C31-C30 \\sim C31A-C30A \\sim C30-C29 \\sim C30A-C29A
 with sigma of 0.02
 C26A-C27 \\sim C26A-C27A
 with sigma of 0.02
 C30-Br1 \\sim C30A-Br1A
 with sigma of 0.02
 Br1-C29 \\sim Br1A-C29A
 with sigma of 0.04
 C31-Br1 \\sim C31A-Br1A
 with sigma of 0.04
 C26A-C28 \\sim C26A-C28A
 with sigma of 0.04
 C31-C29 \\sim C31A-C29A
 with sigma of 0.04
 C26A-C32 \\sim C26A-C32A
 with sigma of 0.04
 C27-C29 \\sim C27A-C29A
 with sigma of 0.04
 C27-C31 \\sim C27A-C31A
 with sigma of 0.04
 C32-C30 \\sim C32A-C30A
 with sigma of 0.04
 C30-C28 \\sim C30A-C28A
 with sigma of 0.04
 C32-C28 \\sim C32A-C28A
 with sigma of 0.04
 C15A-C10A \\sim C15-C10
 with sigma of 0.02
 C15A-C14A \\sim C15-C14
 with sigma of 0.02
 C10A-C11A \\sim C10-C11
 with sigma of 0.02
 C16A-C15A \\sim C16A-C15
 with sigma of 0.02
 C9A-C10A \\sim C9A-C10
 with sigma of 0.02
 C11A-C24A \\sim C11-C24
 with sigma of 0.02
 C11A-C12A \\sim C11-C12
 with sigma of 0.02
 C12A-C13A \\sim C12-C13
 with sigma of 0.02
 C13A-C14A \\sim C13-C14
 with sigma of 0.02
 C16A-C10A \\sim C16A-C10
 with sigma of 0.04
 C16A-C14A \\sim C16A-C14
 with sigma of 0.04
 C9A-C15A \\sim C9A-C15
 with sigma of 0.04
 C9A-C11A \\sim C9A-C11
 with sigma of 0.04
 C15A-C11A \\sim C15-C11
 with sigma of 0.04
 C15A-C13A \\sim C15-C13
 with sigma of 0.04
 C10A-C24A \\sim C10-C24
 with sigma of 0.04
 C10A-C12A \\sim C10-C12
 with sigma of 0.04
 C10A-C14A \\sim C10-C14
 with sigma of 0.04
 C11A-C13A \\sim C11-C13
 with sigma of 0.04
 C24A-C12A \\sim C24-C12
 with sigma of 0.04
 C12A-C14A \\sim C12-C14
 with sigma of 0.04
3. Uiso/Uaniso restraints and constraints
C11A \\sim C24A \\sim C12A \\sim C13A \\sim C14A \\sim C24 \\sim C11 \\sim C12
\\sim C13 \\sim C14 \\sim C15A \\sim C10A \\sim C15 \\sim C10: within 2A with
sigma of 0.02 and sigma for terminal atoms of 0.04 within 2A
C32 \\sim C29 \\sim C27 \\sim C31 \\sim C30 \\sim C28 \\sim Br1 \\sim C27A
\\sim C28A \\sim C29A \\sim C30A \\sim C31A \\sim C32A \\sim Br1A: within 2A
with sigma of 0.02 and sigma for terminal atoms of 0.04 within 2A
4. Rigid body (RIGU) restrains
 All non-hydrogen atoms
 with sigma for 1-2 distances of 0.004 and sigma for 1-3 distances of 0.004
5. Others
 Fixed Sof: Br1(0.55074) Br1A(0.44926) H9A(0.44926) H9AA(0.55074) C10(0.55074)
 H10(0.55074) C10A(0.44926) H10A(0.44926) C11(0.55074) H11(0.55074)
 C11A(0.44926) H11A(0.44926) C12(0.55074) H12A(0.55074) H12B(0.55074)
 C12A(0.44926) H12C(0.44926) H12D(0.44926) C13(0.55074) H13A(0.55074)
 H13B(0.55074) C13A(0.44926) H13C(0.44926) H13D(0.44926) C14(0.55074)
 H14A(0.55074) H14B(0.55074) C14A(0.44926) H14C(0.44926) H14D(0.44926)
 C15(0.55074) H15(0.55074) C15A(0.44926) H15A(0.44926) H16A(0.44926)
 H16B(0.55074) C24(0.55074) H24A(0.55074) H24B(0.55074) H24C(0.55074)
 C24A(0.44926) H24D(0.44926) H24E(0.44926) H24F(0.44926) H26A(0.55074)
 H26B(0.55074) H26C(0.44926) H26D(0.44926) C27(0.55074) C27A(0.44926)
 C28(0.55074) H28(0.55074) C28A(0.44926) H28A(0.44926) C29(0.55074)
 H29(0.55074) C29A(0.44926) H29A(0.44926) C30(0.55074) C30A(0.44926)
 C31(0.55074) H31(0.55074) C31A(0.44926) H31A(0.44926) C32(0.55074)
 H32(0.55074) C32A(0.44926) H32A(0.44926)
6.a Ternary CH refined with riding coordinates:
 C8A(H8A), C8B(H8B), C9A(H9A), C9A(H9AA), C9B(H9B), C10(H10), C10A(H10A),
 C10B(H10B), C11(H11), C11A(H11A), C11B(H11B), C15(H15), C15A(H15A), C15B(H15B),
  C21A(H21A), C21B(H21B)
6.b Secondary CH2 refined with riding coordinates:
 C7A(H7AA,H7AB), C7B(H7BA,H7BB), C12(H12A,H12B), C12A(H12C,H12D), C12B(H12E,
 H12F), C13(H13A,H13B), C13A(H13C,H13D), C13B(H13E,H13F), C14(H14A,H14B),
 C14A(H14C,H14D), C14B(H14E,H14F), C26A(H26A,H26B), C26A(H26C,H26D), C26B(H26E,
 H26F)
6.c Aromatic/amide H refined with riding coordinates:
 N2A(H2A), N2B(H2B), C2A(H2AA), C2B(H2BA), C3A(H3AA), C3B(H3BA), C5A(H5AA),
 C5B(H5BA), C16A(H16A), C16A(H16B), C16B(H16C), C19A(H19A), C19B(H19B),
 C28(H28), C28A(H28A), C28B(H28B), C29(H29), C29A(H29A), C29B(H29B), C31(H31),
 C31A(H31A), C31B(H31B), C32(H32), C32A(H32A), C32B(H32B)
6.d Idealised Me refined as rotating group:
 C22A(H22A,H22B,H22C), C22B(H22D,H22E,H22F), C23A(H23A,H23B,H23C), C23B(H23D,
 H23E,H23F), C24(H24A,H24B,H24C), C24A(H24D,H24E,H24F), C24B(H24G,H24H,H24I),
 C25A(H25A,H25B,H25C), C25B(H25D,H25E,H25F)
6.e Idealised tetrahedral OH refined as rotating group:
 O3A(H3A), O3B(H3B), O5A(H5A), O5B(H5B)
;
_atom_sites_solution_hydrogens   geom
_atom_sites_solution_primary     dual
_atom_sites_solution_secondary   difmap
loop_
_atom_site_label
_atom_site_type_symbol
_atom_site_fract_x
_atom_site_fract_y
_atom_site_fract_z
_atom_site_U_iso_or_equiv
_atom_site_adp_type
_atom_site_occupancy
_atom_site_site_symmetry_order
_atom_site_calc_flag
_atom_site_refinement_flags_posn
_atom_site_refinement_flags_adp
_atom_site_refinement_flags_occupancy
_atom_site_disorder_assembly
_atom_site_disorder_group
Br1 Br 0.8691(8) 0.7242(4) 0.0802(3) 0.188(2) Uani 0.5507 1 d D U P A 1
Br1A Br 0.7483(5) 0.7204(3) 0.0439(2) 0.1047(10) Uani 0.4493 1 d D U P A 2
Br1B Br 0.6144(3) 0.41802(17) 0.91999(16) 0.1723(11) Uani 1 1 d . . . . .
O1A O 0.5243(6) 0.5498(4) 0.4535(5) 0.0691(15) Uani 1 1 d . . . . .
O1B O 0.0467(6) 0.5861(5) 0.5391(6) 0.081(2) Uani 1 1 d . . . . .
O2A O 0.8659(5) 0.2031(5) 0.5992(4) 0.0646(15) Uani 1 1 d . . . . .
O2B O 0.3226(6) 0.9381(5) 0.4004(5) 0.0720(17) Uani 1 1 d . . . . .
O3A O 0.5255(6) 0.1233(5) 0.6629(4) 0.0606(13) Uani 1 1 d . . . . .
H3A H 0.512111 0.063400 0.661198 0.091 Uiso 1 1 calc R U . . .
O3B O -0.0436(6) 1.0230(4) 0.3380(4) 0.0582(13) Uani 1 1 d . . . . .
H3B H -0.060409 1.074941 0.321935 0.087 Uiso 1 1 calc R U . . .
O4A O 0.5025(10) -0.0804(5) 0.6582(5) 0.098(3) Uani 1 1 d . . . . .
O4B O 0.0005(10) 1.2337(6) 0.3573(5) 0.089(2) Uani 1 1 d . . . . .
O5A O 0.3905(13) -0.2299(7) 0.7024(8) 0.125(3) Uani 1 1 d . . . . .
H5A H 0.438880 -0.272979 0.668672 0.187 Uiso 1 1 calc R U . . .
O5B O -0.0322(9) 1.3411(7) 0.1688(6) 0.101(2) Uani 1 1 d . . . . .
H5B H 0.043803 1.310815 0.156744 0.152 Uiso 1 1 calc R U . . .
N2A N 0.7473(7) 0.6257(5) 0.4834(5) 0.0608(16) Uani 1 1 d . . . . .
H2A H 0.841506 0.622944 0.502937 0.073 Uiso 1 1 calc R U . . .
N2B N 0.2539(7) 0.5126(6) 0.5107(6) 0.0699(19) Uani 1 1 d . . . . .
H2B H 0.336084 0.515444 0.488462 0.084 Uiso 1 1 calc R U . . .
C1A C 0.6576(7) 0.5503(6) 0.4817(5) 0.0498(16) Uani 1 1 d . . . . .
C1B C 0.1633(6) 0.5868(6) 0.5108(6) 0.0578(19) Uani 1 1 d . . . . .
C2A C 0.7239(8) 0.4693(6) 0.5137(6) 0.0514(16) Uani 1 1 d . . . . .
H2AA H 0.826617 0.473421 0.535224 0.062 Uiso 1 1 calc R U . . .
C2B C 0.2180(7) 0.6688(6) 0.4787(6) 0.0534(16) Uani 1 1 d . . . . .
H2BA H 0.309351 0.665319 0.456569 0.064 Uiso 1 1 calc R U . . .
C3A C 0.6432(8) 0.3891(6) 0.5134(5) 0.0491(15) Uani 1 1 d . . . . .
H3AA H 0.540607 0.386208 0.491685 0.059 Uiso 1 1 calc R U . . .
C3B C 0.1364(7) 0.7481(6) 0.4815(5) 0.0505(16) Uani 1 1 d . . . . .
H3BA H 0.044195 0.748377 0.502112 0.061 Uiso 1 1 calc R U . . .
C4A C 0.7030(7) 0.3072(6) 0.5442(5) 0.0490(15) Uani 1 1 d . . . . .
C4B C 0.1830(7) 0.8348(6) 0.4541(5) 0.0482(15) Uani 1 1 d . . . . .
C5A C 0.6260(7) 0.2274(6) 0.5485(6) 0.0537(17) Uani 1 1 d . . . . .
H5AA H 0.522380 0.217980 0.531967 0.064 Uiso 1 1 calc R U . . .
C5B C 0.1057(8) 0.9129(6) 0.4508(6) 0.0576(18) Uani 1 1 d . . . . .
H5BA H 0.010957 0.921729 0.468116 0.069 Uiso 1 1 calc R U . . .
C6A C 0.7207(8) 0.1559(6) 0.5819(5) 0.0544(17) Uani 1 1 d . . . . .
C6B C 0.1835(8) 0.9854(7) 0.4171(6) 0.0592(18) Uani 1 1 d . . . . .
C7A C 0.8612(8) 0.2927(6) 0.5746(6) 0.0530(16) Uani 1 1 d . . . . .
H7AA H 0.916507 0.287601 0.521460 0.064 Uiso 1 1 calc R U . . .
H7AB H 0.904826 0.349845 0.630626 0.064 Uiso 1 1 calc R U . . .
C7B C 0.3263(7) 0.8465(6) 0.4228(6) 0.0547(17) Uani 1 1 d . . . . .
H7BA H 0.408890 0.849195 0.474968 0.066 Uiso 1 1 calc R U . . .
H7BB H 0.337558 0.789824 0.365582 0.066 Uiso 1 1 calc R U . . .
C8A C 0.6792(8) 0.1486(6) 0.6784(5) 0.0510(16) Uani 1 1 d . . . . .
H8A H 0.697252 0.217094 0.726282 0.061 Uiso 1 1 calc R U . . .
C8B C 0.1008(7) 0.9908(5) 0.3193(5) 0.0474(15) Uani 1 1 d . . . . .
H8B H 0.089033 0.921566 0.272521 0.057 Uiso 1 1 calc R U . . .
C9A C 0.7666(9) 0.0764(6) 0.7230(5) 0.0534(16) Uani 1 1 d D . . . .
H9A H 0.750142 0.007183 0.676257 0.064 Uiso 0.4493 1 calc R U P B 1
H9AA H 0.741774 0.007643 0.676433 0.064 Uiso 0.5507 1 calc R U P C 2
C9B C 0.1754(8) 1.0609(6) 0.2744(6) 0.0544(17) Uani 1 1 d . . . . .
H9B H 0.192758 1.129033 0.322922 0.065 Uiso 1 1 calc R U . . .
C10 C 0.9351(15) 0.1052(14) 0.7480(16) 0.062(4) Uani 0.5507 1 d D U P D 1
H10 H 0.968489 0.108847 0.688042 0.075 Uiso 0.5507 1 calc R U P D 1
C10A C 0.930(2) 0.0872(18) 0.748(2) 0.070(5) Uani 0.4493 1 d D U P D 2
H10A H 0.967365 0.089667 0.688517 0.084 Uiso 0.4493 1 calc R U P D 2
C10B C 0.3209(8) 1.0274(7) 0.2435(6) 0.064(2) Uani 1 1 d . . . . .
H10B H 0.388014 1.021711 0.301316 0.077 Uiso 1 1 calc R U . . .
C11 C 1.024(2) 0.0248(16) 0.7823(19) 0.073(5) Uani 0.5507 1 d D U P D 1
H11 H 0.980022 0.017086 0.837285 0.087 Uiso 0.5507 1 calc R U P D 1
C11A C 0.990(2) -0.0066(18) 0.772(2) 0.068(5) Uani 0.4493 1 d D U P D 2
H11A H 0.951961 -0.010670 0.830376 0.082 Uiso 0.4493 1 calc R U P D 2
C11B C 0.3939(11) 1.1055(9) 0.2071(7) 0.079(2) Uani 1 1 d . . . . .
H11B H 0.321422 1.116905 0.154287 0.095 Uiso 1 1 calc R U . . .
C12 C 1.187(2) 0.065(2) 0.826(2) 0.097(6) Uani 0.5507 1 d D U P D 1
H12A H 1.234409 0.079368 0.775534 0.116 Uiso 0.5507 1 calc R U P D 1
H12B H 1.240968 0.012914 0.846734 0.116 Uiso 0.5507 1 calc R U P D 1
C12A C 1.162(2) 0.013(2) 0.799(2) 0.080(5) Uani 0.4493 1 d D U P D 2
H12C H 1.201800 0.012798 0.740712 0.096 Uiso 0.4493 1 calc R U P D 2
H12D H 1.204090 -0.041664 0.821497 0.096 Uiso 0.4493 1 calc R U P D 2
C12B C 0.5270(13) 1.0639(13) 0.1641(10) 0.113(4) Uani 1 1 d . . . . .
H12E H 0.570437 1.114489 0.140352 0.135 Uiso 1 1 calc R U . . .
H12F H 0.600850 1.052445 0.215261 0.135 Uiso 1 1 calc R U . . .
C13 C 1.199(2) 0.164(2) 0.915(2) 0.097(6) Uani 0.5507 1 d D U P D 1
H13A H 1.147598 0.153862 0.965217 0.117 Uiso 0.5507 1 calc R U P D 1
H13B H 1.302775 0.185630 0.942972 0.117 Uiso 0.5507 1 calc R U P D 1
C13A C 1.210(3) 0.117(2) 0.880(3) 0.092(6) Uani 0.4493 1 d D U P D 2
H13C H 1.175529 0.117266 0.940182 0.111 Uiso 0.4493 1 calc R U P D 2
H13D H 1.317711 0.127442 0.893153 0.111 Uiso 0.4493 1 calc R U P D 2
C13B C 0.4936(19) 0.9675(14) 0.0829(13) 0.133(5) Uani 1 1 d . . . . .
H13E H 0.584204 0.944759 0.057176 0.159 Uiso 1 1 calc R U . . .
H13F H 0.421789 0.978179 0.030330 0.159 Uiso 1 1 calc R U . . .
C14 C 1.1234(19) 0.2432(18) 0.871(2) 0.093(5) Uani 0.5507 1 d D U P D 1
H14A H 1.121046 0.307210 0.922449 0.112 Uiso 0.5507 1 calc R U P D 1
H14B H 1.180419 0.255699 0.823896 0.112 Uiso 0.5507 1 calc R U P D 1
C14A C 1.141(2) 0.1995(18) 0.843(2) 0.080(5) Uani 0.4493 1 d D U P D 2
H14C H 1.169899 0.265408 0.892365 0.096 Uiso 0.4493 1 calc R U P D 2
H14D H 1.177432 0.199348 0.784106 0.096 Uiso 0.4493 1 calc R U P D 2
C14B C 0.4297(11) 0.8860(11) 0.1206(9) 0.099(3) Uani 1 1 d . . . . .
H14E H 0.402519 0.823745 0.066296 0.118 Uiso 1 1 calc R U . . .
H14F H 0.506158 0.870667 0.168115 0.118 Uiso 1 1 calc R U . . .
C15 C 0.9667(17) 0.2050(15) 0.8207(13) 0.068(4) Uani 0.5507 1 d D U P D 1
H15 H 0.927764 0.254996 0.788503 0.081 Uiso 0.5507 1 calc R U P D 1
C15A C 0.974(2) 0.185(2) 0.8225(17) 0.073(5) Uani 0.4493 1 d D U P D 2
H15A H 0.946560 0.233574 0.786628 0.088 Uiso 0.4493 1 calc R U P D 2
C15B C 0.2958(10) 0.9196(8) 0.1673(7) 0.075(2) Uani 1 1 d . . . . .
H15B H 0.273509 0.870979 0.201310 0.090 Uiso 1 1 calc R U . . .
C16A C 0.8874(9) 0.2153(7) 0.9015(7) 0.070(2) Uani 1 1 d D . . . .
H16A H 0.924289 0.265751 0.960190 0.084 Uiso 0.4493 1 calc R U P D 1
H16B H 0.916579 0.274603 0.953667 0.084 Uiso 0.5507 1 calc R U P D 2
C16B C 0.1629(10) 0.9176(8) 0.0910(7) 0.073(2) Uani 1 1 d . . . . .
H16C H 0.150588 0.863384 0.032842 0.088 Uiso 1 1 calc R U . . .
C17A C 0.7663(8) 0.1593(6) 0.8999(5) 0.0547(17) Uani 1 1 d . . . . .
C17B C 0.0663(9) 0.9839(6) 0.0997(6) 0.0567(17) Uani 1 1 d . . . . .
C18A C 0.7064(8) 0.0771(6) 0.8137(5) 0.0536(16) Uani 1 1 d . . . . .
C18B C 0.0676(9) 1.0687(7) 0.1881(6) 0.0592(18) Uani 1 1 d . . . . .
C19A C 0.6070(10) 0.0109(7) 0.8183(7) 0.068(2) Uani 1 1 d . . . . .
H19A H 0.584656 0.019861 0.880722 0.082 Uiso 1 1 calc R U . . .
C19B C -0.0075(11) 1.1499(7) 0.1891(5) 0.070(2) Uani 1 1 d . . . . .
H19B H -0.059475 1.152553 0.129329 0.084 Uiso 1 1 calc R U . . .
C20A C 0.5275(11) -0.0724(7) 0.7439(7) 0.072(2) Uani 1 1 d . . . . .
C20B C -0.0170(11) 1.2368(8) 0.2756(7) 0.074(2) Uani 1 1 d . . . . .
C21A C 0.4803(14) -0.1653(10) 0.7717(10) 0.099(4) Uani 1 1 d . . . . .
H21A H 0.420561 -0.138017 0.823517 0.119 Uiso 1 1 calc R U . . .
C21B C -0.0592(16) 1.3396(9) 0.2570(8) 0.098(3) Uani 1 1 d . . . . .
H21B H -0.000774 1.396249 0.308429 0.117 Uiso 1 1 calc R U . . .
C22A C 0.6117(16) -0.2080(10) 0.8197(10) 0.105(4) Uani 1 1 d . . . . .
H22A H 0.668416 -0.244714 0.770899 0.157 Uiso 1 1 calc R U . . .
H22B H 0.576954 -0.253527 0.851531 0.157 Uiso 1 1 calc R U . . .
H22C H 0.673791 -0.152949 0.867417 0.157 Uiso 1 1 calc R U . . .
C22B C -0.2251(15) 1.3475(9) 0.2662(11) 0.105(4) Uani 1 1 d . . . . .
H22D H -0.258701 1.410645 0.257317 0.157 Uiso 1 1 calc R U . . .
H22E H -0.238126 1.345695 0.330147 0.157 Uiso 1 1 calc R U . . .
H22F H -0.282277 1.291070 0.217020 0.157 Uiso 1 1 calc R U . . .
C23A C 0.7122(12) 0.0526(7) 0.5075(6) 0.071(2) Uani 1 1 d . . . . .
H23A H 0.781555 0.010026 0.531760 0.107 Uiso 1 1 calc R U . . .
H23B H 0.737045 0.059177 0.447587 0.107 Uiso 1 1 calc R U . . .
H23C H 0.612642 0.022037 0.495176 0.107 Uiso 1 1 calc R U . . .
C23B C 0.2130(12) 1.0876(8) 0.4933(6) 0.072(2) Uani 1 1 d . . . . .
H23D H 0.273603 1.080527 0.551176 0.108 Uiso 1 1 calc R U . . .
H23E H 0.119840 1.114987 0.509215 0.108 Uiso 1 1 calc R U . . .
H23F H 0.264539 1.133102 0.468562 0.108 Uiso 1 1 calc R U . . .
C24 C 0.997(3) -0.0848(17) 0.700(3) 0.099(8) Uani 0.5507 1 d D U P D 1
H24A H 1.054997 -0.086341 0.649564 0.149 Uiso 0.5507 1 calc R U P D 1
H24B H 0.893263 -0.096746 0.672320 0.149 Uiso 0.5507 1 calc R U P D 1
H24C H 1.028140 -0.137016 0.729391 0.149 Uiso 0.5507 1 calc R U P D 1
C24A C 0.936(5) -0.110(3) 0.685(3) 0.102(10) Uani 0.4493 1 d D U P D 2
H24D H 0.828876 -0.114624 0.669314 0.153 Uiso 0.4493 1 calc R U P D 2
H24E H 0.969602 -0.167580 0.704792 0.153 Uiso 0.4493 1 calc R U P D 2
H24F H 0.977305 -0.109202 0.627867 0.153 Uiso 0.4493 1 calc R U P D 2
C24B C 0.4282(16) 1.2032(11) 0.2831(10) 0.111(4) Uani 1 1 d . . . . .
H24G H 0.485511 1.192951 0.340575 0.166 Uiso 1 1 calc R U . . .
H24H H 0.336861 1.233764 0.298947 0.166 Uiso 1 1 calc R U . . .
H24I H 0.484980 1.247619 0.260031 0.166 Uiso 1 1 calc R U . . .
C25A C 0.6898(10) 0.1835(9) 0.9854(6) 0.075(3) Uani 1 1 d . . . . .
H25A H 0.709280 0.132929 1.018517 0.112 Uiso 1 1 calc R U . . .
H25B H 0.584123 0.183576 0.964158 0.112 Uiso 1 1 calc R U . . .
H25C H 0.726038 0.249765 1.029421 0.112 Uiso 1 1 calc R U . . .
C25B C -0.0664(11) 0.9714(8) 0.0188(6) 0.074(2) Uani 1 1 d . . . . .
H25D H -0.157169 0.969563 0.044622 0.111 Uiso 1 1 calc R U . . .
H25E H -0.061357 0.908713 -0.032675 0.111 Uiso 1 1 calc R U . . .
H25F H -0.064767 1.027993 -0.007024 0.111 Uiso 1 1 calc R U . . .
C26A C 0.7000(9) 0.7100(6) 0.4556(7) 0.0655(19) Uani 1 1 d D . . . .
H26A H 0.742069 0.772063 0.506359 0.079 Uiso 0.5507 1 calc R U P E 1
H26B H 0.591928 0.710653 0.448874 0.079 Uiso 0.5507 1 calc R U P E 1
H26C H 0.751303 0.770618 0.504075 0.079 Uiso 0.4493 1 calc R U P F 2
H26D H 0.594164 0.714775 0.458821 0.079 Uiso 0.4493 1 calc R U P F 2
C26B C 0.2281(9) 0.4296(7) 0.5436(9) 0.080(3) Uani 1 1 d . . . . .
H26E H 0.243070 0.367261 0.493090 0.096 Uiso 1 1 calc R U . . .
H26F H 0.124253 0.427355 0.552043 0.096 Uiso 1 1 calc R U . . .
C27 C 0.743(3) 0.7086(15) 0.3665(13) 0.066(4) Uani 0.5507 1 d D U P A 1
C27A C 0.721(4) 0.7136(14) 0.3601(14) 0.058(4) Uani 0.4493 1 d D U P A 2
C27B C 0.3222(9) 0.4310(6) 0.6352(8) 0.066(2) Uani 1 1 d . . . . .
C28 C 0.809(2) 0.6272(11) 0.3087(12) 0.074(3) Uani 0.5507 1 d D U P A 1
H28 H 0.835627 0.570933 0.329308 0.089 Uiso 0.5507 1 calc R U P A 1
C28A C 0.686(3) 0.6282(14) 0.2766(13) 0.077(4) Uani 0.4493 1 d D U P A 2
H28A H 0.649703 0.567411 0.282796 0.093 Uiso 0.4493 1 calc R U P A 2
C28B C 0.4155(12) 0.5125(8) 0.6936(9) 0.086(3) Uani 1 1 d . . . . .
H28B H 0.420432 0.571393 0.674887 0.103 Uiso 1 1 calc R U . . .
C29 C 0.832(3) 0.6329(14) 0.2211(14) 0.092(4) Uani 0.5507 1 d D U P A 1
H29 H 0.856860 0.574567 0.174803 0.111 Uiso 0.5507 1 calc R U P A 1
C29A C 0.705(3) 0.6318(16) 0.1882(14) 0.084(4) Uani 0.4493 1 d D U P A 2
H29A H 0.693245 0.571288 0.136098 0.101 Uiso 0.4493 1 calc R U P A 2
C29B C 0.500(2) 0.5093(10) 0.7768(12) 0.119(5) Uani 1 1 d . . . . .
H29B H 0.563727 0.564933 0.815197 0.143 Uiso 1 1 calc R U . . .
C30 C 0.821(3) 0.7209(14) 0.1993(15) 0.093(5) Uani 0.5507 1 d D U P A 1
C30A C 0.739(3) 0.7183(13) 0.1717(14) 0.072(4) Uani 0.4493 1 d D U P A 2
C30B C 0.4903(18) 0.4236(10) 0.8048(11) 0.107(4) Uani 1 1 d . . . . .
C31 C 0.759(4) 0.8014(16) 0.2511(16) 0.079(5) Uani 0.5507 1 d D U P A 1
H31 H 0.733891 0.856916 0.228771 0.095 Uiso 0.5507 1 calc R U P A 1
C31A C 0.783(6) 0.8019(18) 0.2464(18) 0.075(6) Uani 0.4493 1 d D U P A 2
H31A H 0.827115 0.859347 0.238024 0.091 Uiso 0.4493 1 calc R U P A 2
C31B C 0.4111(15) 0.3416(9) 0.7480(9) 0.094(3) Uani 1 1 d . . . . .
H31B H 0.414805 0.281485 0.764994 0.113 Uiso 1 1 calc R U . . .
C32 C 0.735(4) 0.7966(16) 0.3385(17) 0.068(5) Uani 0.5507 1 d D U P A 1
H32 H 0.710790 0.856242 0.383394 0.082 Uiso 0.5507 1 calc R U P A 1
C32A C 0.760(5) 0.7990(17) 0.3358(19) 0.062(5) Uani 0.4493 1 d D U P A 2
H32A H 0.772167 0.861081 0.386019 0.074 Uiso 0.4493 1 calc R U P A 2
C32B C 0.3241(12) 0.3442(6) 0.6649(9) 0.080(3) Uani 1 1 d . . . . .
H32B H 0.263940 0.286501 0.626523 0.096 Uiso 1 1 calc R U . . .

loop_
_atom_site_aniso_label
_atom_site_aniso_U_11
_atom_site_aniso_U_22
_atom_site_aniso_U_33
_atom_site_aniso_U_23
_atom_site_aniso_U_13
_atom_site_aniso_U_12
Br1 0.268(6) 0.190(4) 0.122(3) 0.077(3) 0.024(3) -0.089(5)
Br1A 0.164(3) 0.0863(18) 0.0864(18) 0.0384(15) 0.064(2) 0.029(2)
Br1B 0.260(3) 0.1324(15) 0.1450(15) 0.0803(13) 0.0177(16) 0.0556(16)
O1A 0.048(3) 0.061(3) 0.107(4) 0.040(3) 0.010(3) 0.003(3)
O1B 0.044(3) 0.070(4) 0.151(6) 0.062(4) 0.029(3) 0.003(3)
O2A 0.050(2) 0.073(4) 0.092(4) 0.051(3) 0.023(2) 0.016(2)
O2B 0.050(3) 0.090(4) 0.103(4) 0.067(4) 0.020(3) 0.017(3)
O3A 0.058(3) 0.065(3) 0.058(3) 0.021(3) 0.007(2) -0.009(2)
O3B 0.059(3) 0.062(3) 0.061(3) 0.029(3) 0.010(2) 0.010(2)
O4A 0.144(7) 0.065(4) 0.074(4) 0.030(3) -0.030(4) -0.048(4)
O4B 0.134(6) 0.082(5) 0.063(3) 0.027(3) 0.037(4) 0.026(4)
O5A 0.157(8) 0.091(6) 0.115(7) 0.041(5) -0.027(6) -0.048(6)
O5B 0.104(5) 0.114(7) 0.098(5) 0.067(5) -0.013(4) -0.019(5)
N2A 0.049(3) 0.045(3) 0.090(5) 0.021(3) 0.017(3) 0.009(3)
N2B 0.048(3) 0.059(4) 0.109(6) 0.032(4) 0.020(3) 0.002(3)
C1A 0.038(3) 0.054(4) 0.062(4) 0.023(3) 0.011(3) 0.004(3)
C1B 0.021(3) 0.061(5) 0.094(5) 0.033(4) -0.001(3) -0.009(3)
C2A 0.043(3) 0.049(4) 0.069(4) 0.024(3) 0.020(3) 0.008(3)
C2B 0.037(3) 0.056(4) 0.069(4) 0.023(3) 0.007(3) -0.006(3)
C3A 0.052(3) 0.048(4) 0.055(4) 0.025(3) 0.016(3) 0.010(3)
C3B 0.038(3) 0.064(4) 0.051(4) 0.024(3) 0.000(3) -0.007(3)
C4A 0.043(3) 0.055(4) 0.055(4) 0.024(3) 0.011(3) 0.001(3)
C4B 0.037(3) 0.052(4) 0.054(4) 0.019(3) 0.000(3) -0.007(3)
C5A 0.040(3) 0.058(4) 0.073(4) 0.033(4) 0.013(3) -0.001(3)
C5B 0.057(4) 0.067(5) 0.066(4) 0.040(4) 0.021(3) 0.016(4)
C6A 0.060(4) 0.056(4) 0.057(4) 0.024(3) 0.025(3) 0.006(3)
C6B 0.057(4) 0.070(5) 0.061(4) 0.035(4) 0.013(3) 0.008(4)
C7A 0.051(3) 0.055(4) 0.062(4) 0.030(3) 0.012(3) 0.013(3)
C7B 0.041(3) 0.062(5) 0.069(4) 0.031(4) 0.010(3) 0.002(3)
C8A 0.064(4) 0.048(4) 0.036(3) 0.007(3) 0.007(3) -0.003(3)
C8B 0.049(3) 0.038(4) 0.061(4) 0.022(3) 0.012(3) 0.008(3)
C9A 0.078(4) 0.040(4) 0.046(3) 0.014(3) 0.018(3) -0.001(3)
C9B 0.053(4) 0.053(4) 0.066(4) 0.034(4) 0.005(3) -0.006(3)
C10 0.065(6) 0.063(8) 0.096(8) 0.066(6) 0.037(6) 0.031(6)
C10A 0.067(7) 0.069(10) 0.102(9) 0.060(7) 0.030(7) 0.027(7)
C10B 0.047(3) 0.091(6) 0.067(4) 0.049(4) 0.004(3) -0.009(4)
C11 0.080(9) 0.066(9) 0.104(9) 0.064(8) 0.031(8) 0.028(7)
C11A 0.060(8) 0.065(11) 0.108(10) 0.059(9) 0.034(8) 0.022(8)
C11B 0.077(5) 0.104(7) 0.068(5) 0.046(5) 0.011(4) -0.020(5)
C12 0.066(8) 0.094(12) 0.142(12) 0.049(10) 0.024(8) 0.036(9)
C12A 0.057(8) 0.063(10) 0.140(13) 0.056(10) 0.027(9) 0.027(8)
C12B 0.078(6) 0.175(11) 0.117(9) 0.083(8) 0.036(6) 0.001(7)
C13 0.056(8) 0.085(12) 0.154(13) 0.047(9) 0.008(9) 0.029(8)
C13A 0.055(8) 0.070(12) 0.159(14) 0.047(10) 0.012(10) 0.030(9)
C13B 0.144(12) 0.151(11) 0.149(11) 0.077(8) 0.099(10) 0.053(9)
C14 0.052(7) 0.082(11) 0.158(12) 0.056(9) 0.018(7) 0.015(7)
C14A 0.052(7) 0.061(10) 0.146(12) 0.054(9) 0.026(8) 0.021(7)
C14B 0.061(5) 0.139(10) 0.102(7) 0.037(7) 0.032(5) 0.011(6)
C15 0.046(6) 0.056(8) 0.128(8) 0.065(6) 0.017(5) 0.012(5)
C15A 0.050(7) 0.065(10) 0.129(9) 0.064(8) 0.016(7) 0.006(7)
C15B 0.072(5) 0.089(6) 0.080(5) 0.044(5) 0.026(4) 0.019(5)
C16A 0.055(4) 0.065(5) 0.089(5) 0.033(4) -0.006(4) -0.010(4)
C16B 0.064(4) 0.088(6) 0.067(5) 0.020(4) 0.020(4) 0.012(4)
C17A 0.054(4) 0.061(5) 0.045(3) 0.016(3) 0.000(3) 0.005(3)
C17B 0.059(4) 0.064(5) 0.055(4) 0.030(3) 0.010(3) 0.002(4)
C18A 0.049(3) 0.060(4) 0.050(3) 0.021(3) -0.002(3) -0.017(3)
C18B 0.057(4) 0.060(5) 0.063(4) 0.024(3) 0.006(3) -0.001(4)
C19A 0.074(5) 0.064(5) 0.066(5) 0.025(4) 0.003(4) -0.024(4)
C19B 0.098(6) 0.074(5) 0.045(4) 0.029(4) 0.007(4) 0.032(5)
C20A 0.084(6) 0.056(5) 0.071(5) 0.024(4) -0.006(4) -0.026(4)
C20B 0.089(6) 0.074(6) 0.061(4) 0.024(4) 0.014(4) 0.006(5)
C21A 0.099(7) 0.083(7) 0.117(8) 0.057(6) -0.032(6) -0.048(6)
C21B 0.136(8) 0.066(6) 0.076(6) 0.014(5) -0.007(6) -0.006(6)
C22A 0.129(9) 0.082(8) 0.106(8) 0.043(7) -0.002(7) -0.002(7)
C22B 0.118(8) 0.071(7) 0.122(9) 0.032(7) 0.008(7) 0.028(7)
C23A 0.095(6) 0.067(5) 0.060(4) 0.020(4) 0.036(4) 0.022(4)
C23B 0.089(6) 0.070(5) 0.056(4) 0.021(4) 0.004(4) -0.001(5)
C24 0.107(18) 0.054(11) 0.147(17) 0.045(10) 0.024(14) 0.046(11)
C24A 0.11(2) 0.079(15) 0.117(18) 0.029(13) 0.022(17) 0.023(15)
C24B 0.113(9) 0.119(9) 0.097(8) 0.032(6) 0.016(7) -0.059(8)
C25A 0.069(5) 0.102(7) 0.061(4) 0.031(5) 0.020(4) 0.025(5)
C25B 0.087(5) 0.082(6) 0.048(4) 0.017(4) -0.001(4) 0.008(5)
C26A 0.057(4) 0.043(4) 0.101(5) 0.027(4) 0.017(4) 0.007(4)
C26B 0.052(4) 0.045(5) 0.150(8) 0.036(5) 0.028(5) -0.003(4)
C27 0.060(10) 0.046(7) 0.088(7) 0.022(6) 0.006(7) -0.011(7)
C27A 0.062(10) 0.021(6) 0.090(7) 0.019(5) 0.008(7) 0.019(6)
C27B 0.057(4) 0.035(4) 0.118(6) 0.030(4) 0.040(4) 0.014(3)
C28 0.088(9) 0.043(6) 0.087(7) 0.018(6) 0.010(7) -0.011(7)
C28A 0.102(10) 0.041(7) 0.088(8) 0.018(6) 0.017(8) -0.017(8)
C28B 0.089(6) 0.055(5) 0.128(8) 0.053(5) 0.011(5) -0.007(5)
C29 0.115(10) 0.065(8) 0.091(8) 0.017(7) 0.018(8) 0.000(8)
C29A 0.113(11) 0.057(8) 0.079(8) 0.017(7) 0.015(9) -0.020(9)
C29B 0.156(12) 0.071(7) 0.127(9) 0.043(7) -0.006(8) -0.018(8)
C30 0.112(11) 0.072(8) 0.095(9) 0.030(7) 0.005(8) -0.014(8)
C30A 0.084(10) 0.061(7) 0.080(8) 0.032(6) 0.021(8) 0.009(8)
C30B 0.147(10) 0.070(6) 0.122(9) 0.048(6) 0.040(7) 0.035(6)
C31 0.083(13) 0.059(8) 0.096(8) 0.039(7) -0.013(7) -0.008(7)
C31A 0.079(13) 0.056(8) 0.095(8) 0.035(7) 0.002(8) 0.000(8)
C31B 0.129(8) 0.068(6) 0.119(7) 0.051(5) 0.073(6) 0.042(6)
C32 0.069(12) 0.041(7) 0.088(7) 0.023(6) -0.012(7) -0.011(7)
C32A 0.065(12) 0.033(7) 0.084(8) 0.024(7) -0.006(8) 0.005(7)
C32B 0.096(6) 0.038(4) 0.128(7) 0.035(5) 0.063(5) 0.018(4)

_geom_special_details            
;
 All esds (except the esd in the dihedral angle between two l.s. planes)
 are estimated using the full covariance matrix.  The cell esds are taken
 into account individually in the estimation of esds in distances, angles
 and torsion angles; correlations between esds in cell parameters are only
 used when they are defined by crystal symmetry.  An approximate (isotropic)
 treatment of cell esds is used for estimating esds involving l.s. planes.
;
loop_
_geom_bond_atom_site_label_1
_geom_bond_atom_site_label_2
_geom_bond_distance
_geom_bond_site_symmetry_2
_geom_bond_publ_flag
Br1 C30 1.901(19) . ?
Br1A C30A 1.917(18) . ?
Br1B C30B 1.924(15) . ?
O1A C1A 1.239(9) . ?
O1B C1B 1.219(9) . ?
O2A C6A 1.445(10) . ?
O2A C7A 1.408(9) . ?
O2B C6B 1.474(9) . ?
O2B C7B 1.418(10) . ?
O3A H3A 0.8400 . ?
O3A C8A 1.429(10) . ?
O3B H3B 0.8400 . ?
O3B C8B 1.455(8) . ?
O4A C20A 1.223(12) . ?
O4B C20B 1.209(12) . ?
O5A H5A 0.8400 . ?
O5A C21A 1.312(14) . ?
O5B H5B 0.8400 . ?
O5B C21B 1.373(16) . ?
N2A H2A 0.8800 . ?
N2A C1A 1.331(11) . ?
N2A C26A 1.417(10) . ?
N2B H2B 0.8800 . ?
N2B C1B 1.342(10) . ?
N2B C26B 1.422(12) . ?
C1A C2A 1.461(10) . ?
C1B C2B 1.484(11) . ?
C2A H2AA 0.9500 . ?
C2A C3A 1.344(11) . ?
C2B H2BA 0.9500 . ?
C2B C3B 1.343(11) . ?
C3A H3AA 0.9500 . ?
C3A C4A 1.442(10) . ?
C3B H3BA 0.9500 . ?
C3B C4B 1.474(11) . ?
C4A C5A 1.345(11) . ?
C4A C7A 1.498(10) . ?
C4B C5B 1.322(10) . ?
C4B C7B 1.496(10) . ?
C5A H5AA 0.9500 . ?
C5A C6A 1.482(10) . ?
C5B H5BA 0.9500 . ?
C5B C6B 1.486(12) . ?
C6A C8A 1.567(10) . ?
C6A C23A 1.524(12) . ?
C6B C8B 1.552(10) . ?
C6B C23B 1.523(13) . ?
C7A H7AA 0.9900 . ?
C7A H7AB 0.9900 . ?
C7B H7BA 0.9900 . ?
C7B H7BB 0.9900 . ?
C8A H8A 1.0000 . ?
C8A C9A 1.538(10) . ?
C8B H8B 1.0000 . ?
C8B C9B 1.553(10) . ?
C9A H9A 1.0000 . ?
C9A H9AA 1.0000 . ?
C9A C10 1.567(17) . ?
C9A C10A 1.49(2) . ?
C9A C18A 1.530(10) . ?
C9B H9B 1.0000 . ?
C9B C10B 1.523(11) . ?
C9B C18B 1.526(11) . ?
C10 H10 1.0000 . ?
C10 C11 1.561(16) . ?
C10 C15 1.48(2) . ?
C10A H10A 1.0000 . ?
C10A C11A 1.55(2) . ?
C10A C15A 1.48(2) . ?
C10B H10B 1.0000 . ?
C10B C11B 1.551(13) . ?
C10B C15B 1.578(15) . ?
C11 H11 1.0000 . ?
C11 C12 1.57(3) . ?
C11 C24 1.63(3) . ?
C11A H11A 1.0000 . ?
C11A C12A 1.58(3) . ?
C11A C24A 1.63(3) . ?
C11B H11B 1.0000 . ?
C11B C12B 1.515(17) . ?
C11B C24B 1.480(18) . ?
C12 H12A 0.9900 . ?
C12 H12B 0.9900 . ?
C12 C13 1.58(3) . ?
C12A H12C 0.9900 . ?
C12A H12D 0.9900 . ?
C12A C13A 1.58(3) . ?
C12B H12E 0.9900 . ?
C12B H12F 0.9900 . ?
C12B C13B 1.50(2) . ?
C13 H13A 0.9900 . ?
C13 H13B 0.9900 . ?
C13 C14 1.56(2) . ?
C13A H13C 0.9900 . ?
C13A H13D 0.9900 . ?
C13A C14A 1.52(3) . ?
C13B H13E 0.9900 . ?
C13B H13F 0.9900 . ?
C13B C14B 1.56(2) . ?
C14 H14A 0.9900 . ?
C14 H14B 0.9900 . ?
C14 C15 1.53(2) . ?
C14A H14C 0.9900 . ?
C14A H14D 0.9900 . ?
C14A C15A 1.52(2) . ?
C14B H14E 0.9900 . ?
C14B H14F 0.9900 . ?
C14B C15B 1.521(13) . ?
C15 H15 1.0000 . ?
C15 C16A 1.47(2) . ?
C15A H15A 1.0000 . ?
C15A C16A 1.48(2) . ?
C15B H15B 1.0000 . ?
C15B C16B 1.529(13) . ?
C16A H16A 0.9500 . ?
C16A H16B 0.9500 . ?
C16A C17A 1.356(13) . ?
C16B H16C 0.9500 . ?
C16B C17B 1.287(12) . ?
C17A C18A 1.463(11) . ?
C17A C25A 1.497(11) . ?
C17B C18B 1.476(12) . ?
C17B C25B 1.543(12) . ?
C18A C19A 1.326(12) . ?
C18B C19B 1.336(11) . ?
C19A H19A 0.9500 . ?
C19A C20A 1.439(13) . ?
C19B H19B 0.9500 . ?
C19B C20B 1.490(13) . ?
C20A C21A 1.559(14) . ?
C20B C21B 1.588(16) . ?
C21A H21A 1.0000 . ?
C21A C22A 1.529(18) . ?
C21B H21B 1.0000 . ?
C21B C22B 1.56(2) . ?
C22A H22A 0.9800 . ?
C22A H22B 0.9800 . ?
C22A H22C 0.9800 . ?
C22B H22D 0.9800 . ?
C22B H22E 0.9800 . ?
C22B H22F 0.9800 . ?
C23A H23A 0.9800 . ?
C23A H23B 0.9800 . ?
C23A H23C 0.9800 . ?
C23B H23D 0.9800 . ?
C23B H23E 0.9800 . ?
C23B H23F 0.9800 . ?
C24 H24A 0.9800 . ?
C24 H24B 0.9800 . ?
C24 H24C 0.9800 . ?
C24A H24D 0.9800 . ?
C24A H24E 0.9800 . ?
C24A H24F 0.9800 . ?
C24B H24G 0.9800 . ?
C24B H24H 0.9800 . ?
C24B H24I 0.9800 . ?
C25A H25A 0.9800 . ?
C25A H25B 0.9800 . ?
C25A H25C 0.9800 . ?
C25B H25D 0.9800 . ?
C25B H25E 0.9800 . ?
C25B H25F 0.9800 . ?
C26A H26A 0.9900 . ?
C26A H26B 0.9900 . ?
C26A H26C 0.9900 . ?
C26A H26D 0.9900 . ?
C26A C27 1.432(18) . ?
C26A C27A 1.472(19) . ?
C26B H26E 0.9900 . ?
C26B H26F 0.9900 . ?
C26B C27B 1.488(16) . ?
C27 C28 1.409(19) . ?
C27 C32 1.414(18) . ?
C27A C28A 1.43(2) . ?
C27A C32A 1.412(19) . ?
C27B C28B 1.396(15) . ?
C27B C32B 1.413(12) . ?
C28 H28 0.9500 . ?
C28 C29 1.37(2) . ?
C28A H28A 0.9500 . ?
C28A C29A 1.36(2) . ?
C28B H28B 0.9500 . ?
C28B C29B 1.364(19) . ?
C29 H29 0.9500 . ?
C29 C30 1.37(2) . ?
C29A H29A 0.9500 . ?
C29A C30A 1.35(2) . ?
C29B H29B 0.9500 . ?
C29B C30B 1.391(19) . ?
C30 C31 1.35(2) . ?
C30A C31A 1.35(2) . ?
C30B C31B 1.33(2) . ?
C31 H31 0.9500 . ?
C31 C32 1.368(19) . ?
C31A H31A 0.9500 . ?
C31A C32A 1.38(2) . ?
C31B H31B 0.9500 . ?
C31B C32B 1.371(18) . ?
C32 H32 0.9500 . ?
C32A H32A 0.9500 . ?
C32B H32B 0.9500 . ?

loop_
_geom_angle_atom_site_label_1
_geom_angle_atom_site_label_2
_geom_angle_atom_site_label_3
_geom_angle
_geom_angle_site_symmetry_1
_geom_angle_site_symmetry_3
_geom_angle_publ_flag
C7A O2A C6A 110.8(5) . . ?
C7B O2B C6B 110.5(6) . . ?
C8A O3A H3A 109.5 . . ?
C8B O3B H3B 109.5 . . ?
C21A O5A H5A 109.5 . . ?
C21B O5B H5B 109.5 . . ?
C1A N2A H2A 118.1 . . ?
C1A N2A C26A 123.9(6) . . ?
C26A N2A H2A 118.1 . . ?
C1B N2B H2B 117.3 . . ?
C1B N2B C26B 125.3(7) . . ?
C26B N2B H2B 117.3 . . ?
O1A C1A N2A 120.6(7) . . ?
O1A C1A C2A 122.4(7) . . ?
N2A C1A C2A 117.0(6) . . ?
O1B C1B N2B 120.4(8) . . ?
O1B C1B C2B 123.9(7) . . ?
N2B C1B C2B 115.6(6) . . ?
C1A C2A H2AA 119.2 . . ?
C3A C2A C1A 121.6(6) . . ?
C3A C2A H2AA 119.2 . . ?
C1B C2B H2BA 120.5 . . ?
C3B C2B C1B 118.9(6) . . ?
C3B C2B H2BA 120.5 . . ?
C2A C3A H3AA 118.1 . . ?
C2A C3A C4A 123.9(7) . . ?
C4A C3A H3AA 118.1 . . ?
C2B C3B H3BA 118.4 . . ?
C2B C3B C4B 123.1(6) . . ?
C4B C3B H3BA 118.4 . . ?
C3A C4A C7A 127.2(7) . . ?
C5A C4A C3A 126.0(6) . . ?
C5A C4A C7A 106.8(6) . . ?
C3B C4B C7B 124.7(6) . . ?
C5B C4B C3B 126.3(6) . . ?
C5B C4B C7B 109.0(7) . . ?
C4A C5A H5AA 123.7 . . ?
C4A C5A C6A 112.6(6) . . ?
C6A C5A H5AA 123.7 . . ?
C4B C5B H5BA 123.8 . . ?
C4B C5B C6B 112.5(6) . . ?
C6B C5B H5BA 123.8 . . ?
O2A C6A C5A 103.1(6) . . ?
O2A C6A C8A 110.1(6) . . ?
O2A C6A C23A 110.2(6) . . ?
C5A C6A C8A 108.9(6) . . ?
C5A C6A C23A 113.1(7) . . ?
C23A C6A C8A 111.0(7) . . ?
O2B C6B C5B 102.5(6) . . ?
O2B C6B C8B 108.0(6) . . ?
O2B C6B C23B 110.1(7) . . ?
C5B C6B C8B 110.7(7) . . ?
C5B C6B C23B 111.9(7) . . ?
C23B C6B C8B 113.0(7) . . ?
O2A C7A C4A 106.7(6) . . ?
O2A C7A H7AA 110.4 . . ?
O2A C7A H7AB 110.4 . . ?
C4A C7A H7AA 110.4 . . ?
C4A C7A H7AB 110.4 . . ?
H7AA C7A H7AB 108.6 . . ?
O2B C7B C4B 105.6(6) . . ?
O2B C7B H7BA 110.6 . . ?
O2B C7B H7BB 110.6 . . ?
C4B C7B H7BA 110.6 . . ?
C4B C7B H7BB 110.6 . . ?
H7BA C7B H7BB 108.8 . . ?
O3A C8A C6A 108.3(6) . . ?
O3A C8A H8A 107.2 . . ?
O3A C8A C9A 110.6(6) . . ?
C6A C8A H8A 107.2 . . ?
C9A C8A C6A 115.8(6) . . ?
C9A C8A H8A 107.2 . . ?
O3B C8B C6B 104.9(5) . . ?
O3B C8B H8B 108.3 . . ?
O3B C8B C9B 111.2(5) . . ?
C6B C8B H8B 108.3 . . ?
C6B C8B C9B 115.5(6) . . ?
C9B C8B H8B 108.3 . . ?
C8A C9A H9A 108.7 . . ?
C8A C9A H9AA 106.3 . . ?
C8A C9A C10 112.8(10) . . ?
C10 C9A H9A 108.7 . . ?
C10A C9A C8A 121.4(13) . . ?
C10A C9A H9AA 106.3 . . ?
C10A C9A C18A 107.8(14) . . ?
C18A C9A C8A 107.8(6) . . ?
C18A C9A H9A 108.7 . . ?
C18A C9A H9AA 106.3 . . ?
C18A C9A C10 110.2(10) . . ?
C8B C9B H9B 108.2 . . ?
C10B C9B C8B 114.9(6) . . ?
C10B C9B H9B 108.2 . . ?
C10B C9B C18B 109.7(6) . . ?
C18B C9B C8B 107.5(6) . . ?
C18B C9B H9B 108.2 . . ?
C9A C10 H10 107.6 . . ?
C11 C10 C9A 112.2(15) . . ?
C11 C10 H10 107.6 . . ?
C15 C10 C9A 111.1(12) . . ?
C15 C10 H10 107.6 . . ?
C15 C10 C11 110.5(14) . . ?
C9A C10A H10A 107.1 . . ?
C9A C10A C11A 110.3(19) . . ?
C11A C10A H10A 107.1 . . ?
C15A C10A C9A 109.4(16) . . ?
C15A C10A H10A 107.1 . . ?
C15A C10A C11A 115(2) . . ?
C9B C10B H10B 107.6 . . ?
C9B C10B C11B 111.6(8) . . ?
C9B C10B C15B 108.9(7) . . ?
C11B C10B H10B 107.6 . . ?
C11B C10B C15B 113.3(7) . . ?
C15B C10B H10B 107.6 . . ?
C10 C11 H11 105.4 . . ?
C10 C11 C12 110.7(17) . . ?
C10 C11 C24 111.0(15) . . ?
C12 C11 H11 105.4 . . ?
C12 C11 C24 117.8(18) . . ?
C24 C11 H11 105.4 . . ?
C10A C11A H11A 108.1 . . ?
C10A C11A C12A 106.3(18) . . ?
C10A C11A C24A 112(2) . . ?
C12A C11A H11A 108.1 . . ?
C12A C11A C24A 114(2) . . ?
C24A C11A H11A 108.1 . . ?
C10B C11B H11B 107.3 . . ?
C12B C11B C10B 110.3(10) . . ?
C12B C11B H11B 107.3 . . ?
C24B C11B C10B 111.9(8) . . ?
C24B C11B H11B 107.3 . . ?
C24B C11B C12B 112.4(10) . . ?
C11 C12 H12A 109.0 . . ?
C11 C12 H12B 109.0 . . ?
C11 C12 C13 113.0(16) . . ?
H12A C12 H12B 107.8 . . ?
C13 C12 H12A 109.0 . . ?
C13 C12 H12B 109.0 . . ?
C11A C12A H12C 109.0 . . ?
C11A C12A H12D 109.0 . . ?
C11A C12A C13A 112.9(18) . . ?
H12C C12A H12D 107.8 . . ?
C13A C12A H12C 109.0 . . ?
C13A C12A H12D 109.0 . . ?
C11B C12B H12E 108.8 . . ?
C11B C12B H12F 108.8 . . ?
H12E C12B H12F 107.7 . . ?
C13B C12B C11B 113.6(11) . . ?
C13B C12B H12E 108.8 . . ?
C13B C12B H12F 108.8 . . ?
C12 C13 H13A 111.0 . . ?
C12 C13 H13B 111.0 . . ?
H13A C13 H13B 109.0 . . ?
C14 C13 C12 103.9(18) . . ?
C14 C13 H13A 111.0 . . ?
C14 C13 H13B 111.0 . . ?
C12A C13A H13C 110.2 . . ?
C12A C13A H13D 110.2 . . ?
H13C C13A H13D 108.5 . . ?
C14A C13A C12A 108(2) . . ?
C14A C13A H13C 110.2 . . ?
C14A C13A H13D 110.2 . . ?
C12B C13B H13E 109.8 . . ?
C12B C13B H13F 109.8 . . ?
C12B C13B C14B 109.2(12) . . ?
H13E C13B H13F 108.3 . . ?
C14B C13B H13E 109.8 . . ?
C14B C13B H13F 109.8 . . ?
C13 C14 H14A 109.6 . . ?
C13 C14 H14B 109.6 . . ?
H14A C14 H14B 108.1 . . ?
C15 C14 C13 110.3(17) . . ?
C15 C14 H14A 109.6 . . ?
C15 C14 H14B 109.6 . . ?
C13A C14A H14C 109.4 . . ?
C13A C14A H14D 109.4 . . ?
H14C C14A H14D 108.0 . . ?
C15A C14A C13A 111.1(19) . . ?
C15A C14A H14C 109.4 . . ?
C15A C14A H14D 109.4 . . ?
C13B C14B H14E 109.1 . . ?
C13B C14B H14F 109.1 . . ?
H14E C14B H14F 107.9 . . ?
C15B C14B C13B 112.4(11) . . ?
C15B C14B H14E 109.1 . . ?
C15B C14B H14F 109.1 . . ?
C10 C15 C14 121.6(15) . . ?
C10 C15 H15 106.6 . . ?
C14 C15 H15 106.6 . . ?
C16A C15 C10 111.5(15) . . ?
C16A C15 C14 103.1(15) . . ?
C16A C15 H15 106.6 . . ?
C10A C15A C14A 109.8(18) . . ?
C10A C15A H15A 102.0 . . ?
C14A C15A H15A 102.0 . . ?
C16A C15A C10A 116.9(19) . . ?
C16A C15A C14A 120.6(19) . . ?
C16A C15A H15A 102.0 . . ?
C10B C15B H15B 107.9 . . ?
C14B C15B C10B 112.9(9) . . ?
C14B C15B H15B 107.9 . . ?
C14B C15B C16B 110.6(8) . . ?
C16B C15B C10B 109.5(7) . . ?
C16B C15B H15B 107.9 . . ?
C15 C16A H16A 117.0 . . ?
C15A C16A H16B 119.8 . . ?
C17A C16A C15 125.9(11) . . ?
C17A C16A C15A 120.5(12) . . ?
C17A C16A H16A 117.0 . . ?
C17A C16A H16B 119.8 . . ?
C15B C16B H16C 117.6 . . ?
C17B C16B C15B 124.8(9) . . ?
C17B C16B H16C 117.6 . . ?
C16A C17A C18A 120.5(8) . . ?
C16A C17A C25A 120.1(8) . . ?
C18A C17A C25A 119.4(8) . . ?
C16B C17B C18B 123.1(8) . . ?
C16B C17B C25B 119.9(8) . . ?
C18B C17B C25B 116.8(7) . . ?
C17A C18A C9A 114.9(7) . . ?
C19A C18A C9A 125.1(7) . . ?
C19A C18A C17A 120.0(7) . . ?
C17B C18B C9B 114.2(7) . . ?
C19B C18B C9B 123.1(8) . . ?
C19B C18B C17B 122.4(7) . . ?
C18A C19A H19A 114.8 . . ?
C18A C19A C20A 130.4(9) . . ?
C20A C19A H19A 114.8 . . ?
C18B C19B H19B 117.1 . . ?
C18B C19B C20B 125.9(7) . . ?
C20B C19B H19B 117.1 . . ?
O4A C20A C19A 125.5(9) . . ?
O4A C20A C21A 116.0(9) . . ?
C19A C20A C21A 118.2(8) . . ?
O4B C20B C19B 125.1(9) . . ?
O4B C20B C21B 118.3(9) . . ?
C19B C20B C21B 116.6(8) . . ?
O5A C21A C20A 113.0(10) . . ?
O5A C21A H21A 104.8 . . ?
O5A C21A C22A 116.6(12) . . ?
C20A C21A H21A 104.8 . . ?
C22A C21A C20A 111.5(10) . . ?
C22A C21A H21A 104.8 . . ?
O5B C21B C20B 111.3(10) . . ?
O5B C21B H21B 109.3 . . ?
O5B C21B C22B 112.9(10) . . ?
C20B C21B H21B 109.3 . . ?
C22B C21B C20B 104.7(11) . . ?
C22B C21B H21B 109.3 . . ?
C21A C22A H22A 109.5 . . ?
C21A C22A H22B 109.5 . . ?
C21A C22A H22C 109.5 . . ?
H22A C22A H22B 109.5 . . ?
H22A C22A H22C 109.5 . . ?
H22B C22A H22C 109.5 . . ?
C21B C22B H22D 109.5 . . ?
C21B C22B H22E 109.5 . . ?
C21B C22B H22F 109.5 . . ?
H22D C22B H22E 109.5 . . ?
H22D C22B H22F 109.5 . . ?
H22E C22B H22F 109.5 . . ?
C6A C23A H23A 109.5 . . ?
C6A C23A H23B 109.5 . . ?
C6A C23A H23C 109.5 . . ?
H23A C23A H23B 109.5 . . ?
H23A C23A H23C 109.5 . . ?
H23B C23A H23C 109.5 . . ?
C6B C23B H23D 109.5 . . ?
C6B C23B H23E 109.5 . . ?
C6B C23B H23F 109.5 . . ?
H23D C23B H23E 109.5 . . ?
H23D C23B H23F 109.5 . . ?
H23E C23B H23F 109.5 . . ?
C11 C24 H24A 109.5 . . ?
C11 C24 H24B 109.5 . . ?
C11 C24 H24C 109.5 . . ?
H24A C24 H24B 109.5 . . ?
H24A C24 H24C 109.5 . . ?
H24B C24 H24C 109.5 . . ?
C11A C24A H24D 109.5 . . ?
C11A C24A H24E 109.5 . . ?
C11A C24A H24F 109.5 . . ?
H24D C24A H24E 109.5 . . ?
H24D C24A H24F 109.5 . . ?
H24E C24A H24F 109.5 . . ?
C11B C24B H24G 109.5 . . ?
C11B C24B H24H 109.5 . . ?
C11B C24B H24I 109.5 . . ?
H24G C24B H24H 109.5 . . ?
H24G C24B H24I 109.5 . . ?
H24H C24B H24I 109.5 . . ?
C17A C25A H25A 109.5 . . ?
C17A C25A H25B 109.5 . . ?
C17A C25A H25C 109.5 . . ?
H25A C25A H25B 109.5 . . ?
H25A C25A H25C 109.5 . . ?
H25B C25A H25C 109.5 . . ?
C17B C25B H25D 109.5 . . ?
C17B C25B H25E 109.5 . . ?
C17B C25B H25F 109.5 . . ?
H25D C25B H25E 109.5 . . ?
H25D C25B H25F 109.5 . . ?
H25E C25B H25F 109.5 . . ?
N2A C26A H26A 109.3 . . ?
N2A C26A H26B 109.3 . . ?
N2A C26A H26C 107.8 . . ?
N2A C26A H26D 107.8 . . ?
N2A C26A C27 111.6(10) . . ?
N2A C26A C27A 118.1(10) . . ?
H26A C26A H26B 108.0 . . ?
H26C C26A H26D 107.1 . . ?
C27 C26A H26A 109.3 . . ?
C27 C26A H26B 109.3 . . ?
C27A C26A H26C 107.8 . . ?
C27A C26A H26D 107.8 . . ?
N2B C26B H26E 108.5 . . ?
N2B C26B H26F 108.5 . . ?
N2B C26B C27B 115.1(8) . . ?
H26E C26B H26F 107.5 . . ?
C27B C26B H26E 108.5 . . ?
C27B C26B H26F 108.5 . . ?
C28 C27 C26A 123.6(15) . . ?
C28 C27 C32 116.9(16) . . ?
C32 C27 C26A 119.1(15) . . ?
C28A C27A C26A 121.6(16) . . ?
C32A C27A C26A 126.9(17) . . ?
C32A C27A C28A 111.2(17) . . ?
C28B C27B C26B 124.0(8) . . ?
C28B C27B C32B 116.6(10) . . ?
C32B C27B C26B 119.3(9) . . ?
C27 C28 H28 121.5 . . ?
C29 C28 C27 117.0(15) . . ?
C29 C28 H28 121.5 . . ?
C27A C28A H28A 119.3 . . ?
C29A C28A C27A 121.5(16) . . ?
C29A C28A H28A 119.3 . . ?
C27B C28B H28B 119.3 . . ?
C29B C28B C27B 121.4(10) . . ?
C29B C28B H28B 119.3 . . ?
C28 C29 H29 119.4 . . ?
C30 C29 C28 121.2(17) . . ?
C30 C29 H29 119.4 . . ?
C28A C29A H29A 118.7 . . ?
C30A C29A C28A 122.5(18) . . ?
C30A C29A H29A 118.7 . . ?
C28B C29B H29B 120.4 . . ?
C28B C29B C30B 119.2(13) . . ?
C30B C29B H29B 120.4 . . ?
C29 C30 Br1 118.3(14) . . ?
C31 C30 Br1 117.4(14) . . ?
C31 C30 C29 123.7(18) . . ?
C29A C30A Br1A 120.6(14) . . ?
C29A C30A C31A 120.0(19) . . ?
C31A C30A Br1A 118.9(14) . . ?
C29B C30B Br1B 118.8(12) . . ?
C31B C30B Br1B 119.4(9) . . ?
C31B C30B C29B 121.3(13) . . ?
C30 C31 H31 122.8 . . ?
C30 C31 C32 114(2) . . ?
C32 C31 H31 122.8 . . ?
C30A C31A H31A 121.9 . . ?
C30A C31A C32A 116(2) . . ?
C32A C31A H31A 121.9 . . ?
C30B C31B H31B 120.0 . . ?
C30B C31B C32B 119.9(10) . . ?
C32B C31B H31B 120.0 . . ?
C27 C32 H32 117.8 . . ?
C31 C32 C27 124.3(19) . . ?
C31 C32 H32 117.8 . . ?
C27A C32A H32A 116.6 . . ?
C31A C32A C27A 127(2) . . ?
C31A C32A H32A 116.6 . . ?
C27B C32B H32B 119.4 . . ?
C31B C32B C27B 121.2(11) . . ?
C31B C32B H32B 119.4 . . ?

loop_
_geom_torsion_atom_site_label_1
_geom_torsion_atom_site_label_2
_geom_torsion_atom_site_label_3
_geom_torsion_atom_site_label_4
_geom_torsion
_geom_torsion_site_symmetry_1
_geom_torsion_site_symmetry_2
_geom_torsion_site_symmetry_3
_geom_torsion_site_symmetry_4
_geom_torsion_publ_flag
Br1 C30 C31 C32 -176(2) . . . . ?
Br1A C30A C31A C32A 174(3) . . . . ?
Br1B C30B C31B C32B -178.9(8) . . . . ?
O1A C1A C2A C3A 0.5(12) . . . . ?
O1B C1B C2B C3B 0.7(13) . . . . ?
O2A C6A C8A O3A 167.0(6) . . . . ?
O2A C6A C8A C9A -68.1(8) . . . . ?
O2B C6B C8B O3B 171.3(6) . . . . ?
O2B C6B C8B C9B -66.0(8) . . . . ?
O3A C8A C9A C10 -176.1(9) . . . . ?
O3A C8A C9A C10A -179.2(13) . . . . ?
O3A C8A C9A C18A -54.2(8) . . . . ?
O3B C8B C9B C10B -174.5(6) . . . . ?
O3B C8B C9B C18B -52.0(8) . . . . ?
O4A C20A C21A O5A -14.9(18) . . . . ?
O4A C20A C21A C22A 118.8(13) . . . . ?
O4B C20B C21B O5B 161.7(11) . . . . ?
O4B C20B C21B C22B -76.1(13) . . . . ?
N2A C1A C2A C3A -179.0(7) . . . . ?
N2A C26A C27 C28 7(3) . . . . ?
N2A C26A C27 C32 -166(2) . . . . ?
N2A C26A C27A C28A 45(3) . . . . ?
N2A C26A C27A C32A -142(3) . . . . ?
N2B C1B C2B C3B -176.7(8) . . . . ?
N2B C26B C27B C28B 8.6(12) . . . . ?
N2B C26B C27B C32B -168.6(7) . . . . ?
C1A N2A C26A C27 -109.0(15) . . . . ?
C1A N2A C26A C27A -102.0(17) . . . . ?
C1A C2A C3A C4A 180.0(7) . . . . ?
C1B N2B C26B C27B -108.8(9) . . . . ?
C1B C2B C3B C4B 178.1(7) . . . . ?
C2A C3A C4A C5A 177.4(8) . . . . ?
C2A C3A C4A C7A -4.4(12) . . . . ?
C2B C3B C4B C5B 176.6(8) . . . . ?
C2B C3B C4B C7B -1.6(11) . . . . ?
C3A C4A C5A C6A 179.2(7) . . . . ?
C3A C4A C7A O2A 179.3(7) . . . . ?
C3B C4B C5B C6B -178.1(7) . . . . ?
C3B C4B C7B O2B 177.9(6) . . . . ?
C4A C5A C6A O2A 1.0(8) . . . . ?
C4A C5A C6A C8A 117.9(7) . . . . ?
C4A C5A C6A C23A -118.1(8) . . . . ?
C4B C5B C6B O2B -0.1(9) . . . . ?
C4B C5B C6B C8B 114.8(7) . . . . ?
C4B C5B C6B C23B -118.1(8) . . . . ?
C5A C4A C7A O2A -2.2(8) . . . . ?
C5A C6A C8A O3A 54.6(8) . . . . ?
C5A C6A C8A C9A 179.5(7) . . . . ?
C5B C4B C7B O2B -0.6(9) . . . . ?
C5B C6B C8B O3B 59.8(8) . . . . ?
C5B C6B C8B C9B -177.5(6) . . . . ?
C6A O2A C7A C4A 2.9(8) . . . . ?
C6A C8A C9A C10 60.2(11) . . . . ?
C6A C8A C9A C10A 57.1(15) . . . . ?
C6A C8A C9A C18A -178.0(7) . . . . ?
C6B O2B C7B C4B 0.5(8) . . . . ?
C6B C8B C9B C10B 66.2(9) . . . . ?
C6B C8B C9B C18B -171.3(6) . . . . ?
C7A O2A C6A C5A -2.4(8) . . . . ?
C7A O2A C6A C8A -118.5(7) . . . . ?
C7A O2A C6A C23A 118.7(7) . . . . ?
C7A C4A C5A C6A 0.7(9) . . . . ?
C7B O2B C6B C5B -0.3(8) . . . . ?
C7B O2B C6B C8B -117.2(7) . . . . ?
C7B O2B C6B C23B 119.0(8) . . . . ?
C7B C4B C5B C6B 0.4(9) . . . . ?
C8A C9A C10 C11 -173.5(13) . . . . ?
C8A C9A C10 C15 62.2(17) . . . . ?
C8A C9A C10A C11A -168.8(15) . . . . ?
C8A C9A C10A C15A 63(3) . . . . ?
C8A C9A C18A C17A -83.3(8) . . . . ?
C8A C9A C18A C19A 96.3(10) . . . . ?
C8B C9B C10B C11B -175.5(7) . . . . ?
C8B C9B C10B C15B 58.7(8) . . . . ?
C8B C9B C18B C17B -81.6(8) . . . . ?
C8B C9B C18B C19B 105.3(10) . . . . ?
C9A C10 C11 C12 -168.7(17) . . . . ?
C9A C10 C11 C24 59(2) . . . . ?
C9A C10 C15 C14 169.0(17) . . . . ?
C9A C10 C15 C16A 47.2(19) . . . . ?
C9A C10A C11A C12A -179(2) . . . . ?
C9A C10A C11A C24A 56(3) . . . . ?
C9A C10A C15A C14A -176(2) . . . . ?
C9A C10A C15A C16A 41(3) . . . . ?
C9A C18A C19A C20A -2.9(16) . . . . ?
C9B C10B C11B C12B -172.1(9) . . . . ?
C9B C10B C11B C24B 61.8(11) . . . . ?
C9B C10B C15B C14B 171.3(8) . . . . ?
C9B C10B C15B C16B 47.6(9) . . . . ?
C9B C18B C19B C20B -10.1(16) . . . . ?
C10 C9A C18A C17A 40.1(11) . . . . ?
C10 C9A C18A C19A -140.3(11) . . . . ?
C10 C11 C12 C13 59(3) . . . . ?
C10 C15 C16A C17A -20.7(19) . . . . ?
C10A C9A C18A C17A 49.4(13) . . . . ?
C10A C9A C18A C19A -131.0(13) . . . . ?
C10A C11A C12A C13A 53(3) . . . . ?
C10A C15A C16A C17A -5(3) . . . . ?
C10B C9B C18B C17B 44.1(9) . . . . ?
C10B C9B C18B C19B -129.1(9) . . . . ?
C10B C11B C12B C13B 57.5(13) . . . . ?
C10B C15B C16B C17B -15.6(13) . . . . ?
C11 C10 C15 C14 44(2) . . . . ?
C11 C10 C15 C16A -78.0(18) . . . . ?
C11 C12 C13 C14 -64(3) . . . . ?
C11A C10A C15A C14A 59(3) . . . . ?
C11A C10A C15A C16A -84(3) . . . . ?
C11A C12A C13A C14A -58(3) . . . . ?
C11B C10B C15B C14B 46.4(11) . . . . ?
C11B C10B C15B C16B -77.2(9) . . . . ?
C11B C12B C13B C14B -60.4(15) . . . . ?
C12 C13 C14 C15 56(2) . . . . ?
C12A C13A C14A C15A 60(3) . . . . ?
C12B C13B C14B C15B 55.6(16) . . . . ?
C13 C14 C15 C10 -52(3) . . . . ?
C13 C14 C15 C16A 74(2) . . . . ?
C13A C14A C15A C10A -61(3) . . . . ?
C13A C14A C15A C16A 80(3) . . . . ?
C13B C14B C15B C10B -49.4(14) . . . . ?
C13B C14B C15B C16B 73.6(15) . . . . ?
C14 C15 C16A C17A -152.7(12) . . . . ?
C14A C15A C16A C17A -142.6(17) . . . . ?
C14B C15B C16B C17B -140.6(11) . . . . ?
C15 C10 C11 C12 -44(2) . . . . ?
C15 C10 C11 C24 -176.9(19) . . . . ?
C15 C16A C17A C18A 2.8(15) . . . . ?
C15 C16A C17A C25A -175.1(12) . . . . ?
C15A C10A C11A C12A -54(3) . . . . ?
C15A C10A C11A C24A -179(2) . . . . ?
C15A C16A C17A C18A -9.7(17) . . . . ?
C15A C16A C17A C25A 172.4(14) . . . . ?
C15B C10B C11B C12B -48.8(11) . . . . ?
C15B C10B C11B C24B -174.8(9) . . . . ?
C15B C16B C17B C18B -3.5(15) . . . . ?
C15B C16B C17B C25B -177.8(9) . . . . ?
C16A C17A C18A C9A -13.6(10) . . . . ?
C16A C17A C18A C19A 166.8(8) . . . . ?
C16B C17B C18B C9B -10.8(12) . . . . ?
C16B C17B C18B C19B 162.4(10) . . . . ?
C17A C18A C19A C20A 176.6(9) . . . . ?
C17B C18B C19B C20B 177.4(9) . . . . ?
C18A C9A C10 C11 66.0(16) . . . . ?
C18A C9A C10 C15 -58.3(16) . . . . ?
C18A C9A C10A C11A 66.2(19) . . . . ?
C18A C9A C10A C15A -62(2) . . . . ?
C18A C19A C20A O4A -24.2(19) . . . . ?
C18A C19A C20A C21A 149.9(12) . . . . ?
C18B C9B C10B C11B 63.3(9) . . . . ?
C18B C9B C10B C15B -62.5(8) . . . . ?
C18B C19B C20B O4B -24.6(18) . . . . ?
C18B C19B C20B C21B 157.7(11) . . . . ?
C19A C20A C21A O5A 170.4(12) . . . . ?
C19A C20A C21A C22A -55.9(16) . . . . ?
C19B C20B C21B O5B -20.5(15) . . . . ?
C19B C20B C21B C22B 101.8(12) . . . . ?
C23A C6A C8A O3A -70.7(8) . . . . ?
C23A C6A C8A C9A 54.3(9) . . . . ?
C23B C6B C8B O3B -66.6(8) . . . . ?
C23B C6B C8B C9B 56.1(9) . . . . ?
C24 C11 C12 C13 -172(2) . . . . ?
C24A C11A C12A C13A 177(3) . . . . ?
C24B C11B C12B C13B -176.7(12) . . . . ?
C25A C17A C18A C9A 164.3(7) . . . . ?
C25A C17A C18A C19A -15.2(11) . . . . ?
C25B C17B C18B C9B 163.7(7) . . . . ?
C25B C17B C18B C19B -23.2(13) . . . . ?
C26A N2A C1A O1A 1.1(12) . . . . ?
C26A N2A C1A C2A -179.4(8) . . . . ?
C26A C27 C28 C29 174(2) . . . . ?
C26A C27 C32 C31 -173(3) . . . . ?
C26A C27A C28A C29A 179(2) . . . . ?
C26A C27A C32A C31A 178(3) . . . . ?
C26B N2B C1B O1B -1.2(15) . . . . ?
C26B N2B C1B C2B 176.2(9) . . . . ?
C26B C27B C28B C29B -179.8(13) . . . . ?
C26B C27B C32B C31B 178.9(8) . . . . ?
C27 C28 C29 C30 13(3) . . . . ?
C27A C28A C29A C30A -8(4) . . . . ?
C27B C28B C29B C30B -1(2) . . . . ?
C28 C27 C32 C31 13(5) . . . . ?
C28 C29 C30 Br1 175.4(18) . . . . ?
C28 C29 C30 C31 -14(4) . . . . ?
C28A C27A C32A C31A -8(6) . . . . ?
C28A C29A C30A Br1A -175(2) . . . . ?
C28A C29A C30A C31A 13(5) . . . . ?
C28B C27B C32B C31B 1.4(13) . . . . ?
C28B C29B C30B Br1B 177.9(12) . . . . ?
C28B C29B C30B C31B 6(2) . . . . ?
C29 C30 C31 C32 13(5) . . . . ?
C29A C30A C31A C32A -14(5) . . . . ?
C29B C30B C31B C32B -7(2) . . . . ?
C30 C31 C32 C27 -13(5) . . . . ?
C30A C31A C32A C27A 12(6) . . . . ?
C30B C31B C32B C27B 3.3(15) . . . . ?
C32 C27 C28 C29 -12(4) . . . . ?
C32A C27A C28A C29A 6(4) . . . . ?
C32B C27B C28B C29B -2.5(16) . . . . ?

_smtbx_masks_special_details     ?
loop_
_smtbx_masks_void_nr
_smtbx_masks_void_average_x
_smtbx_masks_void_average_y
_smtbx_masks_void_average_z
_smtbx_masks_void_volume
_smtbx_masks_void_count_electrons
_smtbx_masks_void_content
1 0.176 0.551 0.996 370.2 123.7 ?

_smtbx_masks_void_probe_radius   1.2
_smtbx_masks_void_truncation_radius 1.2
_shelx_res_file                  
;
TITL ncl_noal_01_a.res in P1
    ncl_noal_01_mask.res
    created by SHELXL-2018/3 at 15:00:48 on 09-Feb-2024
REM Old TITL NCL_NOAL_01 in P1
REM SHELXT solution in P1: R1 0.297, Rweak 0.279, Alpha 0.000
REM <I/s> 0.000 for 0 systematic absences, Orientation as input
REM Flack x = 0.340 ( 0.017 ) from 3554 Parsons' quotients
REM Formula found by SHELXT: C60 N8 O12 Cl2
CELL 1.54184 9.2578 14.0193 14.8024 107.647 99.007 90.433
ZERR 2 0.0003 0.0004 0.0007 0.003 0.004 0.002
LATT -1
SFAC C H Br N O
UNIT 64 80 2 2 10
RIGU
SIMU 0.02 0.04 2 C11A C24A C12A C13A C14A C24 C11 C12 C13 C14 C15A C10A C15 =
 C10
SIMU 0.02 0.04 2 C32 C29 C27 C31 C30 C28 Br1 C27A C28A C29A C30A C31A C32A =
 BR1A
SADI C32 C31 C32A C31A C28 C29 C28A C29A
SADI C32 C27 C32A C27A C27 C28 C27A C28A
SADI C31 C30 C31A C30A C30 C29 C30A C29A
SADI C26A C27 C26A C27A
SADI C30 Br1 C30A Br1A
SADI 0.04 Br1 C29 Br1A C29A
SADI 0.04 C31 Br1 C31A Br1A
SADI 0.04 C26A C28 C26A C28A
SADI 0.04 C31 C29 C31A C29A
SADI 0.04 C26A C32 C26A C32A
SADI 0.04 C27 C29 C27A C29A
SADI 0.04 C27 C31 C27A C31A
SADI 0.04 C32 C30 C32A C30A
SADI 0.04 C30 C28 C30A C28A
SADI 0.04 C32 C28 C32A C28A
SADI C15A C10A C15 C10
SADI C15A C14A C15 C14
SADI C10A C11A C10 C11
SADI C16A C15A C16A C15
SADI C9A C10A C9A C10
SADI C11A C24A C11 C24
SADI C11A C12A C11 C12
SADI C12A C13A C12 C13
SADI C13A C14A C13 C14
SADI 0.04 C16A C10A C16A C10
SADI 0.04 C16A C14A C16A C14
SADI 0.04 C9A C15A C9A C15
SADI 0.04 C9A C11A C9A C11
SADI 0.04 C15A C11A C15 C11
SADI 0.04 C15A C13A C15 C13
SADI 0.04 C10A C24A C10 C24
SADI 0.04 C10A C12A C10 C12
SADI 0.04 C10A C14A C10 C14
SADI 0.04 C11A C13A C11 C13
SADI 0.04 C24A C12A C24 C12
SADI 0.04 C12A C14A C12 C14

L.S. 4 0 0
PLAN  15
SIZE 0.046 0.126 0.308
TEMP -123
CONF
BOND
list 4
MORE -1
BOND $H
fmap 2 53
acta
ABIN
SHEL 999 0.84
REM <olex2.extras>
REM <HklSrc "%.\\NCL_NOAL_01_mask.hkl">
REM </olex2.extras>

WGHT    0.198000    0.088700
FVAR       0.55613
PART 1
BR1   3    0.869057    0.724200    0.080154    10.55074    0.26804    0.19006 =
         0.12157    0.07744    0.02355   -0.08877
PART 2
BR1A  3    0.748272    0.720428    0.043879    10.44926    0.16422    0.08629 =
         0.08641    0.03842    0.06362    0.02930

PART 0
BR1B  3    0.614407    0.418024    0.919994    11.00000    0.26010    0.13243 =
         0.14504    0.08025    0.01772    0.05557

O1A   5    0.524272    0.549772    0.453477    11.00000    0.04795    0.06103 =
         0.10685    0.03991    0.00984    0.00323
O1B   5    0.046699    0.586141    0.539131    11.00000    0.04404    0.07028 =
         0.15133    0.06222    0.02893    0.00317
O2A   5    0.865891    0.203132    0.599206    11.00000    0.04954    0.07339 =
         0.09197    0.05071    0.02281    0.01583
O2B   5    0.322627    0.938057    0.400406    11.00000    0.05041    0.09042 =
         0.10344    0.06733    0.02046    0.01651
O3A   5    0.525546    0.123293    0.662921    11.00000    0.05828    0.06535 =
         0.05846    0.02130    0.00716   -0.00928
AFIX 147
H3A   2    0.512111    0.063400    0.661198    11.00000   -1.50000
AFIX   0

O3B   5   -0.043598    1.023023    0.338000    11.00000    0.05894    0.06205 =
         0.06070    0.02898    0.01037    0.01006
AFIX 147
H3B   2   -0.060409    1.074941    0.321935    11.00000   -1.50000
AFIX   0

O4A   5    0.502481   -0.080399    0.658194    11.00000    0.14366    0.06534 =
         0.07447    0.03036   -0.03036   -0.04833
O4B   5    0.000471    1.233722    0.357319    11.00000    0.13375    0.08171 =
         0.06340    0.02743    0.03750    0.02583
O5A   5    0.390501   -0.229884    0.702357    11.00000    0.15712    0.09054 =
         0.11500    0.04056   -0.02724   -0.04818
AFIX 147
H5A   2    0.438880   -0.272979    0.668672    11.00000   -1.50000
AFIX   0

O5B   5   -0.032212    1.341122    0.168824    11.00000    0.10432    0.11446 =
         0.09797    0.06676   -0.01267   -0.01918
AFIX 147
H5B   2    0.043803    1.310815    0.156744    11.00000   -1.50000
AFIX   0

N2A   4    0.747268    0.625660    0.483402    11.00000    0.04911    0.04543 =
         0.08993    0.02117    0.01674    0.00851
AFIX  43
H2A   2    0.841506    0.622944    0.502937    11.00000   -1.20000
AFIX   0

N2B   4    0.253910    0.512569    0.510677    11.00000    0.04802    0.05856 =
         0.10935    0.03161    0.01981    0.00223
AFIX  43
H2B   2    0.336084    0.515444    0.488462    11.00000   -1.20000
AFIX   0

C1A   1    0.657606    0.550254    0.481743    11.00000    0.03754    0.05425 =
         0.06162    0.02251    0.01057    0.00437
C1B   1    0.163264    0.586831    0.510752    11.00000    0.02137    0.06072 =
         0.09362    0.03277   -0.00136   -0.00938
C2A   1    0.723883    0.469287    0.513706    11.00000    0.04339    0.04937 =
         0.06947    0.02442    0.02020    0.00843
AFIX  43
H2AA  2    0.826617    0.473421    0.535224    11.00000   -1.20000
AFIX   0

C2B   1    0.218012    0.668843    0.478711    11.00000    0.03726    0.05564 =
         0.06885    0.02289    0.00678   -0.00555
AFIX  43
H2BA  2    0.309351    0.665319    0.456569    11.00000   -1.20000
AFIX   0

C3A   1    0.643165    0.389121    0.513430    11.00000    0.05250    0.04845 =
         0.05530    0.02543    0.01579    0.00999
AFIX  43
H3AA  2    0.540607    0.386208    0.491685    11.00000   -1.20000
AFIX   0

C3B   1    0.136394    0.748128    0.481508    11.00000    0.03828    0.06356 =
         0.05107    0.02365   -0.00023   -0.00748
AFIX  43
H3BA  2    0.044195    0.748377    0.502112    11.00000   -1.20000
AFIX   0

C4A   1    0.702996    0.307236    0.544189    11.00000    0.04293    0.05519 =
         0.05491    0.02440    0.01123    0.00073
C4B   1    0.183045    0.834794    0.454132    11.00000    0.03686    0.05222 =
         0.05440    0.01885   -0.00040   -0.00721
C5A   1    0.625992    0.227439    0.548511    11.00000    0.04001    0.05803 =
         0.07269    0.03252    0.01336   -0.00057
AFIX  43
H5AA  2    0.522380    0.217980    0.531967    11.00000   -1.20000
AFIX   0

C5B   1    0.105690    0.912899    0.450844    11.00000    0.05709    0.06651 =
         0.06634    0.03988    0.02140    0.01601
AFIX  43
H5BA  2    0.010957    0.921729    0.468116    11.00000   -1.20000
AFIX   0

C6A   1    0.720652    0.155896    0.581937    11.00000    0.06048    0.05594 =
         0.05654    0.02367    0.02545    0.00604
C6B   1    0.183486    0.985367    0.417103    11.00000    0.05709    0.06997 =
         0.06136    0.03463    0.01280    0.00806
C7A   1    0.861182    0.292661    0.574645    11.00000    0.05076    0.05477 =
         0.06245    0.02976    0.01173    0.01273
AFIX  23
H7AA  2    0.916507    0.287601    0.521460    11.00000   -1.20000
H7AB  2    0.904826    0.349845    0.630626    11.00000   -1.20000
AFIX   0

C7B   1    0.326319    0.846536    0.422759    11.00000    0.04098    0.06218 =
         0.06893    0.03128    0.01037    0.00177
AFIX  23
H7BA  2    0.408890    0.849195    0.474968    11.00000   -1.20000
H7BB  2    0.337558    0.789824    0.365582    11.00000   -1.20000
AFIX   0

C8A   1    0.679194    0.148609    0.678401    11.00000    0.06376    0.04844 =
         0.03615    0.00724    0.00653   -0.00347
AFIX  13
H8A   2    0.697252    0.217094    0.726282    11.00000   -1.20000
AFIX   0

C8B   1    0.100794    0.990780    0.319272    11.00000    0.04928    0.03805 =
         0.06056    0.02211    0.01225    0.00757
AFIX  13
H8B   2    0.089033    0.921566    0.272521    11.00000   -1.20000
AFIX   0

C9A   1    0.766554    0.076353    0.722980    11.00000    0.07769    0.03984 =
         0.04584    0.01433    0.01805   -0.00102
PART 1
AFIX  13
H9A   2    0.750142    0.007183    0.676257    10.44926   -1.20000
AFIX  13
PART 2
H9AA  2    0.741774    0.007643    0.676433    10.55074   -1.20000
AFIX   0

PART 0
C9B   1    0.175369    1.060887    0.274396    11.00000    0.05285    0.05287 =
         0.06623    0.03390    0.00538   -0.00583
AFIX  13
H9B   2    0.192758    1.129033    0.322922    11.00000   -1.20000
AFIX   0

PART 1
C10   1    0.935138    0.105157    0.748032    10.55074    0.06489    0.06254 =
         0.09586    0.06633    0.03727    0.03111
AFIX  13
H10   2    0.968489    0.108847    0.688042    10.55074   -1.20000
AFIX   0
PART 2
C10A  1    0.929555    0.087246    0.747520    10.44926    0.06739    0.06871 =
         0.10160    0.06002    0.02971    0.02734
AFIX  13
H10A  2    0.967365    0.089667    0.688517    10.44926   -1.20000
AFIX   0

PART 0
C10B  1    0.320945    1.027391    0.243499    11.00000    0.04743    0.09119 =
         0.06710    0.04851    0.00433   -0.00884
AFIX  13
H10B  2    0.388014    1.021711    0.301316    11.00000   -1.20000
AFIX   0

PART 1
C11   1    1.024299    0.024776    0.782266    10.55074    0.07974    0.06550 =
         0.10400    0.06366    0.03106    0.02755
AFIX  13
H11   2    0.980022    0.017086    0.837285    10.55074   -1.20000
AFIX   0
PART 2
C11A  1    0.990147   -0.006576    0.772013    10.44926    0.06049    0.06467 =
         0.10801    0.05871    0.03388    0.02192
AFIX  13
H11A  2    0.951961   -0.010670    0.830376    10.44926   -1.20000
AFIX   0

PART 0
C11B  1    0.393851    1.105480    0.207108    11.00000    0.07733    0.10425 =
         0.06755    0.04551    0.01089   -0.02041
AFIX  13
H11B  2    0.321422    1.116905    0.154287    11.00000   -1.20000
AFIX   0

PART 1
C12   1    1.187000    0.065453    0.826064    10.55074    0.06583    0.09388 =
         0.14197    0.04949    0.02429    0.03576
AFIX  23
H12A  2    1.234409    0.079368    0.775534    10.55074   -1.20000
H12B  2    1.240968    0.012914    0.846734    10.55074   -1.20000
AFIX   0
PART 2
C12A  1    1.161575    0.013367    0.799017    10.44926    0.05693    0.06321 =
         0.13987    0.05590    0.02684    0.02679
AFIX  23
H12C  2    1.201800    0.012798    0.740712    10.44926   -1.20000
H12D  2    1.204090   -0.041664    0.821497    10.44926   -1.20000
AFIX   0

PART 0
C12B  1    0.526954    1.063903    0.164121    11.00000    0.07834    0.17546 =
         0.11707    0.08315    0.03587    0.00081
AFIX  23
H12E  2    0.570437    1.114489    0.140352    11.00000   -1.20000
H12F  2    0.600850    1.052445    0.215261    11.00000   -1.20000
AFIX   0

PART 1
C13   1    1.199071    0.164192    0.914829    10.55074    0.05644    0.08537 =
         0.15436    0.04667    0.00822    0.02886
AFIX  23
H13A  2    1.147598    0.153862    0.965217    10.55074   -1.20000
H13B  2    1.302775    0.185630    0.942972    10.55074   -1.20000
AFIX   0
PART 2
C13A  1    1.209639    0.116896    0.879948    10.44926    0.05459    0.06991 =
         0.15882    0.04686    0.01162    0.03018
AFIX  23
H13C  2    1.175529    0.117266    0.940182    10.44926   -1.20000
H13D  2    1.317711    0.127442    0.893153    10.44926   -1.20000
AFIX   0

PART 0
C13B  1    0.493627    0.967503    0.082890    11.00000    0.14426    0.15107 =
         0.14944    0.07671    0.09878    0.05251
AFIX  23
H13E  2    0.584204    0.944759    0.057176    11.00000   -1.20000
H13F  2    0.421789    0.978179    0.030330    11.00000   -1.20000
AFIX   0

PART 1
C14   1    1.123394    0.243151    0.870841    10.55074    0.05241    0.08188 =
         0.15846    0.05623    0.01794    0.01540
AFIX  23
H14A  2    1.121046    0.307210    0.922449    10.55074   -1.20000
H14B  2    1.180419    0.255699    0.823896    10.55074   -1.20000
AFIX   0
PART 2
C14A  1    1.140733    0.199496    0.843474    10.44926    0.05175    0.06100 =
         0.14604    0.05381    0.02554    0.02098
AFIX  23
H14C  2    1.169899    0.265408    0.892365    10.44926   -1.20000
H14D  2    1.177432    0.199348    0.784106    10.44926   -1.20000
AFIX   0

PART 0
C14B  1    0.429669    0.886031    0.120631    11.00000    0.06141    0.13855 =
         0.10218    0.03668    0.03181    0.01147
AFIX  23
H14E  2    0.402519    0.823745    0.066296    11.00000   -1.20000
H14F  2    0.506158    0.870667    0.168115    11.00000   -1.20000
AFIX   0

PART 1
C15   1    0.966678    0.205005    0.820664    10.55074    0.04594    0.05552 =
         0.12785    0.06544    0.01676    0.01219
AFIX  13
H15   2    0.927764    0.254996    0.788503    10.55074   -1.20000
AFIX   0
PART 2
C15A  1    0.974379    0.184662    0.822544    10.44926    0.04972    0.06519 =
         0.12888    0.06389    0.01557    0.00644
AFIX  13
H15A  2    0.946560    0.233574    0.786628    10.44926   -1.20000
AFIX   0

PART 0
C15B  1    0.295823    0.919608    0.167273    11.00000    0.07180    0.08909 =
         0.08028    0.04440    0.02639    0.01942
AFIX  13
H15B  2    0.273509    0.870979    0.201310    11.00000   -1.20000
AFIX   0

C16A  1    0.887363    0.215301    0.901508    11.00000    0.05509    0.06494 =
         0.08890    0.03314   -0.00619   -0.00988
PART 1
AFIX  43
H16A  2    0.924289    0.265751    0.960190    10.44926   -1.20000
AFIX  43
PART 2
H16B  2    0.916579    0.274603    0.953667    10.55074   -1.20000
AFIX   0

PART 0
C16B  1    0.162853    0.917598    0.090970    11.00000    0.06376    0.08835 =
         0.06746    0.02005    0.02036    0.01186
AFIX  43
H16C  2    0.150588    0.863384    0.032842    11.00000   -1.20000
AFIX   0

C17A  1    0.766314    0.159310    0.899874    11.00000    0.05417    0.06102 =
         0.04545    0.01552    0.00000    0.00539
C17B  1    0.066257    0.983946    0.099660    11.00000    0.05917    0.06370 =
         0.05547    0.03033    0.00980    0.00168
C18A  1    0.706424    0.077100    0.813744    11.00000    0.04930    0.06002 =
         0.05014    0.02071   -0.00182   -0.01683
C18B  1    0.067639    1.068746    0.188082    11.00000    0.05708    0.06036 =
         0.06256    0.02434    0.00642   -0.00087
C19A  1    0.607016    0.010892    0.818292    11.00000    0.07421    0.06428 =
         0.06614    0.02498    0.00288   -0.02411
AFIX  43
H19A  2    0.584656    0.019861    0.880722    11.00000   -1.20000
AFIX   0

C19B  1   -0.007469    1.149933    0.189099    11.00000    0.09764    0.07390 =
         0.04493    0.02933    0.00691    0.03197
AFIX  43
H19B  2   -0.059475    1.152553    0.129329    11.00000   -1.20000
AFIX   0

C20A  1    0.527500   -0.072396    0.743881    11.00000    0.08360    0.05627 =
         0.07124    0.02428   -0.00623   -0.02566
C20B  1   -0.017009    1.236786    0.275590    11.00000    0.08875    0.07360 =
         0.06141    0.02417    0.01351    0.00632
C21A  1    0.480326   -0.165340    0.771660    11.00000    0.09883    0.08310 =
         0.11662    0.05736   -0.03197   -0.04769
AFIX  13
H21A  2    0.420561   -0.138017    0.823517    11.00000   -1.20000
AFIX   0

C21B  1   -0.059154    1.339616    0.257018    11.00000    0.13596    0.06635 =
         0.07627    0.01383   -0.00709   -0.00601
AFIX  13
H21B  2   -0.000774    1.396249    0.308429    11.00000   -1.20000
AFIX   0

C22A  1    0.611665   -0.207959    0.819689    11.00000    0.12903    0.08156 =
         0.10569    0.04306   -0.00176   -0.00162
AFIX 137
H22A  2    0.668416   -0.244714    0.770899    11.00000   -1.50000
H22B  2    0.576954   -0.253527    0.851531    11.00000   -1.50000
H22C  2    0.673791   -0.152949    0.867417    11.00000   -1.50000
AFIX   0

C22B  1   -0.225069    1.347493    0.266237    11.00000    0.11819    0.07124 =
         0.12204    0.03174    0.00802    0.02795
AFIX 137
H22D  2   -0.258701    1.410645    0.257317    11.00000   -1.50000
H22E  2   -0.238126    1.345695    0.330147    11.00000   -1.50000
H22F  2   -0.282277    1.291070    0.217020    11.00000   -1.50000
AFIX   0

C23A  1    0.712221    0.052561    0.507468    11.00000    0.09532    0.06665 =
         0.06040    0.02025    0.03571    0.02242
AFIX 137
H23A  2    0.781555    0.010026    0.531760    11.00000   -1.50000
H23B  2    0.737045    0.059177    0.447587    11.00000   -1.50000
H23C  2    0.612642    0.022037    0.495176    11.00000   -1.50000
AFIX   0

C23B  1    0.212997    1.087606    0.493304    11.00000    0.08871    0.07045 =
         0.05555    0.02073    0.00439   -0.00144
AFIX 137
H23D  2    0.273603    1.080527    0.551176    11.00000   -1.50000
H23E  2    0.119840    1.114987    0.509215    11.00000   -1.50000
H23F  2    0.264539    1.133102    0.468562    11.00000   -1.50000
AFIX   0

PART 1
C24   1    0.997496   -0.084779    0.700183    10.55074    0.10748    0.05446 =
         0.14709    0.04488    0.02447    0.04574
AFIX 137
H24A  2    1.054997   -0.086341    0.649564    10.55074   -1.50000
H24B  2    0.893263   -0.096746    0.672320    10.55074   -1.50000
H24C  2    1.028140   -0.137016    0.729391    10.55074   -1.50000
AFIX   0
PART 2
C24A  1    0.936078   -0.109815    0.684776    10.44926    0.11086    0.07894 =
         0.11695    0.02925    0.02208    0.02293
AFIX 137
H24D  2    0.828876   -0.114624    0.669314    10.44926   -1.50000
H24E  2    0.969602   -0.167580    0.704792    10.44926   -1.50000
H24F  2    0.977305   -0.109202    0.627867    10.44926   -1.50000
AFIX   0

PART 0
C24B  1    0.428201    1.203206    0.283081    11.00000    0.11266    0.11928 =
         0.09747    0.03162    0.01572   -0.05922
AFIX 137
H24G  2    0.485511    1.192951    0.340575    11.00000   -1.50000
H24H  2    0.336861    1.233764    0.298947    11.00000   -1.50000
H24I  2    0.484980    1.247619    0.260031    11.00000   -1.50000
AFIX   0

C25A  1    0.689832    0.183483    0.985379    11.00000    0.06880    0.10231 =
         0.06098    0.03082    0.02036    0.02471
AFIX 137
H25A  2    0.709280    0.132929    1.018517    11.00000   -1.50000
H25B  2    0.584123    0.183576    0.964158    11.00000   -1.50000
H25C  2    0.726038    0.249765    1.029421    11.00000   -1.50000
AFIX   0

C25B  1   -0.066355    0.971410    0.018767    11.00000    0.08653    0.08163 =
         0.04782    0.01656   -0.00134    0.00837
AFIX 137
H25D  2   -0.157169    0.969563    0.044622    11.00000   -1.50000
H25E  2   -0.061357    0.908713   -0.032675    11.00000   -1.50000
H25F  2   -0.064767    1.027993   -0.007024    11.00000   -1.50000
AFIX   0

C26A  1    0.699978    0.710020    0.455584    11.00000    0.05673    0.04309 =
         0.10117    0.02686    0.01678    0.00652
PART 1
AFIX  23
H26A  2    0.742069    0.772063    0.506359    10.55074   -1.20000
H26B  2    0.591928    0.710653    0.448874    10.55074   -1.20000
AFIX  23
PART 2
H26C  2    0.751303    0.770618    0.504075    10.44926   -1.20000
H26D  2    0.594164    0.714775    0.458821    10.44926   -1.20000
AFIX   0

PART 0
C26B  1    0.228055    0.429630    0.543550    11.00000    0.05190    0.04545 =
         0.15027    0.03631    0.02755   -0.00276
AFIX  23
H26E  2    0.243070    0.367261    0.493090    11.00000   -1.20000
H26F  2    0.124253    0.427355    0.552043    11.00000   -1.20000
AFIX   0

PART 1
C27   1    0.743397    0.708612    0.366518    10.55074    0.06039    0.04629 =
         0.08818    0.02155    0.00625   -0.01057
PART 2
C27A  1    0.720973    0.713558    0.360100    10.44926    0.06237    0.02132 =
         0.08995    0.01912    0.00814    0.01865

PART 0
C27B  1    0.322183    0.431040    0.635247    11.00000    0.05734    0.03469 =
         0.11766    0.02986    0.03973    0.01352

PART 1
C28   1    0.808868    0.627201    0.308657    10.55074    0.08831    0.04322 =
         0.08717    0.01843    0.01029   -0.01149
AFIX  43
H28   2    0.835627    0.570933    0.329308    10.55074   -1.20000
AFIX   0
PART 2
C28A  1    0.686391    0.628178    0.276581    10.44926    0.10202    0.04062 =
         0.08830    0.01813    0.01741   -0.01728
AFIX  43
H28A  2    0.649703    0.567411    0.282796    10.44926   -1.20000
AFIX   0

PART 0
C28B  1    0.415452    0.512487    0.693573    11.00000    0.08888    0.05491 =
         0.12821    0.05340    0.01102   -0.00712
AFIX  43
H28B  2    0.420432    0.571393    0.674887    11.00000   -1.20000
AFIX   0

PART 1
C29   1    0.832222    0.632868    0.221146    10.55074    0.11544    0.06481 =
         0.09136    0.01692    0.01801   -0.00036
AFIX  43
H29   2    0.856860    0.574567    0.174803    10.55074   -1.20000
AFIX   0
PART 2
C29A  1    0.704793    0.631845    0.188180    10.44926    0.11264    0.05723 =
         0.07937    0.01693    0.01540   -0.02014
AFIX  43
H29A  2    0.693245    0.571288    0.136098    10.44926   -1.20000
AFIX   0

PART 0
C29B  1    0.499577    0.509301    0.776810    11.00000    0.15587    0.07124 =
         0.12721    0.04312   -0.00617   -0.01844
AFIX  43
H29B  2    0.563727    0.564933    0.815197    11.00000   -1.20000
AFIX   0

PART 1
C30   1    0.820709    0.720855    0.199346    10.55074    0.11194    0.07208 =
         0.09459    0.03020    0.00528   -0.01402
PART 2
C30A  1    0.738839    0.718289    0.171699    10.44926    0.08379    0.06132 =
         0.07979    0.03193    0.02072    0.00859

PART 0
C30B  1    0.490271    0.423580    0.804792    11.00000    0.14707    0.06963 =
         0.12234    0.04785    0.04007    0.03472

PART 1
C31   1    0.758801    0.801413    0.251089    10.55074    0.08316    0.05917 =
         0.09640    0.03880   -0.01251   -0.00816
AFIX  43
H31   2    0.733891    0.856916    0.228771    10.55074   -1.20000
AFIX   0
PART 2
C31A  1    0.782972    0.801903    0.246412    10.44926    0.07913    0.05582 =
         0.09527    0.03497    0.00232    0.00020
AFIX  43
H31A  2    0.827115    0.859347    0.238024    10.44926   -1.20000
AFIX   0

PART 0
C31B  1    0.411052    0.341644    0.747974    11.00000    0.12858    0.06780 =
         0.11854    0.05073    0.07270    0.04212
AFIX  43
H31B  2    0.414805    0.281485    0.764994    11.00000   -1.20000
AFIX   0

PART 1
C32   1    0.734806    0.796571    0.338528    10.55074    0.06945    0.04141 =
         0.08761    0.02308   -0.01196   -0.01147
AFIX  43
H32   2    0.710790    0.856242    0.383394    10.55074   -1.20000
AFIX   0
PART 2
C32A  1    0.760177    0.799033    0.335780    10.44926    0.06535    0.03314 =
         0.08409    0.02376   -0.00556    0.00477
AFIX  43
H32A  2    0.772167    0.861081    0.386019    10.44926   -1.20000
AFIX   0

PART 0
C32B  1    0.324077    0.344200    0.664894    11.00000    0.09624    0.03827 =
         0.12781    0.03527    0.06285    0.01829
AFIX  43
H32B  2    0.263940    0.286501    0.626523    11.00000   -1.20000
AFIX   0
HKLF 4


REM  ncl_noal_01_a.res in P1
REM wR2 = 0.2736, GooF = S = 1.067, Restrained GooF = 1.038 for all data
REM R1 = 0.0929 for 9195 Fo > 4sig(Fo) and 0.1074 for all 11884 data
REM 842 parameters refined using 1194 restraints

END

WGHT      0.1980      0.0887

REM Highest difference peak  0.511,  deepest hole -0.537,  1-sigma level  0.067
Q1    1   0.5583  0.4801  0.9571  11.00000  0.05    0.51
Q2    1   0.6134 -0.1032  0.6407  11.00000  0.05    0.49
Q3    1   0.6121 -0.1227  0.7226  11.00000  0.05    0.39
Q4    1   0.0198  0.5574  0.4524  11.00000  0.05    0.38
Q5    1   0.3821  0.2077  0.5941  11.00000  0.05    0.38
Q6    1   1.0936 -0.0453  0.7099  11.00000  0.05    0.36
Q7    1   0.6849 -0.0179  0.7928  11.00000  0.05    0.34
Q8    1   0.1996  0.3128  0.5400  11.00000  0.05    0.34
Q9    1   0.6898  0.8366  0.4457  11.00000  0.05    0.33
Q10   1   0.8121  0.9611  0.3967  11.00000  0.05    0.33
Q11   1   1.0329  0.1379  0.6723  11.00000  0.05    0.31
Q12   1   0.2214  1.1740  0.6023  11.00000  0.05    0.31
Q13   1   0.5444  0.5841  0.5228  11.00000  0.05    0.30
Q14   1   0.4552  0.1990  0.8182  11.00000  0.05    0.30
Q15   1   0.4507  1.0069  0.3404  11.00000  0.05    0.29
;
_shelx_res_checksum              15506
_shelx_hkl_file                  
;
 -11   0   1    0.27    1.08
 -11   1   0    1.43    1.08
 -11   1   1    0.44    1.14
 -11   2   0    1.26    1.06
 -11   2   1   -0.57    1.09
 -11   2   2    2.07    1.16
 -11   3   0   -0.11    0.97
 -11   3   1    2.44    1.05
 -11   3   2    0.92    1.09
 -11   3   3    2.84    1.16
 -10  -4   7   -0.44    1.77
 -10  -4   8    2.47    1.89
 -10  -4   9    0.41    1.88
 -10  -3   4    2.26    1.12
 -10  -3   5    3.41    1.20
 -10  -3   6    2.60    1.82
 -10  -3   7    1.85    1.23
 -10  -3   7    2.31    1.96
 -10  -3   8    3.65    1.32
 -10  -3   8    4.75    2.07
 -10  -3   9    5.18    2.14
 -10  -3  10    1.08    1.84
 -10  -2  -2    3.47    1.32
 -10  -2   0    0.40    0.96
 -10  -2   1    2.27    1.16
 -10  -2   2    1.01    0.96
 -10  -2   3    1.38    1.09
 -10  -2   4    5.95    1.30
 -10  -2   5    4.27    1.30
 -10  -2   5    4.35    1.88
 -10  -2   6    1.32    1.26
 -10  -2   6    2.50    1.97
 -10  -2   7    0.72    1.30
 -10  -2   7    1.91    2.11
 -10  -2   8    0.34    1.31
 -10  -2   8    0.84    2.20
 -10  -2   9    0.75    1.27
 -10  -2   9    1.00    2.01
 -10  -2  10    5.12    1.92
 -10  -1  -3    1.07    1.30
 -10  -1  -2   -0.09    1.10
 -10  -1  -1    0.71    1.32
 -10  -1  -1    2.00    0.99
 -10  -1   0   12.50    2.43
 -10  -1   0   12.67    1.40
 -10  -1   1    2.77    1.24
 -10  -1   1    0.93    0.98
 -10  -1   2    7.43    1.24
 -10  -1   3    5.58    1.30
 -10  -1   4    6.85    1.36
 -10  -1   4    1.41    1.83
 -10  -1   5    0.37    1.23
 -10  -1   5    2.56    1.32
 -10  -1   5    0.80    1.98
 -10  -1   6    5.00    1.40
 -10  -1   6    5.45    1.42
 -10  -1   6    5.86    2.20
 -10  -1   7    3.70    1.46
 -10  -1   7    2.47    2.18
 -10  -1   8    4.10    1.43
 -10  -1   8    5.02    2.25
 -10  -1   9    2.95    1.31
 -10  -1   9    7.18    2.09
 -10  -1  10    2.60    1.69
 -10   0  -4   -0.03    1.26
 -10   0  -3    0.99    1.45
 -10   0  -3   -0.50    1.03
 -10   0  -2    2.38    1.26
 -10   0  -2    1.47    0.94
 -10   0  -1    3.13    1.42
 -10   0  -1    4.94    1.14
 -10   0  -1    2.99    1.87
 -10   0   0    3.39    0.99
 -10   0   0    1.82    1.19
 -10   0   1    5.78    1.15
 -10   0   1    4.70    1.38
 -10   0   2   12.21    1.44
 -10   0   3    5.13    1.30
 -10   0   3    7.26    1.94
 -10   0   4    5.99    2.03
 -10   0   4    6.74    1.40
 -10   0   4    5.08    1.33
 -10   0   5    5.94    2.14
 -10   0   5    3.31    1.33
 -10   0   5    2.73    1.34
 -10   0   6    2.48    2.22
 -10   0   6    2.84    1.33
 -10   0   6    0.71    1.41
 -10   0   7    1.40    2.22
 -10   0   7    1.03    1.25
 -10   0   7    0.10    1.39
 -10   0   8    3.20    2.09
 -10   0   8    0.79    1.33
 -10   0   9    1.63    1.85
 -10   0   9    1.49    1.18
 -10   0  10    0.89    1.54
 -10   1  -5    2.87    1.05
 -10   1  -4    2.34    1.38
 -10   1  -3    4.74    1.59
 -10   1  -3    3.41    1.23
 -10   1  -3    6.04    1.00
 -10   1  -2   -0.04    1.30
 -10   1  -2    1.39    0.99
 -10   1  -1    0.74    1.45
 -10   1  -1    2.75    1.13
 -10   1  -1    1.82    1.89
 -10   1   0    6.71    1.11
 -10   1   0    6.16    1.34
 -10   1   1    4.87    1.16
 -10   1   1    4.73    1.40
 -10   1   2    3.36    1.20
 -10   1   2    1.82    1.75
 -10   1   3    6.44    1.93
 -10   1   3    7.04    1.33
 -10   1   3    3.59    1.23
 -10   1   4    3.86    2.02
 -10   1   4    4.08    1.33
 -10   1   4    4.05    1.35
 -10   1   5    3.72    2.15
 -10   1   5    4.23    1.36
 -10   1   5    1.94    1.37
 -10   1   6    5.18    2.24
 -10   1   6    5.78    1.37
 -10   1   6    2.95    1.43
 -10   1   7    4.34    2.16
 -10   1   7    8.64    1.37
 -10   1   7    5.32    1.48
 -10   1   8    1.18    1.91
 -10   1   8    1.38    1.25
 -10   1   9   -0.70    1.64
 -10   1  10    0.26    1.34
 -10   2  -5    3.23    1.11
 -10   2  -5    2.91    1.30
 -10   2  -4    2.14    1.49
 -10   2  -4    1.40    1.11
 -10   2  -3   -0.08    1.57
 -10   2  -3    1.35    1.29
 -10   2  -3    0.17    0.92
 -10   2  -2    2.61    1.39
 -10   2  -2    3.26    1.07
 -10   2  -1    2.17    1.52
 -10   2  -1    3.83    1.20
 -10   2  -1    5.55    2.01
 -10   2   0    3.72    1.07
 -10   2   0    3.74    1.29
 -10   2   1    3.86    1.14
 -10   2   1    4.99    1.37
 -10   2   2    2.44    1.78
 -10   2   2    0.51    1.14
 -10   2   2    0.20    1.09
 -10   2   2   -0.23    1.33
 -10   2   3    1.82    1.90
 -10   2   3    1.72    1.16
 -10   2   3    0.31    1.17
 -10   2   4    3.04    2.04
 -10   2   4    4.04    1.27
 -10   2   4    1.89    1.34
 -10   2   5    3.18    1.24
 -10   2   5    3.77    1.39
 -10   2   6    3.10    2.08
 -10   2   6    0.53    1.14
 -10   2   6   -0.14    1.31
 -10   2   7    3.15    1.98
 -10   2   7    0.76    1.24
 -10   2   8    4.68    1.78
 -10   2   8    0.50    1.10
 -10   2   9    2.97    1.54
 -10   3  -5    0.16    1.01
 -10   3  -5    1.28    1.29
 -10   3  -4    4.73    1.54
 -10   3  -4    5.18    1.23
 -10   3  -3    0.76    1.57
 -10   3  -3    2.14    1.30
 -10   3  -3    2.62    0.98
 -10   3  -2    2.15    1.40
 -10   3  -2    2.90    1.06
 -10   3  -1    3.80    1.53
 -10   3  -1    2.31    1.12
 -10   3   0    3.00    1.52
 -10   3   0    2.82    1.95
 -10   3   0    1.87    1.20
 -10   3   0    1.48    0.98
 -10   3   1    6.07    1.33
 -10   3   1    4.42    1.11
 -10   3   1    6.40    1.16
 -10   3   1    4.19    1.67
 -10   3   2    1.40    1.26
 -10   3   2    1.38    1.12
 -10   3   2    3.46    1.13
 -10   3   2    2.92    1.84
 -10   3   3    4.87    1.38
 -10   3   3    3.29    1.23
 -10   3   3    5.64    1.21
 -10   3   4    3.92    1.34
 -10   3   4    3.39    1.14
 -10   3   4    2.15    1.97
 -10   3   5    2.03    1.31
 -10   3   5    1.77    1.05
 -10   3   5    1.19    1.96
 -10   3   6    3.30    1.94
 -10   3   6    5.50    1.33
 -10   3   7    2.09    1.80
 -10   3   7    0.98    1.13
 -10   3   8    3.33    1.58
 -10   4  -5    0.83    1.00
 -10   4  -5    1.62    1.24
 -10   4  -4    2.00    1.44
 -10   4  -4    0.78    1.16
 -10   4  -3    0.95    1.50
 -10   4  -3    1.63    0.95
 -10   4  -3    1.26    1.25
 -10   4  -2    1.91    1.03
 -10   4  -2    2.00    1.36
 -10   4  -1    2.76    1.35
 -10   4  -1    1.51    1.08
 -10   4  -1    2.11    1.45
 -10   4   0   -0.35    1.50
 -10   4   0    2.05    1.52
 -10   4   0    1.60    1.13
 -10   4   1    4.68    1.73
 -10   4   1    7.57    1.15
 -10   4   1    5.60    1.25
 -10   4   2    1.20    1.75
 -10   4   2    1.93    1.01
 -10   4   2    1.23    1.19
 -10   4   2    2.82    1.15
 -10   4   3   -0.44    1.83
 -10   4   3    2.28    1.02
 -10   4   3    1.26    1.18
 -10   4   3    1.65    1.18
 -10   4   4    3.37    1.92
 -10   4   4    6.56    1.35
 -10   4   4    5.04    1.16
 -10   4   5    1.85    1.77
 -10   4   5    1.40    0.97
 -10   4   5    1.20    1.15
 -10   4   6    5.06    1.79
 -10   4   6    2.67    1.14
 -10   4   7    3.30    1.56
 -10   5  -5    0.29    1.14
 -10   5  -4    0.50    1.04
 -10   5  -4    1.31    1.14
 -10   5  -4    1.41    1.35
 -10   5  -3    3.76    0.96
 -10   5  -3    4.51    1.28
 -10   5  -3    4.99    1.48
 -10   5  -2    1.75    0.98
 -10   5  -2    1.53    1.31
 -10   5  -2    0.79    1.46
 -10   5  -1    1.83    1.00
 -10   5  -1    1.42    1.34
 -10   5  -1    0.87    1.36
 -10   5   0    4.79    1.10
 -10   5   0    6.53    1.50
 -10   5   0    3.79    1.54
 -10   5   1    2.83    1.07
 -10   5   1    2.83    1.42
 -10   5   1    4.44    1.65
 -10   5   2    3.11    1.08
 -10   5   2    2.48    1.36
 -10   5   2    2.55    1.74
 -10   5   3    0.85    0.97
 -10   5   3    2.29    1.12
 -10   5   3    2.07    1.26
 -10   5   3    2.35    1.77
 -10   5   4    3.19    1.15
 -10   5   4    0.83    1.75
 -10   5   5    2.77    1.08
 -10   5   5    0.77    1.62
 -10   5   6    1.53    1.47
 -10   6  -4    0.74    1.03
 -10   6  -4    1.84    1.20
 -10   6  -3   -0.55    1.09
 -10   6  -3    1.32    1.32
 -10   6  -2    1.56    0.91
 -10   6  -2    0.83    1.19
 -10   6  -2   -0.31    1.33
 -10   6  -2    0.65    1.20
 -10   6  -1    3.86    0.96
 -10   6  -1    2.63    1.25
 -10   6  -1    2.29    1.33
 -10   6  -1    2.27    1.33
 -10   6   0    1.85    0.93
 -10   6   0    1.69    1.23
 -10   6   0    1.79    1.46
 -10   6   0    2.01    1.32
 -10   6   1    1.06    0.89
 -10   6   1    1.11    1.16
 -10   6   1    1.49    1.50
 -10   6   2    3.52    1.16
 -10   6   2    5.06    1.66
 -10   6   3    2.54    1.58
 -10   6   4    1.90    1.47
 -10   6   5    1.76    1.34
 -10   7  -3    1.05    1.02
 -10   7  -2    1.15    1.09
 -10   7  -1    3.17    1.12
 -10   7  -1    3.41    1.30
 -10   7   0    3.25    1.07
 -10   7   0    1.20    1.32
 -10   7   1    0.89    1.36
 -10   7   2    0.96    1.35
 -10   7   3    2.53    1.32
 -10   7   4    1.66    1.22
  -9  -6   9    0.97    1.49
  -9  -6  10    0.32    1.50
  -9  -5   7    0.46    1.46
  -9  -5   8   -0.30    1.57
  -9  -5   9    0.31    1.66
  -9  -5  10    3.60    1.70
  -9  -5  11    1.16    1.42
  -9  -4   6    1.56    1.53
  -9  -4   7    9.21    1.86
  -9  -4   8   18.95    2.24
  -9  -4   8   19.23    3.19
  -9  -4   9    6.17    1.93
  -9  -4   9    3.39    2.46
  -9  -4  10    9.30    1.90
  -9  -4  11    2.39    1.47
  -9  -4  11    1.97    2.20
  -9  -4  12    1.92    1.93
  -9  -3  -1    1.18    1.72
  -9  -3   2    4.73    1.35
  -9  -3   2    3.74    2.42
  -9  -3   3   -0.43    2.34
  -9  -3   3    1.59    2.21
  -9  -3   4    2.04    2.57
  -9  -3   4    2.35    2.30
  -9  -3   5    2.70    2.49
  -9  -3   6    6.49    1.81
  -9  -3   7   11.40    2.04
  -9  -3   8    6.13    2.56
  -9  -3   8    5.13    1.92
  -9  -3   9    7.22    2.69
  -9  -3   9    6.11    1.91
  -9  -3  10   -0.33    2.44
  -9  -3  10    0.67    1.63
  -9  -3  11    4.58    2.31
  -9  -3  11    7.28    1.59
  -9  -3  12    3.09    1.94
  -9  -3  12    1.01    1.22
  -9  -2  -5   -0.53    1.05
  -9  -2  -3    0.92    1.68
  -9  -2  -2    1.79    1.79
  -9  -2  -1    3.94    1.25
  -9  -2   1   10.50    2.70
  -9  -2   1   13.18    1.57
  -9  -2   2   -2.32    2.48
  -9  -2   2    1.38    2.05
  -9  -2   2    1.92    1.36
  -9  -2   3    2.03    2.60
  -9  -2   3    2.12    2.23
  -9  -2   4   -0.63    2.34
  -9  -2   4    2.24    2.37
  -9  -2   4    3.79    2.93
  -9  -2   5    4.03    1.68
  -9  -2   5   -2.10    2.55
  -9  -2   6   -0.62    1.70
  -9  -2   6    5.07    2.89
  -9  -2   7    5.12    1.92
  -9  -2   8    1.45    1.84
  -9  -2   9    9.98    2.00
  -9  -2  10    7.87    2.57
  -9  -2  10   10.93    1.88
  -9  -2  11    3.74    2.28
  -9  -2  11    1.67    1.41
  -9  -2  12    2.86    2.00
  -9  -1  -6    1.91    1.05
  -9  -1  -5    4.65    1.49
  -9  -1  -4    0.39    1.69
  -9  -1  -4    0.29    1.58
  -9  -1  -3    5.42    2.05
  -9  -1  -3    4.81    2.04
  -9  -1  -2    2.46    2.10
  -9  -1  -2    1.89    1.17
  -9  -1  -1    1.41    1.04
  -9  -1  -1    1.11    1.29
  -9  -1   0    0.75    2.19
  -9  -1   0    0.09    1.15
  -9  -1   1   24.57    3.55
  -9  -1   1   27.90    2.14
  -9  -1   2    3.31    2.36
  -9  -1   2    3.29    2.59
  -9  -1   2    5.13    1.54
  -9  -1   3   11.78    2.52
  -9  -1   3   16.90    3.19
  -9  -1   3   14.10    3.33
  -9  -1   4   -1.17    2.49
  -9  -1   4    1.39    1.57
  -9  -1   4    0.24    2.72
  -9  -1   4    0.69    2.55
  -9  -1   5    3.39    1.76
  -9  -1   5    4.29    2.68
  -9  -1   6    2.67    1.77
  -9  -1   6    1.22    2.64
  -9  -1   7    5.08    1.95
  -9  -1   8   -0.64    1.84
  -9  -1   9    0.97    1.70
  -9  -1   9   -1.04    2.55
  -9  -1  10   -0.11    1.52
  -9  -1  10    2.02    2.45
  -9  -1  11    2.48    1.36
  -9  -1  11    1.98    2.22
  -9  -1  12    2.20    1.92
  -9   0  -7    2.75    1.01
  -9   0  -6    3.32    1.24
  -9   0  -6    1.85    1.33
  -9   0  -5    0.60    1.57
  -9   0  -4    1.56    1.32
  -9   0  -4    3.74    1.75
  -9   0  -4    5.60    1.09
  -9   0  -4    7.96    2.12
  -9   0  -3    1.73    1.12
  -9   0  -3    1.67    1.50
  -9   0  -3    2.43    2.04
  -9   0  -3    2.52    2.05
  -9   0  -2    2.50    1.02
  -9   0  -2    1.73    2.20
  -9   0  -2    3.21    1.29
  -9   0  -1    5.40    2.32
  -9   0  -1    4.05    1.50
  -9   0  -1    4.16    1.18
  -9   0   0   33.85    3.86
  -9   0   0   33.14    2.28
  -9   0   1    2.31    2.40
  -9   0   1    3.45    1.43
  -9   0   2    4.44    2.20
  -9   0   2    6.55    2.64
  -9   0   2    6.65    2.85
  -9   0   2    6.42    1.57
  -9   0   3    4.01    2.41
  -9   0   3    0.46    2.65
  -9   0   3   -0.89    2.40
  -9   0   3    1.88    1.51
  -9   0   4   22.50    3.11
  -9   0   4   30.68    4.31
  -9   0   4   25.70    3.72
  -9   0   4   25.76    2.36
  -9   0   5    8.08    2.89
  -9   0   5    5.02    1.83
  -9   0   6    4.85    2.70
  -9   0   6    8.22    1.97
  -9   0   7    4.53    1.89
  -9   0   8    0.27    1.75
  -9   0   8   -0.46    2.56
  -9   0   9    1.77    1.66
  -9   0   9    1.16    2.50
  -9   0  10   -0.21    1.40
  -9   0  10    0.72    2.31
  -9   0  11    1.49    1.25
  -9   0  11    3.13    2.14
  -9   0  11    0.79    1.96
  -9   0  12    1.70    1.83
  -9   0  12    3.23    1.64
  -9   1  -8   -0.16    1.71
  -9   1  -7    1.62    1.11
  -9   1  -7    2.92    1.25
  -9   1  -6    2.66    1.35
  -9   1  -6    2.43    1.51
  -9   1  -5    1.54    1.24
  -9   1  -5    1.92    1.67
  -9   1  -5    2.89    0.99
  -9   1  -5    2.04    1.74
  -9   1  -4    1.12    1.04
  -9   1  -4   -1.54    1.91
  -9   1  -4    1.64    1.96
  -9   1  -4    0.96    1.38
  -9   1  -3    2.81    1.23
  -9   1  -3    0.21    1.57
  -9   1  -3    1.16    1.99
  -9   1  -3    1.14    2.01
  -9   1  -2    4.09    1.15
  -9   1  -2    4.45    2.27
  -9   1  -2    1.02    1.28
  -9   1  -1    1.66    2.18
  -9   1  -1    3.08    1.23
  -9   1  -1   -0.46    1.42
  -9   1   0   15.53    1.67
  -9   1   0    9.29    2.77
  -9   1   1    5.34    2.17
  -9   1   1    9.35    1.61
  -9   1   1   11.30    2.88
  -9   1   2   15.59    3.28
  -9   1   2   11.02    2.82
  -9   1   2   12.34    2.51
  -9   1   2   17.01    1.88
  -9   1   2   12.14    1.78
  -9   1   3   10.63    2.88
  -9   1   3    4.78    2.79
  -9   1   3   14.75    2.72
  -9   1   3   12.83    1.86
  -9   1   3   10.58    1.81
  -9   1   4   10.75    1.91
  -9   1   4   16.18    3.45
  -9   1   4   11.86    2.83
  -9   1   5    3.99    1.82
  -9   1   5   -0.24    2.68
  -9   1   5    5.13    2.71
  -9   1   5    3.11    2.66
  -9   1   6    7.78    2.88
  -9   1   6    8.80    2.01
  -9   1   7    2.06    2.72
  -9   1   7   -0.07    1.73
  -9   1   8    3.48    2.61
  -9   1   8    2.36    1.71
  -9   1   8    1.35    2.51
  -9   1   9   -0.59    2.32
  -9   1   9    2.26    1.52
  -9   1   9    3.21    2.45
  -9   1  10    1.37    2.07
  -9   1  10    1.44    1.33
  -9   1  10    2.71    2.26
  -9   1  11    0.64    1.74
  -9   1  11    0.67    2.01
  -9   1  11    2.07    1.13
  -9   2  -8    3.14    1.72
  -9   2  -8    2.32    1.00
  -9   2  -7    4.99    1.42
  -9   2  -7    5.35    1.27
  -9   2  -6    1.98    1.17
  -9   2  -6    4.91    1.69
  -9   2  -5    6.21    1.84
  -9   2  -5    4.84    1.13
  -9   2  -5    2.36    1.36
  -9   2  -5    7.15    2.12
  -9   2  -4    8.20    1.32
  -9   2  -4    4.48    1.57
  -9   2  -4    7.92    2.30
  -9   2  -4    9.05    2.27
  -9   2  -3    5.19    1.31
  -9   2  -3    3.28    2.10
  -9   2  -3    3.96    2.13
  -9   2  -3    2.52    1.66
  -9   2  -2   -0.89    2.15
  -9   2  -2    2.01    1.11
  -9   2  -2    2.22    1.38
  -9   2  -1    2.92    1.25
  -9   2  -1    2.10    1.52
  -9   2  -1    0.55    2.13
  -9   2   0    0.97    2.23
  -9   2   0    3.71    1.37
  -9   2   0    2.68    1.93
  -9   2   1    6.08    1.51
  -9   2   1    4.78    1.47
  -9   2   1    3.70    2.47
  -9   2   1    5.19    2.19
  -9   2   2    2.63    1.53
  -9   2   2    0.59    1.41
  -9   2   2   -0.21    2.47
  -9   2   2    0.62    2.11
  -9   2   2    4.48    2.33
  -9   2   3    3.62    1.58
  -9   2   3    3.54    1.58
  -9   2   3    0.88    2.43
  -9   2   3    3.02    2.34
  -9   2   3    1.81    2.38
  -9   2   4   18.76    2.00
  -9   2   4   17.32    2.93
  -9   2   4   14.16    3.15
  -9   2   4   12.76    3.20
  -9   2   4   14.74    2.10
  -9   2   5   11.67    2.91
  -9   2   5   12.17    2.05
  -9   2   6    4.29    2.77
  -9   2   6    1.76    1.73
  -9   2   7   -0.25    2.61
  -9   2   7   -1.04    2.52
  -9   2   7    3.67    1.74
  -9   2   8    2.78    2.40
  -9   2   8    3.52    2.55
  -9   2   8    3.62    1.58
  -9   2   9    1.76    2.11
  -9   2   9    1.04    2.27
  -9   2   9    2.13    1.43
  -9   2  10    0.43    1.80
  -9   2  10    2.09    2.13
  -9   2  10    0.21    1.21
  -9   2  11    3.79    1.90
  -9   2  11    2.34    1.53
  -9   3  -8    4.74    1.27
  -9   3  -8    4.44    1.07
  -9   3  -7    4.31    1.48
  -9   3  -7    1.37    1.20
  -9   3  -6    6.25    1.79
  -9   3  -6    4.61    1.36
  -9   3  -5    3.77    1.46
  -9   3  -5    3.02    1.81
  -9   3  -5    1.13    1.76
  -9   3  -5    1.38    1.07
  -9   3  -4    8.96    1.72
  -9   3  -4    9.26    2.27
  -9   3  -4   12.11    2.44
  -9   3  -4    9.96    1.37
  -9   3  -3    6.47    1.78
  -9   3  -3    6.58    1.41
  -9   3  -3    7.79    2.39
  -9   3  -3    3.33    2.07
  -9   3  -2    9.37    2.58
  -9   3  -2   13.74    1.47
  -9   3  -2   12.36    1.64
  -9   3  -1   12.56    2.67
  -9   3  -1   11.58    2.05
  -9   3  -1   12.22    1.52
  -9   3  -1   14.21    1.80
  -9   3   0    3.02    2.31
  -9   3   0    1.31    1.99
  -9   3   0    0.40    1.29
  -9   3   0    2.14    1.28
  -9   3   0    0.80    1.57
  -9   3   1   14.72    2.98
  -9   3   1   12.92    2.42
  -9   3   1   14.56    1.74
  -9   3   1   12.47    1.72
  -9   3   2    1.82    2.27
  -9   3   2    3.46    2.32
  -9   3   2    4.29    1.51
  -9   3   2    4.45    1.55
  -9   3   3    4.73    2.36
  -9   3   3    2.48    2.43
  -9   3   3    2.45    1.57
  -9   3   3    5.32    1.53
  -9   3   3    4.62    2.49
  -9   3   4    3.98    1.73
  -9   3   4    3.42    1.43
  -9   3   4    1.85    2.53
  -9   3   5    2.55    1.72
  -9   3   5    5.07    1.48
  -9   3   5    3.27    2.54
  -9   3   6    9.47    1.89
  -9   3   6    6.70    2.66
  -9   3   6   12.97    1.62
  -9   3   7    5.86    1.74
  -9   3   7    7.39    2.51
  -9   3   7    4.57    1.29
  -9   3   7    5.62    2.49
  -9   3   8    0.88    1.39
  -9   3   8    1.71    2.16
  -9   3   8    0.51    1.02
  -9   3   8    1.74    2.33
  -9   3   9    5.21    1.96
  -9   3   9    3.03    1.29
  -9   3   9    4.16    2.21
  -9   3  10    3.58    1.61
  -9   4  -8    5.03    1.28
  -9   4  -8    3.49    1.72
  -9   4  -8    3.37    1.03
  -9   4  -7    3.51    1.21
  -9   4  -7    4.95    1.50
  -9   4  -6    2.88    1.74
  -9   4  -6    3.69    1.34
  -9   4  -6    5.31    1.42
  -9   4  -5    9.24    1.95
  -9   4  -5    8.11    2.16
  -9   4  -5   11.17    1.34
  -9   4  -5   10.42    1.65
  -9   4  -4    5.08    1.98
  -9   4  -4    8.66    2.20
  -9   4  -4    6.37    1.29
  -9   4  -4    4.25    1.59
  -9   4  -3   19.99    2.81
  -9   4  -3   23.04    2.97
  -9   4  -3   22.72    2.27
  -9   4  -3   25.42    1.92
  -9   4  -2    5.63    1.80
  -9   4  -2    7.08    2.32
  -9   4  -2    4.15    1.81
  -9   4  -2    5.07    1.42
  -9   4  -1    9.00    1.57
  -9   4  -1   11.14    1.43
  -9   4  -1    6.45    1.96
  -9   4   0    9.36    1.56
  -9   4   0   12.42    1.71
  -9   4   0   13.33    1.56
  -9   4   0    8.34    2.21
  -9   4   1    1.59    1.38
  -9   4   1    1.16    1.47
  -9   4   1    1.95    1.30
  -9   4   1    4.27    2.12
  -9   4   2    9.45    1.72
  -9   4   2   10.59    1.56
  -9   4   2    9.10    2.41
  -9   4   3    3.24    1.62
  -9   4   3    0.94    1.32
  -9   4   3   -0.08    2.33
  -9   4   4    7.42    1.79
  -9   4   4    7.51    1.43
  -9   4   4   10.72    2.64
  -9   4   5    1.75    1.59
  -9   4   5    1.05    1.25
  -9   4   5    4.21    2.44
  -9   4   6    3.54    1.60
  -9   4   6    6.27    1.25
  -9   4   6    2.74    2.29
  -9   4   7    1.70    1.42
  -9   4   7    2.58    1.04
  -9   4   7    3.37    2.14
  -9   4   8    3.44    1.88
  -9   4   8   -0.40    1.22
  -9   4   9    4.40    1.61
  -9   4   9    3.07    1.14
  -9   5  -8    3.16    1.02
  -9   5  -8    2.47    1.20
  -9   5  -7    4.08    1.18
  -9   5  -7    2.63    1.44
  -9   5  -6    5.36    1.72
  -9   5  -6    6.07    1.41
  -9   5  -6    4.43    1.33
  -9   5  -5    0.40    1.73
  -9   5  -5    0.92    1.76
  -9   5  -5    2.32    1.46
  -9   5  -5    1.13    1.07
  -9   5  -4    3.11    1.85
  -9   5  -4    1.66    1.81
  -9   5  -4    1.81    1.55
  -9   5  -4    0.34    1.11
  -9   5  -3    1.24    1.54
  -9   5  -3    3.34    1.93
  -9   5  -3    0.21    1.62
  -9   5  -3    1.26    1.21
  -9   5  -2    6.91    1.83
  -9   5  -2    8.65    2.28
  -9   5  -2    6.95    1.80
  -9   5  -2    9.56    1.45
  -9   5  -1    5.44    1.44
  -9   5  -1    6.90    1.25
  -9   5  -1    4.78    1.89
  -9   5  -1    3.37    1.82
  -9   5  -1    4.88    2.14
  -9   5   0    2.98    1.35
  -9   5   0    3.05    1.38
  -9   5   0    2.97    1.21
  -9   5   0    4.40    2.05
  -9   5   1    5.83    1.44
  -9   5   1    6.45    1.51
  -9   5   1    7.19    1.36
  -9   5   1    8.43    2.28
  -9   5   2    6.02    1.44
  -9   5   2    6.73    1.60
  -9   5   2    8.86    1.40
  -9   5   3    1.78    1.34
  -9   5   3    4.72    1.58
  -9   5   3    4.14    1.22
  -9   5   3    4.15    2.33
  -9   5   4    1.23    1.24
  -9   5   4    3.17    1.59
  -9   5   4    2.50    1.14
  -9   5   4    2.65    2.32
  -9   5   5    1.46    1.50
  -9   5   5    1.92    1.11
  -9   5   5    2.74    1.08
  -9   5   5    2.99    2.20
  -9   5   6    0.60    1.35
  -9   5   6    0.60    0.91
  -9   5   6    2.36    2.03
  -9   5   7    5.06    1.86
  -9   5   7    2.30    1.23
  -9   5   8    4.39    1.64
  -9   5   8    5.16    1.17
  -9   6  -7    0.89    1.01
  -9   6  -7    1.04    1.33
  -9   6  -6    1.28    1.28
  -9   6  -6    1.53    1.15
  -9   6  -6    1.75    1.50
  -9   6  -5    2.20    1.67
  -9   6  -5    3.97    1.47
  -9   6  -5    0.91    1.06
  -9   6  -4    1.91    1.52
  -9   6  -4    0.78    1.41
  -9   6  -4    1.23    1.69
  -9   6  -4    2.94    1.16
  -9   6  -3    1.42    1.71
  -9   6  -3    1.85    1.58
  -9   6  -3    1.60    1.16
  -9   6  -3    0.94    1.52
  -9   6  -3   -0.66    1.64
  -9   6  -2    3.99    1.21
  -9   6  -2    1.34    1.56
  -9   6  -2    0.81    1.63
  -9   6  -1    0.58    1.79
  -9   6  -1    0.25    1.18
  -9   6  -1    0.58    1.62
  -9   6  -1    0.97    1.61
  -9   6   0    1.51    1.08
  -9   6   0    1.23    1.93
  -9   6   0    0.96    1.20
  -9   6   0    0.69    1.55
  -9   6   0   -1.25    1.77
  -9   6   1    2.30    1.09
  -9   6   1    0.39    2.00
  -9   6   1    1.46    1.36
  -9   6   1    1.61    1.23
  -9   6   1    1.36    1.57
  -9   6   1    1.36    1.69
  -9   6   2    0.76    1.02
  -9   6   2    0.45    1.44
  -9   6   2    0.91    1.14
  -9   6   2    2.51    1.42
  -9   6   2   -1.39    2.09
  -9   6   3    4.28    1.09
  -9   6   3    0.54    1.35
  -9   6   3    1.98    1.11
  -9   6   3    2.29    1.40
  -9   6   3    2.93    2.21
  -9   6   4    3.13    2.07
  -9   6   4    1.10    0.91
  -9   6   4    2.61    1.42
  -9   6   5    1.44    1.85
  -9   6   5   -0.31    2.06
  -9   6   5    2.33    1.30
  -9   6   6    3.72    1.23
  -9   6   6    4.00    1.78
  -9   6   7    2.39    1.07
  -9   6   7    2.47    1.52
  -9   7  -7    4.25    1.24
  -9   7  -6    1.71    1.00
  -9   7  -6    1.74    1.01
  -9   7  -6    0.92    1.36
  -9   7  -5    1.55    1.46
  -9   7  -5    0.03    1.05
  -9   7  -5    1.14    1.29
  -9   7  -4    1.78    1.06
  -9   7  -4    1.26    1.55
  -9   7  -4    0.72    1.40
  -9   7  -4    1.54    1.39
  -9   7  -3    3.49    1.11
  -9   7  -3    4.18    1.60
  -9   7  -3    3.94    1.61
  -9   7  -3    3.08    1.49
  -9   7  -2    1.32    1.09
  -9   7  -2    3.31    1.58
  -9   7  -2    0.40    1.63
  -9   7  -2    0.93    1.44
  -9   7  -1    7.48    1.23
  -9   7  -1    8.59    1.95
  -9   7  -1    5.31    1.61
  -9   7  -1    5.77    1.55
  -9   7   0    2.64    1.09
  -9   7   0    4.46    1.93
  -9   7   0    2.49    1.44
  -9   7   1    5.34    1.12
  -9   7   1    6.46    2.04
  -9   7   1    5.10    1.42
  -9   7   2    1.29    1.94
  -9   7   3    3.59    1.93
  -9   7   3    3.61    1.31
  -9   7   4    6.26    1.90
  -9   7   4    8.10    1.35
  -9   7   4    4.90    1.98
  -9   7   5    5.07    1.70
  -9   7   5    2.62    1.13
  -9   7   5    1.14    1.91
  -9   7   6    3.78    1.47
  -9   7   6    5.45    1.09
  -9   7   6    4.87    1.91
  -9   7   7    0.27    1.65
  -9   8  -6    3.33    1.20
  -9   8  -5    1.31    1.00
  -9   8  -5    2.31    1.27
  -9   8  -5    1.19    1.22
  -9   8  -4    0.94    1.38
  -9   8  -4    1.17    1.30
  -9   8  -4   -0.23    1.27
  -9   8  -3    1.10    0.98
  -9   8  -3    0.28    1.29
  -9   8  -3    2.76    1.53
  -9   8  -2    0.08    1.26
  -9   8  -2    2.31    0.97
  -9   8  -1    3.68    1.31
  -9   8  -1    2.01    0.94
  -9   8  -1    3.00    1.72
  -9   8   0    2.90    1.78
  -9   8   1    2.94    1.78
  -9   8   2    3.74    1.75
  -9   8   3    3.77    1.65
  -9   8   4    6.86    1.60
  -9   8   4    2.19    1.71
  -9   8   5    2.65    1.31
  -9   9  -4    4.41    1.35
  -9   9  -3    1.31    1.42
  -9   9  -2    2.43    1.53
  -9   9  -1    3.01    1.55
  -9   9   0    3.79    1.60
  -9   9   1    3.37    1.54
  -9   9   2    3.04    1.48
  -9   9   3    0.17    1.28
  -9  10  -3    4.34    1.31
  -9  10  -2    2.50    1.28
  -9  10  -1    0.64    1.29
  -9  10   0    4.45    1.33
  -9  10   1    0.44    1.22
  -8  -8  12    3.35    2.19
  -8  -7   9    4.68    2.65
  -8  -7  10   12.73    3.16
  -8  -7  11    2.15    2.58
  -8  -7  12    0.51    2.36
  -8  -7  13    5.33    2.18
  -8  -6   6    4.16    2.71
  -8  -6   8    6.16    2.76
  -8  -6   9    4.38    2.88
  -8  -6  10    9.93    3.03
  -8  -6  11   -1.10    2.73
  -8  -6  11    0.42    2.37
  -8  -6  12    0.71    3.61
  -8  -6  12    8.63    2.63
  -8  -6  13    2.12    3.28
  -8  -6  13    1.59    2.29
  -8  -5   3   26.35    3.53
  -8  -5   4    5.46    2.58
  -8  -5   5   19.51    3.46
  -8  -5   7   25.32    3.60
  -8  -5   7   24.85    3.83
  -8  -5   8   16.59    3.35
  -8  -5   8   20.55    3.74
  -8  -5   9   -1.53    2.84
  -8  -5   9    0.84    2.92
  -8  -5  10    1.67    2.72
  -8  -5  10    0.36    2.92
  -8  -5  11    0.65    2.53
  -8  -5  11    1.73    2.76
  -8  -5  11    0.47    4.06
  -8  -5  12    5.97    2.69
  -8  -5  12    7.26    3.84
  -8  -5  13    4.70    2.41
  -8  -5  13    2.38    3.38
  -8  -5  14    2.77    2.07
  -8  -4  -3    4.48    1.93
  -8  -4  -2   -1.25    1.86
  -8  -4   1   17.11    2.93
  -8  -4   1   15.57    2.90
  -8  -4   2    5.79    2.10
  -8  -4   2    4.48    2.71
  -8  -4   3   20.03    3.27
  -8  -4   3   17.12    3.17
  -8  -4   4   52.98    4.65
  -8  -4   4   50.23    4.96
  -8  -4   5   11.14    2.51
  -8  -4   5   12.64    3.26
  -8  -4   6   11.52    2.94
  -8  -4   7   17.39    3.45
  -8  -4   7   10.83    3.21
  -8  -4   8    5.65    3.07
  -8  -4   8    7.63    3.35
  -8  -4   9    5.66    3.09
  -8  -4   9    1.77    2.60
  -8  -4   9    3.10    3.09
  -8  -4  10   12.25    3.10
  -8  -4  10    6.75    2.87
  -8  -4  11    3.09    4.15
  -8  -4  11    4.24    2.87
  -8  -4  11    1.10    2.61
  -8  -4  12   -0.88    3.89
  -8  -4  12    3.34    2.68
  -8  -4  12    0.58    2.25
  -8  -4  13    7.80    3.62
  -8  -4  13    4.07    2.48
  -8  -4  14    3.48    2.13
  -8  -3  -7    2.78    1.88
  -8  -3  -4    1.51    1.83
  -8  -3  -3    8.87    2.38
  -8  -3  -2    1.31    2.01
  -8  -3  -1    0.68    1.90
  -8  -3   0   10.94    2.87
  -8  -3   0    8.75    2.55
  -8  -3   1    4.35    1.41
  -8  -3   1    3.95    2.29
  -8  -3   1    8.70    2.48
  -8  -3   1    4.41    2.53
  -8  -3   2   16.04    2.88
  -8  -3   2   10.21    3.13
  -8  -3   2   15.85    3.11
  -8  -3   3   13.27    2.95
  -8  -3   3   11.87    3.14
  -8  -3   4    9.43    2.62
  -8  -3   4    9.71    3.16
  -8  -3   5   42.89    4.10
  -8  -3   5   35.04    4.08
  -8  -3   5   41.36    4.79
  -8  -3   6   15.06    2.74
  -8  -3   6   19.25    3.37
  -8  -3   6   13.21    3.24
  -8  -3   7   11.82    3.36
  -8  -3   7    6.44    3.05
  -8  -3   8   13.50    3.62
  -8  -3   8   11.36    3.38
  -8  -3   8    5.79    3.11
  -8  -3   9   13.88    3.54
  -8  -3   9   11.72    3.29
  -8  -3   9    9.75    3.12
  -8  -3  10    5.53    3.05
  -8  -3  10    7.49    3.04
  -8  -3  10    6.27    4.45
  -8  -3  11   -0.22    2.52
  -8  -3  11    6.18    2.91
  -8  -3  11    2.66    4.25
  -8  -3  12    1.54    2.34
  -8  -3  12    4.03    3.95
  -8  -3  12    3.30    2.75
  -8  -3  13    4.26    3.59
  -8  -3  13    1.99    1.41
  -8  -3  13    0.52    2.41
  -8  -3  14    0.82    2.07
  -8  -2  -8    0.55    1.81
  -8  -2  -6    7.35    1.39
  -8  -2  -5    4.35    2.07
  -8  -2  -5    4.11    1.88
  -8  -2  -4    9.68    2.41
  -8  -2  -4   10.66    2.33
  -8  -2  -3    7.59    2.37
  -8  -2  -2    1.35    1.97
  -8  -2  -1   11.80    3.08
  -8  -2  -1    9.69    2.55
  -8  -2   0   32.30    2.29
  -8  -2   0   34.88    4.00
  -8  -2   0   32.05    3.64
  -8  -2   0   33.15    4.03
  -8  -2   1    5.72    2.85
  -8  -2   1    5.72    2.49
  -8  -2   1    6.83    2.57
  -8  -2   2   18.74    3.47
  -8  -2   2   23.98    3.86
  -8  -2   2   15.96    2.92
  -8  -2   3    7.52    2.99
  -8  -2   4    5.69    2.98
  -8  -2   4    2.41    2.18
  -8  -2   4    4.54    2.39
  -8  -2   5    7.51    3.15
  -8  -2   5    8.82    2.82
  -8  -2   5    7.57    2.80
  -8  -2   5    8.20    2.50
  -8  -2   6    2.64    2.67
  -8  -2   6    0.73    2.63
  -8  -2   6    3.50    2.13
  -8  -2   7   -0.26    2.75
  -8  -2   7    1.78    2.72
  -8  -2   8    6.84    3.13
  -8  -2   8    5.62    3.15
  -8  -2   8    6.62    3.02
  -8  -2   9   -1.01    2.84
  -8  -2   9   -0.98    2.57
  -8  -2   9    1.74    3.03
  -8  -2  10    1.20    2.90
  -8  -2  10    2.53    4.32
  -8  -2  10    0.47    2.58
  -8  -2  11    5.47    2.91
  -8  -2  11    8.29    4.28
  -8  -2  11   -0.21    2.50
  -8  -2  12    0.93    2.24
  -8  -2  12    6.73    3.96
  -8  -2  12    4.91    1.66
  -8  -2  12    1.97    2.64
  -8  -2  13    3.83    1.41
  -8  -2  13    2.48    2.38
  -8  -2  14    0.30    1.91
  -8  -1  -9    1.07    1.77
  -8  -1  -9    1.36    1.09
  -8  -1  -8    3.89    1.07
  -8  -1  -7    2.40    1.22
  -8  -1  -6    3.62    1.84
  -8  -1  -6    6.87    2.18
  -8  -1  -5    3.45    2.08
  -8  -1  -5    2.58    1.89
  -8  -1  -5    2.25    1.73
  -8  -1  -4    6.42    1.97
  -8  -1  -4    3.64    2.26
  -8  -1  -4    2.30    1.97
  -8  -1  -3   10.53    2.60
  -8  -1  -3    7.43    2.20
  -8  -1  -3    8.66    1.40
  -8  -1  -2   27.89    3.47
  -8  -1  -2   32.21    4.18
  -8  -1  -2   29.28    1.99
  -8  -1  -2   28.18    2.20
  -8  -1  -1    1.89    1.22
  -8  -1  -1    4.62    2.53
  -8  -1  -1    1.18    2.36
  -8  -1   0   12.96    1.65
  -8  -1   0    9.23    2.79
  -8  -1   0   12.01    2.68
  -8  -1   0    8.26    2.86
  -8  -1   1   19.64    3.29
  -8  -1   1   24.17    3.78
  -8  -1   1   25.85    3.58
  -8  -1   2   31.78    4.40
  -8  -1   2   32.92    4.14
  -8  -1   3   13.56    3.39
  -8  -1   4   65.84    5.28
  -8  -1   4   55.07    5.50
  -8  -1   5    7.14    2.84
  -8  -1   5    9.46    2.44
  -8  -1   5    9.97    2.71
  -8  -1   5    9.61    3.43
  -8  -1   6   16.53    3.60
  -8  -1   6   13.11    2.71
  -8  -1   6   12.50    3.49
  -8  -1   6   14.19    3.34
  -8  -1   7    2.77    2.93
  -8  -1   7    7.00    3.14
  -8  -1   8    3.25    2.79
  -8  -1   8    5.43    3.02
  -8  -1   8    5.02    3.19
  -8  -1   9    2.14    2.46
  -8  -1   9    1.98    2.84
  -8  -1   9   -0.28    4.44
  -8  -1   9    0.10    2.89
  -8  -1  10    2.07    2.59
  -8  -1  10    3.15    4.33
  -8  -1  10    6.39    3.02
  -8  -1  11    1.86    2.48
  -8  -1  11    4.99    1.79
  -8  -1  11    9.14    2.95
  -8  -1  12    1.95    2.26
  -8  -1  12    0.16    1.44
  -8  -1  12    1.58    1.40
  -8  -1  12    0.81    2.56
  -8  -1  13    1.82    1.24
  -8  -1  13    3.95    2.31
  -8  -1  14    2.57    1.80
  -8   0  -9    4.18    2.06
  -8   0  -9    3.20    1.03
  -8   0  -8    1.94    1.17
  -8   0  -7    4.46    1.43
  -8   0  -7    5.06    1.61
  -8   0  -6   -2.80    1.76
  -8   0  -6    0.15    1.80
  -8   0  -6   -0.33    1.95
  -8   0  -5   12.08    2.11
  -8   0  -5   16.87    2.73
  -8   0  -4    9.07    1.77
  -8   0  -4   15.76    2.94
  -8   0  -4   13.71    2.55
  -8   0  -4   17.93    2.97
  -8   0  -4   12.29    1.49
  -8   0  -3    8.02    1.21
  -8   0  -3   10.00    1.51
  -8   0  -3    7.30    2.59
  -8   0  -3   10.70    2.52
  -8   0  -2    2.72    2.63
  -8   0  -2    2.92    1.24
  -8   0  -2    0.57    2.20
  -8   0  -2    0.94    1.43
  -8   0  -1    2.13    2.32
  -8   0  -1    1.42    2.31
  -8   0  -1    2.25    1.32
  -8   0   0    1.80    2.27
  -8   0   0   -1.22    2.33
  -8   0   0   -1.73    2.70
  -8   0   0    3.18    1.43
  -8   0   1   21.89    3.32
  -8   0   1   22.11    3.65
  -8   0   1   24.60    3.55
  -8   0   1   13.12    2.68
  -8   0   1   21.57    2.15
  -8   0   2    5.54    1.78
  -8   0   2    8.61    3.26
  -8   0   2    7.28    2.76
  -8   0   2    9.96    2.73
  -8   0   3    5.10    2.56
  -8   0   3    2.38    2.76
  -8   0   4    9.97    2.54
  -8   0   4    6.75    3.20
  -8   0   5    9.01    2.43
  -8   0   5    8.32    3.32
  -8   0   6    9.73    3.31
  -8   0   6    7.77    2.87
  -8   0   6    9.58    2.37
  -8   0   6    5.28    2.07
  -8   0   6    8.53    3.21
  -8   0   7   17.62    3.66
  -8   0   7   19.12    3.88
  -8   0   7   18.20    3.59
  -8   0   7   16.08    2.45
  -8   0   8   14.33    3.54
  -8   0   8   11.68    2.30
  -8   0   8    9.15    3.06
  -8   0   8   13.54    3.39
  -8   0   8    9.57    3.12
  -8   0   9   14.08    3.49
  -8   0   9   12.94    2.23
  -8   0   9   12.97    3.05
  -8   0   9   11.79    3.19
  -8   0   9   12.40    3.22
  -8   0  10    2.14    2.90
  -8   0  10    2.21    1.80
  -8   0  10   -0.66    2.52
  -8   0  11   -0.53    1.52
  -8   0  11    1.45    1.61
  -8   0  12   -1.15    2.30
  -8   0  12    1.09    1.41
  -8   0  12    2.32    1.40
  -8   0  12   -0.42    2.50
  -8   0  13    0.63    1.97
  -8   0  13    5.42    2.22
  -8   1 -10    3.01    1.82
  -8   1 -10    1.99    1.02
  -8   1  -9    4.92    2.15
  -8   1  -9    2.52    1.12
  -8   1  -8    3.63    1.35
  -8   1  -8    3.86    1.50
  -8   1  -7    2.36    1.50
  -8   1  -7    2.37    1.70
  -8   1  -6    2.30    1.84
  -8   1  -6   -0.67    1.99
  -8   1  -6    0.96    1.08
  -8   1  -6    1.91    1.97
  -8   1  -5    0.17    2.12
  -8   1  -5    0.68    2.03
  -8   1  -5    0.94    1.13
  -8   1  -5    0.05    1.49
  -8   1  -4    1.63    1.30
  -8   1  -4    0.06    1.62
  -8   1  -4    0.18    2.24
  -8   1  -4    1.35    1.91
  -8   1  -3    8.86    2.98
  -8   1  -3    9.45    1.56
  -8   1  -3    5.08    2.38
  -8   1  -3    8.77    1.34
  -8   1  -2   44.27    4.66
  -8   1  -2   42.03    2.88
  -8   1  -2   47.55    2.75
  -8   1  -2   52.91    4.61
  -8   1  -1    5.70    1.44
  -8   1  -1    4.73    2.62
  -8   1  -1    3.67    2.36
  -8   1   0   44.37    2.79
  -8   1   0   41.05    4.27
  -8   1   0   46.41    4.66
  -8   1   0   36.74    4.18
  -8   1   0   37.21    3.26
  -8   1   1   52.43    4.88
  -8   1   1   47.89    4.89
  -8   1   1   49.22    3.12
  -8   1   1   43.81    3.71
  -8   1   2   15.00    2.94
  -8   1   2   11.61    3.42
  -8   1   2   10.28    3.01
  -8   1   3   41.65    4.67
  -8   1   3   40.12    4.18
  -8   1   4   16.07    3.56
  -8   1   4   23.91    3.20
  -8   1   5   -0.48    1.95
  -8   1   5    1.99    1.97
  -8   1   5   -0.26    2.81
  -8   1   6    4.28    2.05
  -8   1   6    3.89    1.95
  -8   1   6    1.02    2.88
  -8   1   6    2.33    2.91
  -8   1   7   12.92    3.35
  -8   1   7   10.73    2.27
  -8   1   8    3.36    2.65
  -8   1   8    5.60    2.04
  -8   1   8    6.91    3.12
  -8   1   9    1.00    1.73
  -8   1   9    1.48    2.94
  -8   1  10   10.68    1.87
  -8   1  10    9.42    1.90
  -8   1  10    9.95    3.02
  -8   1  11    2.87    2.52
  -8   1  11    2.07    2.68
  -8   1  11    4.40    1.55
  -8   1  11    4.58    1.59
  -8   1  12    2.88    1.89
  -8   1  12    1.58    2.24
  -8   1  12    3.87    1.28
  -8   1  12    5.43    1.45
  -8   1  12    7.57    2.48
  -8   1  13    1.82    1.97
  -8   2 -10    2.59    1.11
  -8   2 -10    2.22    1.01
  -8   2 -10    3.59    1.88
  -8   2  -9    6.65    2.23
  -8   2  -9    6.87    1.31
  -8   2  -9    4.88    1.41
  -8   2  -8    4.20    1.39
  -8   2  -8    4.10    1.62
  -8   2  -7   -1.54    1.90
  -8   2  -7    1.18    1.81
  -8   2  -7    3.63    1.62
  -8   2  -7   -1.11    1.98
  -8   2  -7    2.09    1.31
  -8   2  -6    1.09    1.47
  -8   2  -6    4.70    1.97
  -8   2  -6    3.69    2.22
  -8   2  -6    2.46    1.18
  -8   2  -6    3.11    2.16
  -8   2  -5    0.87    2.12
  -8   2  -5   -0.52    2.15
  -8   2  -5    1.56    1.25
  -8   2  -5   -0.83    1.56
  -8   2  -4    2.03    1.31
  -8   2  -4    0.18    2.34
  -8   2  -4   -1.22    1.96
  -8   2  -3    2.58    2.55
  -8   2  -3    0.15    1.42
  -8   2  -3    2.21    2.23
  -8   2  -3    1.99    1.18
  -8   2  -2    0.91    2.38
  -8   2  -2    3.31    2.38
  -8   2  -2    3.17    1.55
  -8   2  -2    2.44    1.30
  -8   2  -1    3.91    1.44
  -8   2  -1    1.23    2.45
  -8   2  -1    7.24    2.56
  -8   2  -1    1.21    2.06
  -8   2   0    8.15    2.89
  -8   2   0    8.48    2.71
  -8   2   0   10.43    1.69
  -8   2   0    8.41    2.39
  -8   2   1   21.94    3.65
  -8   2   1   24.78    3.66
  -8   2   1   21.80    2.15
  -8   2   1   22.85    2.98
  -8   2   2    1.82    2.59
  -8   2   2    4.41    3.00
  -8   2   2    2.94    2.69
  -8   2   3    5.62    2.31
  -8   2   3    7.03    2.91
  -8   2   3    2.40    2.88
  -8   2   3    1.88    2.55
  -8   2   4   59.21    5.36
  -8   2   4   47.45    4.30
  -8   2   5   11.05    2.24
  -8   2   5   17.99    3.54
  -8   2   5   19.79    2.73
  -8   2   6    2.18    2.75
  -8   2   6    2.03    1.88
  -8   2   7    6.98    2.83
  -8   2   7    9.60    3.18
  -8   2   7    9.40    2.10
  -8   2   8    9.45    2.74
  -8   2   8    8.14    2.01
  -8   2   8    7.38    3.05
  -8   2   9    9.47    1.91
  -8   2   9   10.18    3.08
  -8   2  10   -1.59    2.64
  -8   2  10    4.05    2.79
  -8   2  10    2.76    1.53
  -8   2  10    4.40    1.69
  -8   2  11    2.62    1.95
  -8   2  11    2.97    2.44
  -8   2  11    1.79    1.28
  -8   2  11    0.96    1.47
  -8   2  11    1.48    2.54
  -8   2  12    2.90    2.22
  -8   2  12    2.72    2.11
  -8   2  13    2.90    1.73
  -8   3 -10    1.88    1.11
  -8   3 -10    1.48    1.84
  -8   3 -10    1.02    1.08
  -8   3  -9    2.13    1.24
  -8   3  -9    1.41    1.42
  -8   3  -8    1.35    1.08
  -8   3  -8    2.35    1.69
  -8   3  -8    1.73    1.41
  -8   3  -7    2.39    1.93
  -8   3  -7    1.10    1.85
  -8   3  -7    2.19    2.11
  -8   3  -7    1.76    1.42
  -8   3  -6   10.70    1.78
  -8   3  -6    9.93    2.18
  -8   3  -6    9.61    2.50
  -8   3  -6   12.08    2.62
  -8   3  -6   10.16    1.44
  -8   3  -5   11.11    2.61
  -8   3  -5   11.34    1.52
  -8   3  -5   10.91    2.58
  -8   3  -5    8.46    1.85
  -8   3  -4    4.63    1.82
  -8   3  -4    8.16    2.44
  -8   3  -4    7.63    2.56
  -8   3  -4    6.82    2.34
  -8   3  -4    8.29    1.57
  -8   3  -3   23.74    3.32
  -8   3  -3   28.15    2.04
  -8   3  -3   28.38    3.59
  -8   3  -3   26.71    2.18
  -8   3  -2    3.87    2.28
  -8   3  -2    5.02    2.60
  -8   3  -2    8.18    1.66
  -8   3  -2    8.46    1.48
  -8   3  -2    7.96    2.14
  -8   3  -1   19.33    3.30
  -8   3  -1   18.55    1.92
  -8   3  -1   26.50    2.07
  -8   3  -1   19.07    2.56
  -8   3   0   28.05    3.80
  -8   3   0   25.21    2.18
  -8   3   0   24.79    2.93
  -8   3   1    2.39    2.52
  -8   3   1    0.64    2.36
  -8   3   1    1.95    1.55
  -8   3   1    7.47    2.63
  -8   3   2    6.28    1.69
  -8   3   2    6.37    2.32
  -8   3   2   10.50    2.75
  -8   3   2    7.56    2.83
  -8   3   2    2.92    2.70
  -8   3   3    7.63    3.09
  -8   3   3    9.82    3.06
  -8   3   3    8.05    2.29
  -8   3   3    2.59    2.80
  -8   3   3    4.67    1.84
  -8   3   4    7.20    2.79
  -8   3   4    4.95    3.04
  -8   3   4   10.87    2.20
  -8   3   4    4.12    1.94
  -8   3   4   -0.10    2.84
  -8   3   5    1.84    2.42
  -8   3   5    1.51    1.83
  -8   3   6    9.95    2.80
  -8   3   6   10.82    2.11
  -8   3   7    3.58    2.71
  -8   3   7    9.15    2.04
  -8   3   7    4.96    2.39
  -8   3   7   10.48    3.08
  -8   3   8    2.42    2.87
  -8   3   8    4.83    1.81
  -8   3   8    1.01    2.49
  -8   3   9    2.50    2.80
  -8   3   9    2.48    1.62
  -8   3   9    3.23    1.67
  -8   3   9    0.52    2.27
  -8   3  10    4.86    2.04
  -8   3  10    2.48    2.61
  -8   3  10    2.73    1.37
  -8   3  10    2.32    1.58
  -8   3  10    4.25    2.72
  -8   3  11    0.75    2.20
  -8   3  11    0.88    1.37
  -8   3  11    0.88    1.10
  -8   3  11    1.90    2.30
  -8   3  12    2.35    1.95
  -8   4 -10    3.90    1.13
  -8   4 -10    2.54    1.08
  -8   4 -10    1.68    1.84
  -8   4  -9    3.46    1.01
  -8   4  -9    3.26    1.52
  -8   4  -9    3.32    1.27
  -8   4  -8    0.42    1.11
  -8   4  -8    1.60    1.41
  -8   4  -8    1.61    1.73
  -8   4  -7   -0.51    1.94
  -8   4  -7    1.26    1.49
  -8   4  -7   -1.09    1.99
  -8   4  -7    0.19    1.55
  -8   4  -6    3.22    1.63
  -8   4  -6    8.31    2.14
  -8   4  -6    6.40    2.36
  -8   4  -6    1.77    1.95
  -8   4  -6    5.66    1.35
  -8   4  -5    5.45    1.79
  -8   4  -5    7.33    2.18
  -8   4  -5    5.12    2.10
  -8   4  -5    4.27    2.24
  -8   4  -5    6.56    1.45
  -8   4  -4    8.72    1.96
  -8   4  -4   10.38    2.46
  -8   4  -4   11.18    2.66
  -8   4  -4   11.53    1.59
  -8   4  -4    8.99    2.47
  -8   4  -3   12.29    1.54
  -8   4  -3    8.50    2.68
  -8   4  -3   13.18    2.81
  -8   4  -3   11.62    1.69
  -8   4  -2    8.08    2.62
  -8   4  -2   12.43    1.54
  -8   4  -2    9.85    1.72
  -8   4  -2    5.97    1.40
  -8   4  -1    7.41    2.75
  -8   4  -1    9.58    1.59
  -8   4  -1    8.12    2.35
  -8   4  -1    6.75    1.57
  -8   4  -1    6.21    1.69
  -8   4   0   47.77    4.63
  -8   4   0   49.58    2.94
  -8   4   0   48.39    3.65
  -8   4   0   40.85    2.91
  -8   4   1   34.63    4.05
  -8   4   1   39.30    2.64
  -8   4   1   29.43    3.34
  -8   4   1   37.88    2.72
  -8   4   2    1.39    1.87
  -8   4   2   -0.64    2.42
  -8   4   2    0.86    2.38
  -8   4   2    0.95    1.48
  -8   4   2    6.36    2.66
  -8   4   2    4.72    1.80
  -8   4   3   16.08    2.47
  -8   4   3   16.91    3.19
  -8   4   3   20.54    3.43
  -8   4   3   16.83    3.11
  -8   4   3   17.49    2.00
  -8   4   3   16.77    2.22
  -8   4   4    2.75    1.54
  -8   4   4    5.15    2.52
  -8   4   4    2.36    2.60
  -8   4   4    0.80    1.76
  -8   4   5    0.58    1.84
  -8   4   5    0.42    2.15
  -8   4   5    0.21    2.36
  -8   4   5    0.58    1.41
  -8   4   5    2.58    2.86
  -8   4   6   -1.96    2.10
  -8   4   6   -0.20    2.08
  -8   4   6   -0.27    1.37
  -8   4   6   -0.44    2.51
  -8   4   6    3.97    2.95
  -8   4   6    0.42    1.71
  -8   4   7    6.40    1.41
  -8   4   7    2.49    2.86
  -8   4   7    5.21    2.61
  -8   4   7    3.20    1.72
  -8   4   8    3.61    2.75
  -8   4   8    3.11    2.30
  -8   4   8    3.00    1.71
  -8   4   8    4.20    1.61
  -8   4   9    0.25    2.01
  -8   4   9    1.08    1.57
  -8   4   9    3.40    1.42
  -8   4   9    2.22    2.58
  -8   4   9   -0.82    2.52
  -8   4  10    3.44    1.72
  -8   4  10    5.92    2.46
  -8   4  10    1.51    2.32
  -8   4  10    3.59    1.47
  -8   4  10    2.75    1.18
  -8   4  11   -0.86    2.03
  -8   5 -10    1.19    1.04
  -8   5 -10    0.89    1.75
  -8   5  -9    5.09    2.06
  -8   5  -9    3.69    1.55
  -8   5  -9    3.36    1.24
  -8   5  -9    2.84    1.05
  -8   5  -8    3.14    1.76
  -8   5  -8    1.49    1.17
  -8   5  -8    0.67    1.35
  -8   5  -7    1.35    1.90
  -8   5  -7    1.37    1.49
  -8   5  -7    0.90    1.88
  -8   5  -7   -1.23    1.45
  -8   5  -6    1.99    1.97
  -8   5  -6    3.83    2.06
  -8   5  -6    3.49    1.26
  -8   5  -6    1.38    1.86
  -8   5  -6    3.02    1.64
  -8   5  -5    5.88    2.04
  -8   5  -5    8.25    2.47
  -8   5  -5    8.13    1.49
  -8   5  -5    8.14    2.18
  -8   5  -5    6.88    1.89
  -8   5  -4   11.09    2.53
  -8   5  -4   15.99    2.14
  -8   5  -4   14.47    2.74
  -8   5  -4   17.16    1.78
  -8   5  -4   14.40    2.54
  -8   5  -4   17.03    2.14
  -8   5  -3   17.76    2.37
  -8   5  -3   21.78    3.13
  -8   5  -3   20.41    2.94
  -8   5  -3   19.75    2.39
  -8   5  -3   23.10    2.00
  -8   5  -2    7.38    2.41
  -8   5  -2   11.17    1.69
  -8   5  -2    9.61    2.68
  -8   5  -2   11.45    1.55
  -8   5  -1   14.82    1.69
  -8   5  -1   13.72    2.82
  -8   5  -1   12.79    1.78
  -8   5  -1   12.07    1.74
  -8   5   0    9.99    1.59
  -8   5   0    7.41    2.50
  -8   5   0   10.03    1.74
  -8   5   0   10.14    1.75
  -8   5   1   26.54    2.17
  -8   5   1   22.80    3.34
  -8   5   1   26.23    2.35
  -8   5   2   27.35    2.13
  -8   5   2   23.82    2.39
  -8   5   3    5.43    1.49
  -8   5   3    5.17    1.83
  -8   5   3    4.02    2.47
  -8   5   4   16.18    1.74
  -8   5   4   12.27    2.12
  -8   5   4   16.66    2.94
  -8   5   4   11.00    2.82
  -8   5   5   14.19    1.63
  -8   5   5   14.21    2.02
  -8   5   5   11.84    2.53
  -8   5   5   13.39    2.70
  -8   5   6    1.66    2.33
  -8   5   6    3.21    1.21
  -8   5   6    3.76    1.71
  -8   5   7    7.53    1.70
  -8   5   7    7.04    1.81
  -8   5   7    6.38    2.29
  -8   5   8    2.01    1.35
  -8   5   8    0.11    1.59
  -8   5   8    2.66    1.95
  -8   5   9    0.58    1.47
  -8   5   9    2.42    1.19
  -8   5   9    1.09    1.70
  -8   5   9    0.09    2.34
  -8   5  10   -0.15    2.08
  -8   6 -10    4.87    1.08
  -8   6  -9    5.01    1.52
  -8   6  -9    4.08    1.86
  -8   6  -9    4.83    1.07
  -8   6  -9    5.16    1.24
  -8   6  -8    4.46    1.68
  -8   6  -8    2.02    1.28
  -8   6  -8    3.26    1.20
  -8   6  -7    1.38    1.37
  -8   6  -7    1.44    1.52
  -8   6  -7    2.41    1.79
  -8   6  -6    5.71    1.96
  -8   6  -6    3.41    1.29
  -8   6  -6    6.55    2.14
  -8   6  -6    3.77    1.69
  -8   6  -5    7.21    2.08
  -8   6  -5    8.22    1.79
  -8   6  -5    8.47    2.31
  -8   6  -5    8.55    1.47
  -8   6  -5    8.14    2.05
  -8   6  -5    6.28    1.83
  -8   6  -4    9.05    2.06
  -8   6  -4    7.98    1.93
  -8   6  -4    4.80    2.20
  -8   6  -4    6.81    1.51
  -8   6  -4   11.03    2.26
  -8   6  -4    8.66    1.86
  -8   6  -3   14.01    2.52
  -8   6  -3   11.29    2.13
  -8   6  -3   11.27    2.56
  -8   6  -3   12.30    1.62
  -8   6  -3    9.26    2.16
  -8   6  -3   12.72    2.09
  -8   6  -2    2.02    1.81
  -8   6  -2    1.35    1.93
  -8   6  -2    2.50    1.99
  -8   6  -2    2.80    2.01
  -8   6  -2    2.89    1.42
  -8   6  -1    2.71    1.40
  -8   6  -1    3.50    1.49
  -8   6  -1    5.15    1.89
  -8   6  -1    1.36    1.92
  -8   6  -1    2.47    2.19
  -8   6  -1    0.86    1.95
  -8   6  -1    4.02    1.31
  -8   6   0   11.28    1.67
  -8   6   0    9.55    1.72
  -8   6   0    7.81    2.50
  -8   6   0   10.05    2.43
  -8   6   0   11.27    1.51
  -8   6   1    6.92    1.71
  -8   6   1    2.73    1.43
  -8   6   1    7.00    2.39
  -8   6   1    3.78    2.05
  -8   6   1    3.75    1.30
  -8   6   2    8.42    1.56
  -8   6   2   11.21    1.90
  -8   6   2   10.40    2.66
  -8   6   2    8.91    2.36
  -8   6   2   11.00    1.50
  -8   6   3   16.33    1.65
  -8   6   3   14.08    1.68
  -8   6   3   15.22    2.12
  -8   6   3   18.88    2.75
  -8   6   4    4.26    1.22
  -8   6   4    5.91    1.78
  -8   6   4    5.62    2.40
  -8   6   5    5.31    1.14
  -8   6   5    6.06    1.69
  -8   6   5    2.17    2.25
  -8   6   6    1.44    1.48
  -8   6   6    1.77    2.10
  -8   6   7    1.80    1.32
  -8   6   7    2.35    1.58
  -8   6   7    1.95    1.86
  -8   6   8    0.44    1.09
  -8   6   8    0.97    1.45
  -8   6   8    0.96    1.61
  -8   6   8   -0.18    2.40
  -8   6   9    2.30    2.17
  -8   7  -9    3.88    1.13
  -8   7  -9    5.83    1.47
  -8   7  -8    2.91    1.21
  -8   7  -8    3.12    1.13
  -8   7  -8    5.79    1.62
  -8   7  -7    8.26    1.39
  -8   7  -7    9.76    1.41
  -8   7  -7    7.43    1.81
  -8   7  -6    3.22    1.68
  -8   7  -6    1.66    1.57
  -8   7  -6    3.46    1.83
  -8   7  -6    3.30    1.37
  -8   7  -5    8.37    1.41
  -8   7  -5    6.93    1.81
  -8   7  -5    6.07    1.95
  -8   7  -5    6.89    1.79
  -8   7  -5    7.56    2.10
  -8   7  -4    2.25    1.27
  -8   7  -4    2.52    1.89
  -8   7  -4    7.20    1.90
  -8   7  -4    4.81    1.79
  -8   7  -4    0.88    1.80
  -8   7  -3    3.82    1.34
  -8   7  -3    4.73    1.89
  -8   7  -3    5.26    2.02
  -8   7  -3    2.79    1.73
  -8   7  -3    0.89    1.78
  -8   7  -2    8.47    1.45
  -8   7  -2    9.75    2.22
  -8   7  -2    9.01    1.86
  -8   7  -2    7.39    2.14
  -8   7  -1   18.05    2.63
  -8   7  -1   15.63    2.54
  -8   7  -1   23.32    2.65
  -8   7  -1   19.16    1.81
  -8   7  -1   20.55    2.17
  -8   7   0    5.33    1.39
  -8   7   0    7.46    1.64
  -8   7   0    9.78    2.40
  -8   7   0    6.94    1.28
  -8   7   0    6.74    2.03
  -8   7   0    6.93    1.81
  -8   7   1   18.05    1.63
  -8   7   1   13.88    2.68
  -8   7   1   17.75    1.69
  -8   7   1   16.67    1.96
  -8   7   1   15.15    1.95
  -8   7   2   10.30    1.31
  -8   7   2    9.10    2.60
  -8   7   2   13.26    2.53
  -8   7   2   13.22    1.86
  -8   7   2    7.71    1.33
  -8   7   2    6.07    1.63
  -8   7   3    0.73    2.16
  -8   7   3    3.07    1.59
  -8   7   3    1.77    1.03
  -8   7   3    0.20    2.44
  -8   7   4    1.87    2.11
  -8   7   4    0.68    1.47
  -8   7   5    2.65    1.96
  -8   7   5    4.31    1.44
  -8   7   6    3.14    1.84
  -8   7   6    6.07    1.35
  -8   7   7    5.73    1.67
  -8   7   7    8.58    1.25
  -8   7   8    1.18    2.04
  -8   8  -8    4.70    1.46
  -8   8  -8    4.29    1.11
  -8   8  -7    3.69    1.12
  -8   8  -7    3.79    1.55
  -8   8  -7    3.16    1.44
  -8   8  -7    1.17    1.15
  -8   8  -6    2.85    1.55
  -8   8  -6   -0.04    1.60
  -8   8  -6    0.38    1.15
  -8   8  -6    2.77    1.53
  -8   8  -5    1.58    1.69
  -8   8  -5    1.17    1.71
  -8   8  -5    3.24    1.59
  -8   8  -4    2.84    1.72
  -8   8  -4    4.35    1.83
  -8   8  -4    4.91    1.28
  -8   8  -4    5.07    1.84
  -8   8  -4    6.09    1.68
  -8   8  -3    2.91    1.71
  -8   8  -3    9.42    2.01
  -8   8  -3    5.71    1.68
  -8   8  -3    5.96    1.32
  -8   8  -2    4.19    2.06
  -8   8  -2   -0.27    1.60
  -8   8  -2    3.81    1.63
  -8   8  -2    2.33    1.16
  -8   8  -1    3.64    2.09
  -8   8  -1    0.82    1.47
  -8   8  -1    0.12    1.08
  -8   8   0    3.61    2.20
  -8   8   0    7.18    1.60
  -8   8   0    4.55    1.16
  -8   8   1    3.58    2.19
  -8   8   2    9.72    2.24
  -8   8   2    5.84    2.43
  -8   8   2   10.82    1.66
  -8   8   3    9.45    2.17
  -8   8   3    8.93    2.55
  -8   8   3    8.89    1.60
  -8   8   4    4.76    1.94
  -8   8   4    5.80    2.45
  -8   8   4    6.33    1.40
  -8   8   5    1.16    1.65
  -8   8   5    2.50    2.39
  -8   8   5    2.06    1.22
  -8   8   6    9.01    2.41
  -8   8   7    4.21    2.16
  -8   8   8    1.29    1.71
  -8   9  -7    3.78    1.34
  -8   9  -7    3.20    1.42
  -8   9  -7    4.24    1.09
  -8   9  -6    3.59    1.13
  -8   9  -6    5.31    0.77
  -8   9  -6    3.58    1.55
  -8   9  -6    2.27    1.41
  -8   9  -5    3.35    1.69
  -8   9  -4    1.62    1.76
  -8   9  -4    3.24    1.48
  -8   9  -3    5.56    1.94
  -8   9  -3    4.52    1.14
  -8   9  -3    3.82    1.49
  -8   9  -2    1.48    1.04
  -8   9  -2    3.58    1.45
  -8   9  -1    4.25    2.03
  -8   9  -1    2.14    1.38
  -8   9   0    1.26    1.98
  -8   9   1    0.94    1.88
  -8   9   1    1.54    2.09
  -8   9   2    3.34    1.83
  -8   9   2    4.55    2.28
  -8   9   3    1.22    1.67
  -8   9   3    0.92    2.23
  -8   9   4    1.37    1.52
  -8   9   4    1.93    2.25
  -8   9   5    2.46    2.09
  -8   9   6    1.70    1.93
  -8   9   7    3.34    1.67
  -8  10  -6    4.75    1.50
  -8  10  -5    4.11    1.03
  -8  10  -5    3.57    1.63
  -8  10  -5    5.28    0.80
  -8  10  -4    1.68    1.67
  -8  10  -4    1.87    0.81
  -8  10  -3    2.67    1.76
  -8  10  -3    1.46    0.86
  -8  10  -2    4.09    1.84
  -8  10  -1    3.40    1.79
  -8  10   0    7.03    1.80
  -8  10   1    0.56    1.89
  -8  10   1    1.48    1.66
  -8  10   1    1.26    0.79
  -8  10   2    1.57    1.97
  -8  10   2    2.79    1.55
  -8  10   2    1.58    0.75
  -8  10   3    2.36    1.97
  -8  10   3    2.15    1.37
  -8  10   4    2.06    1.88
  -8  10   5   -0.45    1.66
  -8  11  -5    0.73    1.42
  -8  11  -4    1.23    1.46
  -8  11  -3    3.00    0.78
  -8  11  -3    0.42    1.52
  -8  11  -2    9.95    0.97
  -8  11  -2    5.07    1.62
  -8  11  -1   12.92    1.05
  -8  11  -1    6.28    1.65
  -8  11   0    1.58    0.71
  -8  11   0    1.61    1.44
  -8  11   1    0.78    1.32
  -7  -9  10    0.90    2.54
  -7  -9  11    4.42    2.65
  -7  -9  13   -0.29    3.44
  -7  -8  10    0.75    2.67
  -7  -8  11    2.55    2.67
  -7  -8  12    5.01    2.58
  -7  -8  13    6.26    3.91
  -7  -8  14    3.20    3.33
  -7  -7   5    9.10    2.03
  -7  -7   6    4.91    1.86
  -7  -7   8   11.60    3.47
  -7  -7   8   12.17    3.10
  -7  -7   9    5.35    3.06
  -7  -7  10    2.63    2.95
  -7  -7  10   -0.76    2.62
  -7  -7  11   -0.25    2.80
  -7  -7  12    0.85    4.24
  -7  -7  12    0.89    2.46
  -7  -7  13    8.46    4.14
  -7  -7  14    3.92    3.23
  -7  -7  14    2.98    3.69
  -7  -7  15    2.98    2.07
  -7  -7  15    6.31    3.17
  -7  -6   2    4.06    2.12
  -7  -6   3    3.85    1.92
  -7  -6   4    1.05    1.77
  -7  -6   5   73.90    5.17
  -7  -6   6   14.44    2.44
  -7  -6   6   15.98    2.60
  -7  -6   7    0.83    1.75
  -7  -6   7    4.57    2.60
  -7  -6   7    5.34    3.00
  -7  -6   8    8.44    2.19
  -7  -6   8    4.77    3.18
  -7  -6   8    4.76    2.92
  -7  -6   9   12.03    3.70
  -7  -6   9   11.08    3.34
  -7  -6  10   -0.27    2.94
  -7  -6  10    0.77    2.67
  -7  -6  11   -0.25    2.75
  -7  -6  12   -0.23    2.59
  -7  -6  12    4.32    4.41
  -7  -6  13    3.88    1.54
  -7  -6  13    5.01    4.26
  -7  -6  13    0.59    3.76
  -7  -6  13    2.26    2.49
  -7  -6  14    4.69    2.64
  -7  -6  14    3.50    1.41
  -7  -6  14    4.32    3.84
  -7  -6  14    3.32    3.45
  -7  -6  15    3.04    2.13
  -7  -6  15    3.33    3.28
  -7  -5  -2   -0.78    2.46
  -7  -5  -1   16.86    3.16
  -7  -5   0   34.77    4.02
  -7  -5   1    7.34    2.40
  -7  -5   2   14.76    2.59
  -7  -5   3    2.36    2.15
  -7  -5   3    2.29    2.26
  -7  -5   4   20.21    3.00
  -7  -5   5   38.87    3.78
  -7  -5   6    3.57    1.94
  -7  -5   6    5.43    2.59
  -7  -5   6    4.97    2.75
  -7  -5   7   30.15    3.37
  -7  -5   7   28.45    3.11
  -7  -5   7   27.16    4.07
  -7  -5   7   26.23    4.16
  -7  -5   8   20.46    2.81
  -7  -5   8   17.41    3.88
  -7  -5   8   16.67    3.62
  -7  -5   9   13.37    3.77
  -7  -5   9   12.85    3.46
  -7  -5  10   10.22    3.39
  -7  -5  10    9.81    3.11
  -7  -5  11   10.48    4.78
  -7  -5  11    2.82    2.93
  -7  -5  11    8.30    2.99
  -7  -5  12    2.43    1.67
  -7  -5  12    3.08    2.90
  -7  -5  12    3.03    4.14
  -7  -5  12    4.47    4.48
  -7  -5  13    8.21    1.76
  -7  -5  13    1.65    3.99
  -7  -5  13   12.11    4.46
  -7  -5  13   10.08    2.94
  -7  -5  14    3.76    2.62
  -7  -5  14    2.70    1.45
  -7  -5  14    3.51    3.94
  -7  -5  15    2.54    3.38
  -7  -5  15    3.55    2.21
  -7  -4  -8    0.13    1.07
  -7  -4  -6    2.76    1.81
  -7  -4  -5    6.16    2.07
  -7  -4  -4   16.87    2.52
  -7  -4  -3    1.57    1.91
  -7  -4  -2    1.83    2.61
  -7  -4  -1    5.49    2.50
  -7  -4  -1    3.69    2.62
  -7  -4   0   19.91    3.34
  -7  -4   1   20.58    3.21
  -7  -4   1   24.62    3.49
  -7  -4   2   17.85    3.18
  -7  -4   2   15.37    2.88
  -7  -4   2   11.92    2.61
  -7  -4   3    4.76    2.58
  -7  -4   3    7.15    2.17
  -7  -4   4   10.35    2.60
  -7  -4   5    6.92    2.60
  -7  -4   5    6.75    2.28
  -7  -4   6   14.40    3.24
  -7  -4   6   15.38    2.61
  -7  -4   6   12.66    3.34
  -7  -4   7   80.19    6.66
  -7  -4   7   90.12    7.08
  -7  -4   7   91.86    5.90
  -7  -4   7   81.75    5.57
  -7  -4   8   47.14    5.32
  -7  -4   8   60.93    4.57
  -7  -4   8   58.32    5.86
  -7  -4   9   11.41    5.13
  -7  -4   9    8.97    3.21
  -7  -4   9   12.64    3.52
  -7  -4   9   12.72    2.52
  -7  -4  10    2.81    2.65
  -7  -4  10    3.75    3.11
  -7  -4  11   -0.45    1.72
  -7  -4  11    2.62    4.71
  -7  -4  11    0.49    2.55
  -7  -4  11   -1.28    2.80
  -7  -4  12   -0.31    1.70
  -7  -4  12    2.14    2.74
  -7  -4  12   -2.06    4.18
  -7  -4  12    7.32    4.69
  -7  -4  13    3.46    3.02
  -7  -4  13    2.29    1.66
  -7  -4  13    1.26    2.38
  -7  -4  13    1.97    4.39
  -7  -4  14    5.54    2.64
  -7  -4  14    0.43    1.45
  -7  -4  14    3.51    4.10
  -7  -4  15    3.51    3.43
  -7  -4  15    2.54    2.17
  -7  -3  -9    0.97    1.15
  -7  -3  -8    4.60    2.10
  -7  -3  -7    2.56    1.83
  -7  -3  -6   11.17    2.34
  -7  -3  -5   13.03    2.56
  -7  -3  -4    2.95    1.95
  -7  -3  -3   29.23    3.29
  -7  -3  -2    6.33    2.73
  -7  -3  -2    4.92    2.78
  -7  -3  -1   15.54    2.81
  -7  -3  -1   18.45    3.40
  -7  -3   0    6.48    2.89
  -7  -3   0    4.34    2.18
  -7  -3   0    5.92    2.52
  -7  -3   0    4.07    2.52
  -7  -3   1   22.42    3.46
  -7  -3   1   14.17    2.83
  -7  -3   1   19.60    3.21
  -7  -3   2   14.11    3.02
  -7  -3   2   15.46    3.05
  -7  -3   2   16.23    2.92
  -7  -3   3    5.72    2.73
  -7  -3   3    8.87    2.25
  -7  -3   4   34.08    3.74
  -7  -3   4   30.63    3.66
  -7  -3   4   38.75    3.92
  -7  -3   5   85.09    5.88
  -7  -3   5   80.19    6.12
  -7  -3   5   90.86    6.01
  -7  -3   6    5.22    2.74
  -7  -3   6    2.30    2.00
  -7  -3   6    2.73    2.77
  -7  -3   7   58.90    4.51
  -7  -3   7   49.29    5.44
  -7  -3   7   58.06    5.52
  -7  -3   8   22.90    4.20
  -7  -3   8   11.67    5.08
  -7  -3   8   15.14    3.65
  -7  -3   8   22.14    2.90
  -7  -3   9   17.87    3.93
  -7  -3   9   22.04    5.31
  -7  -3   9   20.34    2.83
  -7  -3   9   18.40    3.64
  -7  -3  10    6.57    3.02
  -7  -3  10    4.85    1.90
  -7  -3  10    2.39    3.03
  -7  -3  11    5.30    2.79
  -7  -3  11    5.85    3.28
  -7  -3  11    4.17    1.84
  -7  -3  11    4.03    4.46
  -7  -3  11   11.26    4.82
  -7  -3  12    4.22    2.77
  -7  -3  12    0.75    1.75
  -7  -3  12    2.12    3.15
  -7  -3  12    5.07    4.68
  -7  -3  13    0.21    2.38
  -7  -3  13    7.92    4.43
  -7  -3  13    2.84    1.65
  -7  -3  13    0.69    2.93
  -7  -3  14    2.99    3.94
  -7  -3  14    0.68    1.49
  -7  -3  14    0.93    2.56
  -7  -3  15    4.31    3.40
  -7  -3  15    5.83    2.21
  -7  -2 -10    1.90    1.16
  -7  -2  -9    7.53    2.22
  -7  -2  -8    1.47    1.89
  -7  -2  -7   12.81    2.39
  -7  -2  -7   13.95    2.54
  -7  -2  -6    7.19    2.29
  -7  -2  -5   17.10    2.88
  -7  -2  -5   16.61    2.65
  -7  -2  -4    1.90    2.06
  -7  -2  -4    1.13    1.93
  -7  -2  -3   11.03    2.46
  -7  -2  -3    7.15    2.99
  -7  -2  -2   17.29    2.79
  -7  -2  -2   14.90    3.29
  -7  -2  -2   17.17    3.48
  -7  -2  -1    9.04    2.29
  -7  -2  -1    5.56    2.50
  -7  -2  -1    5.22    2.70
  -7  -2  -1    6.90    2.93
  -7  -2  -1    8.14    1.35
  -7  -2   0   14.10    2.76
  -7  -2   0   19.86    3.20
  -7  -2   0   12.19    3.04
  -7  -2   0   22.75    3.55
  -7  -2   1    3.54    2.26
  -7  -2   1    2.28    2.35
  -7  -2   1    2.42    2.47
  -7  -2   2   22.06    3.20
  -7  -2   2   20.47    3.34
  -7  -2   2   22.92    2.13
  -7  -2   2   23.67    3.58
  -7  -2   3    8.85    2.94
  -7  -2   3    8.82    2.43
  -7  -2   3    9.39    2.38
  -7  -2   4   36.25    3.73
  -7  -2   4   25.66    3.46
  -7  -2   4   25.21    3.66
  -7  -2   4   30.09    3.61
  -7  -2   5   33.08    3.52
  -7  -2   5   26.69    3.67
  -7  -2   5   31.83    3.55
  -7  -2   6    6.00    2.21
  -7  -2   6    2.29    1.95
  -7  -2   6    0.50    2.68
  -7  -2   6    0.72    2.65
  -7  -2   7  115.05    6.76
  -7  -2   7  118.42    7.84
  -7  -2   7  110.39    7.89
  -7  -2   7   92.11    7.32
  -7  -2   8    6.97    3.29
  -7  -2   8    8.08    2.26
  -7  -2   8   10.48    5.10
  -7  -2   8    6.14    3.01
  -7  -2   9    2.67    3.15
  -7  -2   9    5.99    2.06
  -7  -2   9    3.80    2.78
  -7  -2   9    1.96    4.97
  -7  -2  10    9.71    3.17
  -7  -2  10    9.04    2.05
  -7  -2  10    7.59    3.21
  -7  -2  11   16.07    3.25
  -7  -2  11    6.69    4.96
  -7  -2  11   11.26    2.09
  -7  -2  11   17.50    3.63
  -7  -2  11    7.98    3.39
  -7  -2  12   12.75    4.83
  -7  -2  12    7.53    1.91
  -7  -2  12    7.32    2.95
  -7  -2  12    5.52    3.29
  -7  -2  13    5.43    4.34
  -7  -2  13   -0.85    1.63
  -7  -2  13    0.79    2.33
  -7  -2  13    1.51    2.95
  -7  -2  14    6.45    2.58
  -7  -2  14    2.70    1.34
  -7  -2  14    5.19    1.57
  -7  -2  14    9.59    3.98
  -7  -2  15    1.56    2.05
  -7  -1 -11    4.95    1.88
  -7  -1 -10    2.28    2.08
  -7  -1 -10    0.80    1.22
  -7  -1  -9    0.70    2.32
  -7  -1  -9    2.04    1.18
  -7  -1  -8    1.57    1.30
  -7  -1  -8    2.18    1.93
  -7  -1  -7   -0.57    1.46
  -7  -1  -7    0.50    1.89
  -7  -1  -6   28.65    2.52
  -7  -1  -6   34.11    3.66
  -7  -1  -6   34.01    3.46
  -7  -1  -5    6.66    2.48
  -7  -1  -5    7.75    2.38
  -7  -1  -4    3.78    2.03
  -7  -1  -4    5.69    2.33
  -7  -1  -4    4.87    3.12
  -7  -1  -3    9.44    2.42
  -7  -1  -3    9.61    3.13
  -7  -1  -3    7.15    1.45
  -7  -1  -3   12.23    3.38
  -7  -1  -2    5.88    2.79
  -7  -1  -2    2.88    2.24
  -7  -1  -1    3.54    2.63
  -7  -1  -1    0.76    2.23
  -7  -1  -1    1.06    2.05
  -7  -1  -1    2.31    2.33
  -7  -1  -1    3.14    1.30
  -7  -1   0   24.61    3.64
  -7  -1   0   20.77    3.46
  -7  -1   0   20.97    3.13
  -7  -1   0   19.25    3.31
  -7  -1   1   14.03    3.04
  -7  -1   1   15.19    2.94
  -7  -1   1   13.79    2.92
  -7  -1   2    0.63    2.48
  -7  -1   2    2.47    2.08
  -7  -1   2    2.34    1.55
  -7  -1   3   36.18    3.86
  -7  -1   3   36.78    4.33
  -7  -1   3   32.60    3.66
  -7  -1   4   13.00    2.90
  -7  -1   4   13.69    2.79
  -7  -1   4   14.52    2.75
  -7  -1   5   57.56    5.05
  -7  -1   5   68.38    4.75
  -7  -1   5   68.22    4.64
  -7  -1   6   33.77    4.45
  -7  -1   6   35.22    4.34
  -7  -1   6   41.52    4.01
  -7  -1   6   31.16    3.48
  -7  -1   6   30.32    3.30
  -7  -1   7   33.46    4.33
  -7  -1   7   41.25    4.88
  -7  -1   7   39.15    4.22
  -7  -1   7   34.50    5.46
  -7  -1   7   40.92    3.72
  -7  -1   8    3.52    2.84
  -7  -1   8   15.84    3.74
  -7  -1   8   10.93    3.52
  -7  -1   8   11.24    5.14
  -7  -1   8   12.53    2.34
  -7  -1   9    9.22    3.31
  -7  -1   9    6.57    2.00
  -7  -1   9    4.74    3.13
  -7  -1   9    3.89    3.43
  -7  -1   9    2.80    5.01
  -7  -1   9    8.01    2.07
  -7  -1  10   11.29    3.59
  -7  -1  10   11.98    2.14
  -7  -1  10   10.22    3.13
  -7  -1  11    3.64    1.89
  -7  -1  11    2.82    3.25
  -7  -1  11    3.88    2.86
  -7  -1  11    7.85    4.83
  -7  -1  11    2.75    2.49
  -7  -1  12    2.78    3.11
  -7  -1  12    0.88    2.52
  -7  -1  12    2.99    4.63
  -7  -1  12    0.32    1.72
  -7  -1  13    2.91    2.86
  -7  -1  13   -0.74    2.19
  -7  -1  13    5.68    4.33
  -7  -1  13    1.18    1.64
  -7  -1  13    1.16    1.46
  -7  -1  14    2.80    1.46
  -7  -1  14    3.07    2.49
  -7  -1  15    1.84    1.94
  -7   0 -11    2.57    2.01
  -7   0 -11    1.01    1.18
  -7   0 -10    5.58    2.31
  -7   0 -10    1.62    1.12
  -7   0  -9    1.39    1.27
  -7   0  -9    2.18    1.97
  -7   0  -8    1.31    1.60
  -7   0  -8    3.08    1.47
  -7   0  -8    3.17    2.02
  -7   0  -7    6.32    1.94
  -7   0  -7    9.92    2.59
  -7   0  -7    9.35    2.51
  -7   0  -6   21.67    3.19
  -7   0  -6   18.16    2.91
  -7   0  -5    5.01    2.24
  -7   0  -5    3.80    2.02
  -7   0  -5    2.70    1.21
  -7   0  -5    5.71    2.54
  -7   0  -4   10.32    3.19
  -7   0  -4    3.95    2.29
  -7   0  -4    9.49    2.44
  -7   0  -4    8.71    1.52
  -7   0  -3    2.28    2.16
  -7   0  -3    2.66    1.41
  -7   0  -3   -1.00    2.81
  -7   0  -2   22.50    3.78
  -7   0  -2   27.24    3.89
  -7   0  -2   22.24    3.33
  -7   0  -1    1.95    1.34
  -7   0  -1    1.13    2.43
  -7   0  -1    0.97    2.44
  -7   0  -1    1.64    2.08
  -7   0  -1    0.67    2.24
  -7   0   0   10.11    2.79
  -7   0   0    7.15    2.90
  -7   0   0    5.77    2.52
  -7   0   0    7.12    2.28
  -7   0   0    8.62    2.61
  -7   0   1    3.04    2.38
  -7   0   1    0.61    1.41
  -7   0   1   -0.41    2.27
  -7   0   1    0.59    2.02
  -7   0   2    7.62    1.77
  -7   0   2    9.56    2.99
  -7   0   2    9.71    2.52
  -7   0   3    0.67    2.65
  -7   0   3    0.57    2.12
  -7   0   3    0.66    1.72
  -7   0   3   -0.58    2.41
  -7   0   4   48.29    4.25
  -7   0   4   41.85    4.38
  -7   0   4   43.18    4.75
  -7   0   4   44.04    4.03
  -7   0   5   42.32    3.88
  -7   0   5   37.13    4.27
  -7   0   5   43.73    3.78
  -7   0   6   26.02    4.15
  -7   0   6   25.60    3.99
  -7   0   6   28.21    3.75
  -7   0   6   32.94    3.41
  -7   0   6   32.69    5.12
  -7   0   6   27.32    3.04
  -7   0   7    2.21    2.69
  -7   0   7    2.83    2.96
  -7   0   7    2.59    3.32
  -7   0   7    9.33    5.01
  -7   0   7    2.13    1.79
  -7   0   8   17.78    3.72
  -7   0   8   20.82    3.94
  -7   0   8   13.41    3.58
  -7   0   8   11.22    5.11
  -7   0   8   16.54    2.53
  -7   0   9   13.90    3.26
  -7   0   9   18.89    2.34
  -7   0   9   17.55    3.93
  -7   0   9   18.51    3.73
  -7   0   9   24.02    5.38
  -7   0   9   18.96    2.57
  -7   0  10    9.47    3.14
  -7   0  10   10.35    3.02
  -7   0  10    4.89    1.98
  -7   0  11    2.82    1.86
  -7   0  11    3.53    3.19
  -7   0  11    2.55    2.70
  -7   0  11    9.40    4.86
  -7   0  11    5.66    2.54
  -7   0  12    0.50    1.74
  -7   0  12    3.69    1.66
  -7   0  12    2.87    2.45
  -7   0  12    4.27    3.05
  -7   0  12    4.53    4.57
  -7   0  13    0.53    1.30
  -7   0  13    0.60    1.62
  -7   0  13    0.91    2.69
  -7   0  14    0.26    1.38
  -7   0  14    2.56    2.26
  -7   1 -11    4.83    2.18
  -7   1 -11    3.54    1.28
  -7   1 -10    2.73    2.37
  -7   1 -10    0.43    1.25
  -7   1  -9    1.79    1.40
  -7   1  -9    2.99    1.59
  -7   1  -9    3.96    2.04
  -7   1  -8    2.99    1.58
  -7   1  -8    3.33    1.81
  -7   1  -8    3.49    2.15
  -7   1  -7    2.69    2.24
  -7   1  -7    1.71    2.09
  -7   1  -7    3.06    1.94
  -7   1  -6   21.34    3.94
  -7   1  -6   21.58    3.14
  -7   1  -6   21.92    1.79
  -7   1  -6   28.37    3.48
  -7   1  -5    5.82    1.81
  -7   1  -5    9.19    2.57
  -7   1  -5    6.66    2.89
  -7   1  -5    8.37    2.52
  -7   1  -5   12.26    2.51
  -7   1  -4   10.96    1.35
  -7   1  -4   10.93    3.12
  -7   1  -4    9.02    1.56
  -7   1  -4   10.66    2.77
  -7   1  -4   10.87    2.54
  -7   1  -3   69.18    3.75
  -7   1  -3   71.44    5.35
  -7   1  -3   77.05    6.06
  -7   1  -2    4.70    2.52
  -7   1  -2    3.88    2.58
  -7   1  -2    2.51    2.60
  -7   1  -1    6.90    2.64
  -7   1  -1    7.05    2.67
  -7   1  -1    6.68    2.37
  -7   1  -1    7.79    1.54
  -7   1  -1    7.93    2.15
  -7   1  -1    6.28    2.64
  -7   1   0   16.92    3.03
  -7   1   0   10.01    3.01
  -7   1   0   11.56    2.87
  -7   1   0   14.25    2.56
  -7   1   0    9.99    2.75
  -7   1   0   12.36    1.68
  -7   1   1   19.86    3.17
  -7   1   1   23.65    2.17
  -7   1   1   23.39    3.38
  -7   1   1   24.88    3.03
  -7   1   2    9.80    1.87
  -7   1   2   11.90    3.07
  -7   1   3    4.98    1.85
  -7   1   3    2.22    2.71
  -7   1   4   12.28    2.92
  -7   1   4   17.41    2.82
  -7   1   4   15.11    3.51
  -7   1   4   16.56    3.14
  -7   1   4   15.85    2.34
  -7   1   4   18.62    2.78
  -7   1   5    7.38    2.02
  -7   1   5    9.05    3.15
  -7   1   5    1.58    2.49
  -7   1   5    4.25    2.77
  -7   1   5    2.47    2.87
  -7   1   5    4.75    2.05
  -7   1   5    4.10    2.15
  -7   1   6    1.65    2.67
  -7   1   6    4.20    3.05
  -7   1   6    2.76    3.13
  -7   1   6    5.56    4.71
  -7   1   6    4.76    1.98
  -7   1   7    1.45    2.69
  -7   1   7    0.51    2.88
  -7   1   7    7.93    3.33
  -7   1   7    6.63    4.95
  -7   1   7    5.37    1.88
  -7   1   8    3.62    2.77
  -7   1   8    6.90    3.28
  -7   1   8    7.43    3.45
  -7   1   8    2.16    5.00
  -7   1   8    3.66    1.85
  -7   1   9   14.54    3.65
  -7   1   9   14.15    2.26
  -7   1   9   16.55    2.34
  -7   1   9   11.80    3.13
  -7   1  10    4.97    1.98
  -7   1  10    6.59    1.93
  -7   1  10    7.16    3.33
  -7   1  10    7.64    3.19
  -7   1  10   10.69    4.81
  -7   1  10    5.36    2.58
  -7   1  11    1.57    1.63
  -7   1  11    0.79    1.81
  -7   1  11    0.22    2.42
  -7   1  11    3.58    3.08
  -7   1  12    1.52    1.43
  -7   1  12    1.62    1.71
  -7   1  12   -0.92    2.81
  -7   1  13    3.43    1.57
  -7   1  13    6.33    2.60
  -7   1  14    2.57    2.07
  -7   1  14    1.04    2.23
  -7   2 -11    2.19    2.18
  -7   2 -11    3.59    1.33
  -7   2 -10    5.48    2.52
  -7   2 -10    3.96    1.37
  -7   2 -10    3.89    1.55
  -7   2  -9    2.01    1.89
  -7   2  -9    1.49    1.48
  -7   2  -9    4.34    1.75
  -7   2  -8   10.91    2.49
  -7   2  -8    8.58    2.07
  -7   2  -8    8.82    1.76
  -7   2  -7    2.29    2.24
  -7   2  -7    3.88    2.01
  -7   2  -7    7.19    1.36
  -7   2  -7    3.46    1.53
  -7   2  -7    8.28    2.57
  -7   2  -6    4.19    2.69
  -7   2  -6    6.23    2.46
  -7   2  -6    3.98    1.33
  -7   2  -6    3.59    2.36
  -7   2  -5   16.11    3.08
  -7   2  -5   20.49    3.17
  -7   2  -5   13.17    3.21
  -7   2  -5   19.11    2.93
  -7   2  -5   16.13    2.12
  -7   2  -4   25.32    1.89
  -7   2  -4   27.98    3.91
  -7   2  -4   28.55    3.47
  -7   2  -4   28.41    3.50
  -7   2  -4   22.81    2.04
  -7   2  -3   45.42    2.74
  -7   2  -3   38.62    4.03
  -7   2  -2   -1.13    2.39
  -7   2  -2    0.43    2.25
  -7   2  -2    2.20    2.35
  -7   2  -1   17.78    3.11
  -7   2  -1   12.59    2.75
  -7   2  -1   10.39    3.03
  -7   2  -1    7.81    1.57
  -7   2  -1   10.41    2.35
  -7   2  -1   10.61    2.91
  -7   2  -1   11.75    1.66
  -7   2   0   80.69    5.70
  -7   2   0   71.84    5.81
  -7   2   0   67.89    3.93
  -7   2   0   68.18    4.46
  -7   2   0   73.61    5.51
  -7   2   0   80.84    3.99
  -7   2   1   21.69    2.17
  -7   2   1   17.06    3.36
  -7   2   1   19.64    3.35
  -7   2   1   20.94    2.93
  -7   2   2    3.19    2.60
  -7   2   2    6.16    1.82
  -7   2   3    4.66    2.73
  -7   2   3    7.66    1.94
  -7   2   3    4.92    2.24
  -7   2   4    9.95    2.96
  -7   2   4   12.00    2.44
  -7   2   4   14.10    3.33
  -7   2   4   10.12    2.17
  -7   2   4   14.02    2.43
  -7   2   5   17.06    2.41
  -7   2   5   15.98    3.38
  -7   2   5   21.17    3.48
  -7   2   5   14.49    3.52
  -7   2   5   12.77    2.41
  -7   2   5   16.95    2.42
  -7   2   6   24.27    3.81
  -7   2   6   15.98    3.48
  -7   2   6   30.58    4.18
  -7   2   6   22.97    2.81
  -7   2   6   23.62    2.66
  -7   2   7   11.34    3.46
  -7   2   7    8.53    3.30
  -7   2   7   10.87    2.07
  -7   2   7    9.80    3.07
  -7   2   8    2.74    3.00
  -7   2   8    3.39    3.35
  -7   2   8    2.30    2.55
  -7   2   8    5.78    2.03
  -7   2   8    6.09    1.99
  -7   2   9   14.38    3.03
  -7   2   9   13.62    2.24
  -7   2   9   11.20    2.08
  -7   2  10    0.34    1.66
  -7   2  10    3.25    1.93
  -7   2  10    0.68    3.08
  -7   2  11   11.55    2.06
  -7   2  11   12.03    1.79
  -7   2  11   12.19    3.25
  -7   2  12    7.32    1.81
  -7   2  12    4.42    1.34
  -7   2  12    5.41    2.95
  -7   2  12    4.69    2.78
  -7   2  13    3.71    1.53
  -7   2  13    2.42    2.50
  -7   2  13    5.05    2.33
  -7   2  14    0.90    2.06
  -7   2  14    3.40    1.84
  -7   3 -12    2.47    1.86
  -7   3 -12    2.82    1.15
  -7   3 -11    2.69    2.19
  -7   3 -11    1.53    1.26
  -7   3 -11    1.27    1.27
  -7   3 -10    3.77    1.65
  -7   3 -10    3.34    2.49
  -7   3 -10    5.67    1.46
  -7   3  -9   -0.57    1.88
  -7   3  -9    0.30    1.13
  -7   3  -9    2.78    1.80
  -7   3  -9    1.02    1.50
  -7   3  -8    3.65    2.00
  -7   3  -8    1.06    1.49
  -7   3  -8   -0.34    2.13
  -7   3  -8    0.32    1.61
  -7   3  -7   16.40    2.94
  -7   3  -7   17.89    2.40
  -7   3  -7   17.22    1.67
  -7   3  -7   12.12    1.87
  -7   3  -7   12.87    2.76
  -7   3  -6   17.91    3.29
  -7   3  -6   14.55    2.93
  -7   3  -6   12.41    1.59
  -7   3  -6   14.57    2.88
  -7   3  -5    2.91    2.37
  -7   3  -5    1.24    2.18
  -7   3  -5    5.20    2.30
  -7   3  -5    4.53    2.53
  -7   3  -5    2.63    1.83
  -7   3  -4   15.47    2.88
  -7   3  -4   18.45    1.66
  -7   3  -4   13.60    3.07
  -7   3  -4   17.43    3.17
  -7   3  -3    0.44    2.16
  -7   3  -3    2.38    2.40
  -7   3  -3    2.43    1.53
  -7   3  -3    4.57    2.00
  -7   3  -3    2.05    1.26
  -7   3  -2   68.11    5.50
  -7   3  -2   70.56    5.55
  -7   3  -2   64.49    3.61
  -7   3  -2   67.16    5.35
  -7   3  -2   76.07    4.17
  -7   3  -1   17.18    2.96
  -7   3  -1    8.02    1.66
  -7   3  -1   12.03    2.97
  -7   3  -1   12.93    2.48
  -7   3   0   20.41    3.03
  -7   3   0   19.49    3.22
  -7   3   0   18.26    3.37
  -7   3   0   16.92    2.68
  -7   3   0   17.31    2.04
  -7   3   1   14.53    3.27
  -7   3   1   22.21    3.45
  -7   3   1   17.82    2.93
  -7   3   1   15.14    2.06
  -7   3   2    7.95    2.95
  -7   3   2    9.34    2.80
  -7   3   2    8.20    1.91
  -7   3   2    4.70    2.73
  -7   3   3    3.30    2.73
  -7   3   3    2.23    1.97
  -7   3   3    5.71    2.62
  -7   3   3    4.51    1.97
  -7   3   3    3.11    1.79
  -7   3   4    3.15    2.61
  -7   3   4    0.51    1.89
  -7   3   4    1.94    1.82
  -7   3   4    5.64    2.97
  -7   3   5    7.98    2.85
  -7   3   5    5.91    2.10
  -7   3   5    7.66    1.95
  -7   3   5   10.65    3.33
  -7   3   6    4.54    2.70
  -7   3   6    5.91    3.20
  -7   3   6    3.59    1.98
  -7   3   6    2.77    1.66
  -7   3   7   14.82    3.66
  -7   3   7   17.65    3.36
  -7   3   7   15.65    2.31
  -7   3   7   14.21    2.25
  -7   3   7   12.89    3.60
  -7   3   8    2.69    2.30
  -7   3   8    0.94    1.95
  -7   3   8    1.17    1.81
  -7   3   9    9.27    3.45
  -7   3   9   12.58    2.17
  -7   3   9   11.34    1.97
  -7   3   9    8.08    3.22
  -7   3  10   15.85    1.97
  -7   3  10   21.61    2.39
  -7   3  10   17.21    3.43
  -7   3  11    5.90    3.05
  -7   3  11   -0.37    1.93
  -7   3  11    1.15    1.71
  -7   3  11    2.65    1.33
  -7   3  11    1.97    2.88
  -7   3  12    4.65    2.54
  -7   3  12    4.94    1.64
  -7   3  12   -1.44    2.69
  -7   3  13    1.61    2.01
  -7   3  13    1.95    2.36
  -7   4 -12    4.35    2.00
  -7   4 -11    1.29    1.26
  -7   4 -11   -0.04    1.21
  -7   4 -11    0.45    2.17
  -7   4 -10    0.97    1.63
  -7   4 -10    2.22    1.41
  -7   4 -10    2.06    1.10
  -7   4 -10    3.55    2.41
  -7   4  -9    1.13    1.83
  -7   4  -9   -0.28    1.75
  -7   4  -9   -0.33    1.49
  -7   4  -9    1.97    1.23
  -7   4  -8    3.36    1.59
  -7   4  -8    3.54    2.06
  -7   4  -8    3.49    2.19
  -7   4  -8    3.52    1.69
  -7   4  -7    1.25    1.33
  -7   4  -7    0.17    1.67
  -7   4  -7    0.59    2.10
  -7   4  -7   -1.05    2.06
  -7   4  -7   -2.86    2.33
  -7   4  -6    4.00    2.19
  -7   4  -6    0.90    2.27
  -7   4  -6    3.21    1.41
  -7   4  -5   57.84    4.55
  -7   4  -5   46.52    2.90
  -7   4  -5   42.04    3.23
  -7   4  -5   51.21    4.37
  -7   4  -5   52.49    4.52
  -7   4  -5   50.65    4.72
  -7   4  -4   40.42    4.26
  -7   4  -4   33.54    3.73
  -7   4  -4   38.31    2.43
  -7   4  -4   38.03    3.04
  -7   4  -4   38.72    2.92
  -7   4  -4   43.00    4.14
  -7   4  -3    6.86    1.42
  -7   4  -3    4.35    2.41
  -7   4  -3    9.85    1.71
  -7   4  -3    8.48    1.46
  -7   4  -3    8.73    2.66
  -7   4  -3   11.33    2.25
  -7   4  -2   61.93    4.95
  -7   4  -2   52.61    3.25
  -7   4  -2   60.63    3.41
  -7   4  -2   62.05    4.99
  -7   4  -2   55.61    3.83
  -7   4  -1   29.82    3.07
  -7   4  -1   37.81    3.96
  -7   4  -1   30.90    2.43
  -7   4   0   17.68    2.77
  -7   4   0   18.45    3.19
  -7   4   0   13.11    2.83
  -7   4   0   14.70    1.98
  -7   4   1   28.96    3.19
  -7   4   1   26.59    2.53
  -7   4   1   29.99    3.70
  -7   4   1   30.54    3.90
  -7   4   2   -1.05    2.37
  -7   4   2   -0.62    2.43
  -7   4   2    0.78    2.70
  -7   4   2    2.93    2.47
  -7   4   2   -0.20    1.76
  -7   4   2    1.87    1.98
  -7   4   3    8.32    2.82
  -7   4   3    4.28    2.69
  -7   4   3    6.53    2.92
  -7   4   3    6.80    2.80
  -7   4   3    6.99    2.02
  -7   4   3    6.81    2.05
  -7   4   4    9.90    2.86
  -7   4   4   14.26    3.26
  -7   4   4   10.78    3.10
  -7   4   4   11.63    2.17
  -7   4   4    8.14    2.04
  -7   4   5    4.26    2.90
  -7   4   5   10.14    3.32
  -7   4   5   11.71    2.92
  -7   4   5    8.65    1.86
  -7   4   6    7.62    2.93
  -7   4   6   12.82    3.48
  -7   4   6    5.38    2.58
  -7   4   6    5.71    1.95
  -7   4   7    8.35    2.46
  -7   4   7    6.24    1.87
  -7   4   7    4.63    2.03
  -7   4   8    2.29    2.46
  -7   4   8    2.27    3.30
  -7   4   8    1.28    3.01
  -7   4   8    3.16    1.69
  -7   4   8    2.09    1.97
  -7   4   9    3.02    2.23
  -7   4   9    5.03    3.14
  -7   4   9    2.90    3.04
  -7   4   9    5.38    1.62
  -7   4   9    3.66    1.97
  -7   4  10    1.81    1.99
  -7   4  10    1.25    2.99
  -7   4  10    1.71    1.78
  -7   4  10   -0.05    1.33
  -7   4  10    1.19    2.81
  -7   4  11    2.86    2.78
  -7   4  11    0.83    1.66
  -7   4  11   -1.24    2.56
  -7   4  12   -0.45    2.41
  -7   4  12    0.50    1.41
  -7   4  12    3.03    2.20
  -7   4  13    3.08    2.05
  -7   5 -11    2.30    1.19
  -7   5 -11    1.98    1.28
  -7   5 -11    1.79    1.21
  -7   5 -10    6.01    1.22
  -7   5 -10    6.11    2.37
  -7   5 -10    5.67    1.51
  -7   5 -10    4.75    1.77
  -7   5  -9    0.69    1.85
  -7   5  -9    1.60    1.48
  -7   5  -9    2.84    1.27
  -7   5  -9    1.80    1.73
  -7   5  -8    8.53    2.15
  -7   5  -8    9.97    2.37
  -7   5  -8    8.42    1.77
  -7   5  -8   13.88    1.86
  -7   5  -7    2.83    2.27
  -7   5  -7    1.48    1.68
  -7   5  -7    4.63    2.12
  -7   5  -7    2.26    1.37
  -7   5  -7    1.37    2.06
  -7   5  -6   16.69    2.71
  -7   5  -6   11.36    1.63
  -7   5  -6    9.92    2.59
  -7   5  -5   21.97    3.27
  -7   5  -5   24.44    3.14
  -7   5  -5   20.72    1.95
  -7   5  -5   16.30    2.31
  -7   5  -5   17.36    2.28
  -7   5  -5   26.05    3.15
  -7   5  -5   24.24    3.26
  -7   5  -4   49.38    4.23
  -7   5  -4   42.05    3.23
  -7   5  -4   44.31    3.24
  -7   5  -4   49.08    4.34
  -7   5  -4   46.49    4.33
  -7   5  -3   11.77    2.70
  -7   5  -3    8.76    2.28
  -7   5  -3   12.69    1.56
  -7   5  -3   12.30    2.73
  -7   5  -3    8.66    2.40
  -7   5  -2   19.62    3.09
  -7   5  -2   21.24    2.05
  -7   5  -2   19.54    2.03
  -7   5  -2   21.88    1.89
  -7   5  -2   25.30    2.83
  -7   5  -1   76.00    5.52
  -7   5  -1   66.73    3.92
  -7   5  -1   72.24    3.95
  -7   5  -1   76.91    3.84
  -7   5  -1   71.39    4.45
  -7   5   0   10.99    2.74
  -7   5   0   10.69    1.89
  -7   5   0   11.96    1.68
  -7   5   0   10.76    2.66
  -7   5   1   26.08    3.53
  -7   5   1   20.62    2.34
  -7   5   1   23.40    2.07
  -7   5   1   22.33    3.13
  -7   5   2    9.84    2.71
  -7   5   2    5.31    2.53
  -7   5   2   10.52    2.93
  -7   5   2    8.41    2.00
  -7   5   2    9.10    1.65
  -7   5   3   34.00    3.87
  -7   5   3   31.48    3.91
  -7   5   3   33.75    3.66
  -7   5   3   23.72    3.43
  -7   5   3   34.64    2.43
  -7   5   4   21.83    3.44
  -7   5   4   18.91    3.17
  -7   5   4   28.04    3.46
  -7   5   4   27.57    3.56
  -7   5   4   29.50    2.22
  -7   5   5    6.55    2.42
  -7   5   5    1.89    2.65
  -7   5   5    1.08    1.83
  -7   5   5    0.62    1.87
  -7   5   5    2.33    1.40
  -7   5   5    4.65    3.20
  -7   5   6    8.77    2.14
  -7   5   6    8.50    1.88
  -7   5   6    6.25    1.47
  -7   5   7    5.04    2.01
  -7   5   7    6.94    1.77
  -7   5   7    7.72    3.20
  -7   5   7    1.55    3.18
  -7   5   7    5.90    2.52
  -7   5   8    2.17    1.96
  -7   5   8    1.08    1.50
  -7   5   8    4.39    2.99
  -7   5   8    0.14    3.05
  -7   5   8    1.91    2.20
  -7   5   9    3.38    1.41
  -7   5   9    2.53    1.87
  -7   5   9    2.15    2.92
  -7   5   9    1.28    2.97
  -7   5   9    1.91    1.94
  -7   5  10    0.70    1.68
  -7   5  10    2.34    2.56
  -7   5  10    0.11    2.76
  -7   5  11    0.63    1.52
  -7   5  11    1.63    2.55
  -7   5  12    4.10    2.20
  -7   6 -11    1.78    1.25
  -7   6 -11    4.10    2.04
  -7   6 -11    3.24    1.26
  -7   6 -10    0.74    1.33
  -7   6 -10    0.42    1.67
  -7   6 -10    1.70    2.16
  -7   6 -10    1.28    1.13
  -7   6 -10    1.46    1.18
  -7   6  -9    2.79    1.87
  -7   6  -9    2.10    1.31
  -7   6  -9    0.22    1.40
  -7   6  -8    2.47    1.69
  -7   6  -8    0.15    1.76
  -7   6  -8    1.40    1.51
  -7   6  -8    2.42    1.98
  -7   6  -7   -0.69    2.10
  -7   6  -7    0.53    1.72
  -7   6  -7    2.31    1.39
  -7   6  -7    0.95    1.91
  -7   6  -7   -1.17    2.05
  -7   6  -6    3.46    1.84
  -7   6  -6    0.86    2.16
  -7   6  -6    2.84    1.38
  -7   6  -6    1.77    1.86
  -7   6  -6    1.60    2.05
  -7   6  -6    1.97    1.78
  -7   6  -5    0.52    2.07
  -7   6  -5    2.63    1.41
  -7   6  -5    0.48    1.79
  -7   6  -4   16.63    2.81
  -7   6  -4   16.37    2.23
  -7   6  -4   12.01    2.70
  -7   6  -4   17.94    1.81
  -7   6  -4   15.50    2.38
  -7   6  -4   15.70    2.65
  -7   6  -3   38.62    3.79
  -7   6  -3   29.78    3.50
  -7   6  -3   39.08    3.15
  -7   6  -3   34.93    2.87
  -7   6  -2   31.99    3.63
  -7   6  -2   35.50    2.35
  -7   6  -2   35.47    3.19
  -7   6  -1   53.71    4.65
  -7   6  -1   62.66    3.29
  -7   6  -1   52.39    4.00
  -7   6   0   11.22    2.65
  -7   6   0   17.99    1.78
  -7   6   0   15.85    2.84
  -7   6   1    6.42    2.38
  -7   6   1    7.56    1.47
  -7   6   1    9.84    2.77
  -7   6   2   20.85    3.09
  -7   6   2   25.46    2.04
  -7   6   2   26.88    3.26
  -7   6   3    4.25    1.37
  -7   6   3    2.76    2.68
  -7   6   4    3.77    2.62
  -7   6   4    3.32    1.80
  -7   6   4    0.27    1.80
  -7   6   4    1.43    1.23
  -7   6   5   17.50    2.17
  -7   6   5   21.51    2.48
  -7   6   6   17.33    2.72
  -7   6   6   19.38    3.39
  -7   6   6   14.62    3.56
  -7   6   6   21.17    2.17
  -7   6   6   20.83    2.41
  -7   6   7    1.06    2.06
  -7   6   7    5.08    3.01
  -7   6   7    3.91    1.95
  -7   6   7    2.84    1.52
  -7   6   7    0.81    3.17
  -7   6   8   13.48    1.69
  -7   6   8   12.23    2.13
  -7   6   9    3.60    1.75
  -7   6   9    2.54    2.92
  -7   6  10    4.65    1.61
  -7   6  10    1.19    2.63
  -7   6  11   -0.16    2.24
  -7   7 -11    5.22    1.34
  -7   7 -10    6.86    1.37
  -7   7 -10    4.21    1.70
  -7   7 -10    6.22    1.26
  -7   7  -9    0.23    1.75
  -7   7  -9    1.18    1.32
  -7   7  -9    1.96    1.28
  -7   7  -9    0.70    2.11
  -7   7  -8    2.69    1.89
  -7   7  -8    2.03    1.40
  -7   7  -8    0.98    1.37
  -7   7  -7    1.93    1.75
  -7   7  -7    2.77    2.01
  -7   7  -7    2.40    1.76
  -7   7  -7    1.26    1.70
  -7   7  -7    2.80    1.51
  -7   7  -6    0.67    2.07
  -7   7  -6    2.15    1.36
  -7   7  -6    2.87    1.79
  -7   7  -6    0.15    1.77
  -7   7  -6    1.07    1.82
  -7   7  -6    1.50    2.00
  -7   7  -5    7.25    2.12
  -7   7  -5    9.35    2.09
  -7   7  -5    6.92    2.38
  -7   7  -5    8.03    1.52
  -7   7  -4   15.94    2.66
  -7   7  -4   17.70    1.78
  -7   7  -3    3.02    1.39
  -7   7  -3    3.90    2.18
  -7   7  -3    1.45    1.96
  -7   7  -3    1.08    1.82
  -7   7  -3    0.66    1.96
  -7   7  -2    1.32    1.35
  -7   7  -2    3.43    1.85
  -7   7  -2    0.16    1.88
  -7   7  -2    3.40    2.34
  -7   7  -2    2.47    1.98
  -7   7  -1   17.18    1.67
  -7   7  -1   17.82    2.73
  -7   7  -1   14.53    1.72
  -7   7  -1   17.07    1.97
  -7   7  -1   18.47    2.87
  -7   7  -1   14.61    2.14
  -7   7   0   16.09    1.66
  -7   7   0   12.31    2.08
  -7   7   0   16.90    2.11
  -7   7   0   15.52    1.74
  -7   7   0   17.64    2.86
  -7   7   0   13.63    2.56
  -7   7   1   27.86    3.07
  -7   7   1   19.20    1.91
  -7   7   1   23.21    2.29
  -7   7   1   22.74    1.85
  -7   7   1   24.69    3.34
  -7   7   2   25.73    2.44
  -7   7   2   27.17    1.98
  -7   7   2   26.74    3.16
  -7   7   3    9.93    2.01
  -7   7   3   11.95    1.94
  -7   7   3    6.95    1.24
  -7   7   4   14.25    2.00
  -7   7   4   14.99    2.20
  -7   7   5    3.61    2.19
  -7   7   5    0.53    3.02
  -7   7   5    5.42    1.97
  -7   7   5    4.49    1.61
  -7   7   6    4.98    2.10
  -7   7   6    2.24    3.10
  -7   7   6    7.51    2.02
  -7   7   6    7.48    1.56
  -7   7   7    0.17    1.77
  -7   7   7    2.39    3.03
  -7   7   7   -0.53    1.25
  -7   7   7    2.85    1.90
  -7   7   8    1.49    2.83
  -7   7   8    5.63    1.84
  -7   7   9    1.39    2.58
  -7   7   9    5.43    1.63
  -7   7  10    1.61    2.30
  -7   8 -11    4.04    1.31
  -7   8 -10    4.24    1.23
  -7   8 -10    3.80    1.15
  -7   8  -9    8.64    1.38
  -7   8  -9    7.63    1.74
  -7   8  -9    7.70    1.36
  -7   8  -8    2.05    1.28
  -7   8  -8    3.41    1.35
  -7   8  -8    2.20    1.66
  -7   8  -8    2.09    1.75
  -7   8  -7    5.63    1.77
  -7   8  -7    6.83    1.93
  -7   8  -7    5.71    1.84
  -7   8  -7    6.24    1.45
  -7   8  -6    1.60    1.76
  -7   8  -6    0.36    1.38
  -7   8  -6    1.66    1.88
  -7   8  -6    2.22    1.88
  -7   8  -5    2.30    1.91
  -7   8  -5    2.17    1.98
  -7   8  -5    2.38    1.30
  -7   8  -5    0.91    1.66
  -7   8  -5    0.93    1.75
  -7   8  -4    2.48    1.85
  -7   8  -4    0.74    2.02
  -7   8  -4    1.72    1.25
  -7   8  -4    1.16    1.76
  -7   8  -4    1.21    1.82
  -7   8  -3   16.24    2.20
  -7   8  -3   20.53    1.82
  -7   8  -2    4.18    1.85
  -7   8  -2    6.63    1.42
  -7   8  -1   27.19    2.00
  -7   8   0    8.73    1.42
  -7   8   0    9.98    1.79
  -7   8   1    4.75    1.70
  -7   8   1    6.98    1.20
  -7   8   2   64.39    3.55
  -7   8   2   61.33    4.05
  -7   8   3    4.71    1.61
  -7   8   3    3.23    2.22
  -7   8   4    5.74    3.09
  -7   8   4    7.82    1.96
  -7   8   4    6.16    1.60
  -7   8   4    5.97    2.15
  -7   8   5    1.52    2.87
  -7   8   5    2.23    1.83
  -7   8   5    2.59    1.38
  -7   8   5    3.08    1.95
  -7   8   6    6.75    3.01
  -7   8   6   11.42    2.02
  -7   8   6    6.31    1.33
  -7   8   6    6.17    1.83
  -7   8   7    3.76    1.73
  -7   8   7    3.54    2.81
  -7   8   8    6.01    1.62
  -7   8   8    3.85    2.55
  -7   8   9    3.67    2.07
  -7   8   9    1.90    2.25
  -7   9 -10    1.20    1.02
  -7   9  -9    0.84    1.13
  -7   9  -8    5.97    1.68
  -7   9  -8    4.81    1.73
  -7   9  -8    5.81    1.32
  -7   9  -7    9.49    1.76
  -7   9  -7    4.07    1.82
  -7   9  -7    6.72    1.42
  -7   9  -6    2.73    1.72
  -7   9  -6    3.26    1.92
  -7   9  -5    2.06    1.71
  -7   9  -5    2.68    2.01
  -7   9  -5    2.68    1.71
  -7   9  -4    3.21    2.09
  -7   9  -4    4.85    1.32
  -7   9  -4    4.58    1.72
  -7   9  -3    4.99    1.68
  -7   9  -3    6.22    2.20
  -7   9  -3    3.26    1.27
  -7   9  -2   10.23    1.77
  -7   9  -2   10.76    2.35
  -7   9  -2   10.39    1.41
  -7   9  -1   14.52    2.46
  -7   9  -1   14.36    1.83
  -7   9   0   17.80    2.52
  -7   9   0   15.10    2.92
  -7   9   1   -0.21    2.09
  -7   9   1   -1.09    2.58
  -7   9   2    1.61    2.04
  -7   9   2    0.89    2.71
  -7   9   3   18.03    2.38
  -7   9   3   18.52    3.19
  -7   9   4   10.46    2.04
  -7   9   4    7.53    2.92
  -7   9   5   -1.24    2.72
  -7   9   5    3.86    2.65
  -7   9   6    0.73    2.57
  -7   9   6   -1.01    2.47
  -7   9   7    6.80    2.57
  -7   9   7    8.86    2.39
  -7   9   8   -1.56    2.16
  -7   9   8    2.86    1.90
  -7  10 -10    3.48    1.27
  -7  10  -9    6.87    1.17
  -7  10  -8    2.53    1.12
  -7  10  -8    3.35    1.64
  -7  10  -7    2.90    1.17
  -7  10  -7    2.16    1.75
  -7  10  -6    2.39    1.20
  -7  10  -6    3.14    0.85
  -7  10  -6    3.13    1.85
  -7  10  -5    5.80    1.34
  -7  10  -5    6.45    2.06
  -7  10  -4    8.80    2.21
  -7  10  -3    2.77    1.50
  -7  10  -3    6.11    2.11
  -7  10  -2    3.63    2.09
  -7  10  -1    3.85    2.40
  -7  10  -1    4.40    2.06
  -7  10   0    8.10    2.59
  -7  10   0    6.69    2.10
  -7  10   1    2.34    2.52
  -7  10   1    1.63    1.90
  -7  10   2    3.54    2.55
  -7  10   2    1.96    1.78
  -7  10   2    2.45    0.90
  -7  10   3    3.25    2.56
  -7  10   3    2.19    1.61
  -7  10   3    3.98    0.87
  -7  10   4    3.63    2.54
  -7  10   5    2.88    2.39
  -7  10   6    0.44    2.08
  -7  10   7    2.15    1.74
  -7  11  -9    1.94    1.27
  -7  11  -7    2.56    1.02
  -7  11  -7    2.09    1.64
  -7  11  -6    3.45    1.07
  -7  11  -6    6.03    0.87
  -7  11  -6    4.67    1.80
  -7  11  -5    2.13    0.86
  -7  11  -5    0.32    1.80
  -7  11  -4    0.72    0.87
  -7  11  -4    2.94    1.93
  -7  11  -3   22.80    1.56
  -7  11  -3   15.76    2.27
  -7  11  -2    3.95    1.04
  -7  11  -2    1.76    1.86
  -7  11  -1    3.57    0.99
  -7  11  -1    2.16    1.84
  -7  11   0    4.21    0.96
  -7  11   0    2.65    2.35
  -7  11   0    2.32    1.77
  -7  11   1    1.60    2.34
  -7  11   1    2.79    0.85
  -7  11   1   -0.11    2.40
  -7  11   1    1.51    1.65
  -7  11   2    1.69    0.79
  -7  11   2    3.30    2.38
  -7  11   2    0.90    1.44
  -7  11   3    1.89    2.27
  -7  11   4    2.83    2.20
  -7  11   5    3.10    1.93
  -7  12  -7    4.53    2.77
  -7  12  -6   -1.18    2.73
  -7  12  -6    6.61    1.63
  -7  12  -5    6.01    0.88
  -7  12  -5    4.54    1.71
  -7  12  -4    3.58    0.88
  -7  12  -4    4.98    1.72
  -7  12  -3    2.19    0.87
  -7  12  -3    0.33    1.65
  -7  12  -2    1.93    0.86
  -7  12  -2    3.33    1.67
  -7  12  -1    1.87    0.83
  -7  12  -1    1.10    1.55
  -7  12   0    2.84    0.83
  -7  12   0    1.63    2.20
  -7  12   0    3.09    1.50
  -7  12   1    1.36    2.01
  -7  12   1   -1.42    2.09
  -7  12   1    1.39    0.71
  -7  12   2    2.38    1.96
  -7  12   3   -0.25    1.85
  -7  13  -5    2.47    1.38
  -7  13  -4    3.31    1.47
  -7  13  -3    3.62    1.42
  -7  13  -2    1.62    2.00
  -7  13  -2    1.86    1.36
  -7  13  -1    1.49    1.92
  -6 -10  13    6.00    3.67
  -6 -10  14    0.33    3.21
  -6  -9   8    4.04    2.43
  -6  -9   9   15.35    3.52
  -6  -9  10   14.69    3.21
  -6  -9  11    2.73    2.39
  -6  -9  12    1.47    1.66
  -6  -9  12   -0.85    4.16
  -6  -9  12    0.40    2.27
  -6  -9  13   -0.08    3.94
  -6  -9  13    2.52    1.55
  -6  -9  14    0.86    3.59
  -6  -9  14    1.41    1.44
  -6  -9  15    5.64    3.51
  -6  -8   5    1.64    1.48
  -6  -8   6   16.47    2.50
  -6  -8   7   35.77    4.19
  -6  -8   7   37.44    3.38
  -6  -8   8    1.29    2.64
  -6  -8   8    4.73    1.93
  -6  -8   9    2.70    2.96
  -6  -8  10    3.66    2.65
  -6  -8  10    4.70    2.93
  -6  -8  11   15.96    3.48
  -6  -8  11   17.42    2.17
  -6  -8  11   11.73    3.08
  -6  -8  12    6.22    1.82
  -6  -8  12    8.48    4.54
  -6  -8  12    6.69    2.73
  -6  -8  13    2.53    1.69
  -6  -8  13    2.83    4.22
  -6  -8  13    0.60    2.32
  -6  -8  14    4.86    3.96
  -6  -8  14    2.88    1.54
  -6  -8  15    5.78    3.55
  -6  -8  15    2.86    3.78
  -6  -7   3   25.77    3.03
  -6  -7   4   93.51    5.97
  -6  -7   5   23.71    2.75
  -6  -7   6   73.11    4.96
  -6  -7   6   74.27    5.76
  -6  -7   7   41.44    3.68
  -6  -7   7   46.32    4.84
  -6  -7   8    2.69    1.80
  -6  -7   8    0.27    2.68
  -6  -7   9    1.82    1.85
  -6  -7   9    0.80    2.77
  -6  -7  10   13.41    3.27
  -6  -7  10    9.18    3.20
  -6  -7  11    4.93    2.93
  -6  -7  11    3.05    2.69
  -6  -7  11    3.94    1.91
  -6  -7  12    0.24    2.57
  -6  -7  12    0.27    1.77
  -6  -7  12    1.37    2.59
  -6  -7  12    2.96    4.62
  -6  -7  13    3.78    1.83
  -6  -7  13    1.28    2.50
  -6  -7  13    3.22    4.48
  -6  -7  14    6.15    2.54
  -6  -7  14    3.50    4.17
  -6  -7  14    5.23    1.68
  -6  -7  15    7.35    3.75
  -6  -7  15    2.28    3.84
  -6  -7  15    1.29    1.45
  -6  -7  16    3.16    3.09
  -6  -7  16    3.18    2.10
  -6  -6  -2   43.41    4.65
  -6  -6   0    3.21    2.29
  -6  -6   1    9.30    2.57
  -6  -6   2   46.06    4.23
  -6  -6   3    7.72    2.25
  -6  -6   3    8.56    2.25
  -6  -6   4   22.62    2.91
  -6  -6   4   23.17    2.84
  -6  -6   5   26.07    3.04
  -6  -6   5   22.02    3.22
  -6  -6   5   24.92    2.87
  -6  -6   6   61.86    4.75
  -6  -6   6   68.18    4.75
  -6  -6   6   67.97    4.66
  -6  -6   6   70.76    5.62
  -6  -6   7   35.39    3.54
  -6  -6   7   38.09    3.37
  -6  -6   7   45.69    4.80
  -6  -6   8  101.86    6.14
  -6  -6   8   87.97    7.18
  -6  -6   9   52.40    4.29
  -6  -6   9   51.24    5.36
  -6  -6   9   51.57    5.13
  -6  -6  10   18.64    3.58
  -6  -6  10   13.71    2.58
  -6  -6  10   16.25    2.24
  -6  -6  10   11.67    3.25
  -6  -6  11    4.32    2.81
  -6  -6  11    2.30    1.91
  -6  -6  11    0.96    2.66
  -6  -6  12    0.96    1.85
  -6  -6  12    5.51    4.74
  -6  -6  12    4.39    2.66
  -6  -6  12    1.42    2.59
  -6  -6  13    4.42    4.61
  -6  -6  13    2.93    1.85
  -6  -6  14    9.72    4.44
  -6  -6  14   14.91    4.69
  -6  -6  14    6.53    2.77
  -6  -6  14    7.78    1.86
  -6  -6  15    3.50    1.59
  -6  -6  15    1.75    4.08
  -6  -6  15   10.39    3.99
  -6  -6  15    2.02    1.65
  -6  -6  16    4.24    2.18
  -6  -6  16    3.52    3.30
  -6  -5  -9   -0.80    1.93
  -6  -5  -8    1.35    0.99
  -6  -5  -7    4.47    2.05
  -6  -5  -6   15.39    2.43
  -6  -5  -5    2.59    1.83
  -6  -5  -4    1.94    2.97
  -6  -5  -3   36.96    4.57
  -6  -5  -3   39.56    4.59
  -6  -5  -2    2.75    2.58
  -6  -5  -2    4.59    2.67
  -6  -5  -1   12.11    2.85
  -6  -5  -1   10.21    2.91
  -6  -5  -1    9.45    2.99
  -6  -5   0   38.34    3.81
  -6  -5   0   33.46    3.77
  -6  -5   0   39.89    4.32
  -6  -5   0   32.80    3.87
  -6  -5   1   36.92    4.13
  -6  -5   1   35.09    3.78
  -6  -5   2    9.62    2.54
  -6  -5   2    5.14    2.12
  -6  -5   3    3.75    2.13
  -6  -5   4    2.50    2.02
  -6  -5   4    5.85    2.09
  -6  -5   5   20.73    2.79
  -6  -5   5   18.77    3.09
  -6  -5   5   19.44    2.73
  -6  -5   6  124.93    7.12
  -6  -5   6  123.65    7.82
  -6  -5   6  115.05    6.84
  -6  -5   7   74.20    5.10
  -6  -5   7   69.04    4.91
  -6  -5   7   81.09    5.18
  -6  -5   7   75.22    6.24
  -6  -5   8   31.30    3.28
  -6  -5   8   31.98    4.28
  -6  -5   8   27.89    3.87
  -6  -5   9   16.99    3.67
  -6  -5   9   16.59    3.30
  -6  -5   9   19.62    2.80
  -6  -5   9    9.35    2.08
  -6  -5  10   24.90    3.88
  -6  -5  10   25.19    4.02
  -6  -5  10   27.95    3.17
  -6  -5  10   21.33    5.33
  -6  -5  11   19.96    3.70
  -6  -5  11   23.53    2.52
  -6  -5  11   16.38    3.65
  -6  -5  12   12.84    4.99
  -6  -5  12   22.57    2.49
  -6  -5  12   21.21    3.67
  -6  -5  13   14.45    4.90
  -6  -5  13   10.41    3.25
  -6  -5  13   11.84    2.14
  -6  -5  14    3.03    4.41
  -6  -5  14    8.18    4.73
  -6  -5  14    0.55    1.93
  -6  -5  14    2.07    1.78
  -6  -5  14    0.42    2.43
  -6  -5  15    1.46    2.63
  -6  -5  15    4.41    1.65
  -6  -5  15    3.89    4.05
  -6  -5  15    4.58    3.95
  -6  -5  15    0.55    1.74
  -6  -5  16    0.05    2.12
  -6  -5  16    2.66    3.34
  -6  -4 -10   -0.45    1.99
  -6  -4  -9    2.77    1.05
  -6  -4  -8    5.91    2.00
  -6  -4  -8    4.57    2.05
  -6  -4  -7    9.77    2.24
  -6  -4  -7   10.41    2.31
  -6  -4  -6   30.74    3.25
  -6  -4  -6   31.41    3.33
  -6  -4  -5    4.97    3.50
  -6  -4  -4    8.98    3.38
  -6  -4  -4    9.35    3.39
  -6  -4  -4    5.90    2.03
  -6  -4  -3    3.66    2.76
  -6  -4  -3    5.21    2.88
  -6  -4  -2   20.69    3.50
  -6  -4  -2   23.35    3.58
  -6  -4  -2   22.94    3.56
  -6  -4  -1   13.92    3.17
  -6  -4  -1    8.28    2.59
  -6  -4  -1   11.15    2.81
  -6  -4  -1    9.36    2.63
  -6  -4   0   31.63    3.86
  -6  -4   0   31.22    3.48
  -6  -4   0   23.37    3.11
  -6  -4   0   27.04    3.45
  -6  -4   1   22.67    3.35
  -6  -4   1   19.28    2.88
  -6  -4   1   20.81    2.95
  -6  -4   1   18.04    2.95
  -6  -4   2   92.31    6.21
  -6  -4   2   86.51    5.80
  -6  -4   3   14.56    2.63
  -6  -4   3   14.27    2.40
  -6  -4   4    1.16    2.06
  -6  -4   4   -0.69    1.95
  -6  -4   4    0.66    1.93
  -6  -4   5   22.28    3.06
  -6  -4   5   21.26    3.33
  -6  -4   5   23.79    2.97
  -6  -4   6  160.56    8.44
  -6  -4   6  152.10    8.29
  -6  -4   6  146.11    9.10
  -6  -4   7    9.55    2.94
  -6  -4   7   15.47    2.54
  -6  -4   7   12.65    2.35
  -6  -4   7   11.47    3.07
  -6  -4   7   12.86    2.37
  -6  -4   8  132.04    6.81
  -6  -4   8  146.95    9.13
  -6  -4   9   13.10    3.52
  -6  -4   9   32.28    5.15
  -6  -4   9   26.83    2.46
  -6  -4   9   13.88    2.54
  -6  -4   9   11.07    3.27
  -6  -4  10    4.53    4.91
  -6  -4  10    7.26    3.02
  -6  -4  10    9.33    2.41
  -6  -4  10    6.27    3.02
  -6  -4  11    8.93    5.10
  -6  -4  11   11.48    2.40
  -6  -4  11    7.74    2.13
  -6  -4  11   11.29    3.27
  -6  -4  12   13.49    3.57
  -6  -4  12   15.03    3.30
  -6  -4  12   17.77    2.37
  -6  -4  12   16.19    5.00
  -6  -4  13    1.44    2.62
  -6  -4  13    3.45    4.92
  -6  -4  13   -0.60    4.69
  -6  -4  13    0.48    1.85
  -6  -4  13    2.65    2.15
  -6  -4  14   10.86    3.25
  -6  -4  14    7.94    2.87
  -6  -4  14    2.32    2.06
  -6  -4  14    9.10    1.95
  -6  -4  14    9.34    4.56
  -6  -4  14    8.68    4.79
  -6  -4  15   13.10    1.87
  -6  -4  15    8.48    2.71
  -6  -4  15   12.22    4.33
  -6  -4  15    9.27    1.95
  -6  -4  16    4.26    2.14
  -6  -4  16    5.11    3.32
  -6  -3 -11    3.47    2.02
  -6  -3 -10    2.16    1.08
  -6  -3 -10    1.59    1.28
  -6  -3  -9   -0.68    1.81
  -6  -3  -9    0.88    2.23
  -6  -3  -8    1.31    1.94
  -6  -3  -7   -0.15    1.72
  -6  -3  -7    1.23    1.99
  -6  -3  -7    2.19    1.99
  -6  -3  -6    7.65    2.27
  -6  -3  -6    6.82    3.45
  -6  -3  -5   26.70    3.15
  -6  -3  -5   25.75    4.32
  -6  -3  -5   26.13    4.42
  -6  -3  -4    1.70    1.89
  -6  -3  -4    5.15    3.05
  -6  -3  -4    3.30    3.13
  -6  -3  -3   98.64    7.25
  -6  -3  -3  105.04    7.38
  -6  -3  -3  100.09    7.18
  -6  -3  -2    4.32    1.89
  -6  -3  -2    4.37    2.55
  -6  -3  -2    1.94    2.39
  -6  -3  -2    2.82    2.57
  -6  -3  -1    7.06    2.20
  -6  -3  -1    4.89    2.38
  -6  -3  -1    2.87    2.43
  -6  -3  -1    4.72    2.46
  -6  -3  -1    4.90    2.41
  -6  -3   0   66.03    4.78
  -6  -3   0   66.59    4.99
  -6  -3   0   70.25    5.50
  -6  -3   0   61.03    5.11
  -6  -3   1   25.73    3.21
  -6  -3   1   23.65    3.38
  -6  -3   1   24.82    3.21
  -6  -3   2    3.08    2.09
  -6  -3   2    2.34    1.91
  -6  -3   3    1.76    2.21
  -6  -3   3    0.52    1.95
  -6  -3   3    3.09    1.86
  -6  -3   4    4.90    2.46
  -6  -3   4    4.00    2.10
  -6  -3   5   10.27    2.32
  -6  -3   5    6.09    2.19
  -6  -3   5    7.77    2.50
  -6  -3   6  199.53   10.22
  -6  -3   6  201.67   10.25
  -6  -3   6  201.59   11.00
  -6  -3   7   18.61    2.67
  -6  -3   7   22.84    3.49
  -6  -3   7   17.70    3.47
  -6  -3   7   24.22    2.81
  -6  -3   8   29.50    2.59
  -6  -3   8   25.38    4.86
  -6  -3   8   27.31    3.90
  -6  -3   8   33.04    3.28
  -6  -3   9    2.15    1.87
  -6  -3   9    1.56    1.83
  -6  -3   9    6.14    4.82
  -6  -3   9    1.21    2.67
  -6  -3  10   12.69    3.62
  -6  -3  10    9.47    2.38
  -6  -3  10    6.10    5.03
  -6  -3  10   13.84    3.45
  -6  -3  11   11.42    2.20
  -6  -3  11    7.67    3.44
  -6  -3  11    7.50    2.25
  -6  -3  11    6.17    2.91
  -6  -3  11    8.99    5.12
  -6  -3  11   14.11    5.50
  -6  -3  12    0.21    4.81
  -6  -3  12    0.95    2.49
  -6  -3  12    2.81    2.84
  -6  -3  12    3.42    2.02
  -6  -3  13    7.05    2.28
  -6  -3  13    9.63    4.85
  -6  -3  13    8.71    4.96
  -6  -3  13    5.41    2.80
  -6  -3  13    9.35    2.14
  -6  -3  14    2.67    1.81
  -6  -3  14   -0.77    1.98
  -6  -3  14   -0.09    4.42
  -6  -3  14    2.42    4.67
  -6  -3  14    3.43    2.45
  -6  -3  14    3.93    3.00
  -6  -3  15    3.75    4.00
  -6  -3  15    4.21    2.59
  -6  -3  15    3.64    1.64
  -6  -3  15    5.53    1.92
  -6  -3  16    6.33    3.31
  -6  -3  16    0.15    2.01
  -6  -2 -11    1.02    1.25
  -6  -2 -11    2.74    2.12
  -6  -2 -11    5.04    2.25
  -6  -2 -10    2.96    1.45
  -6  -2 -10    1.14    2.30
  -6  -2  -9    7.55    2.58
  -6  -2  -9    1.03    1.89
  -6  -2  -8    0.94    2.07
  -6  -2  -8    2.20    2.04
  -6  -2  -7   17.94    2.84
  -6  -2  -7   13.95    2.65
  -6  -2  -6   14.29    3.94
  -6  -2  -6   16.03    2.79
  -6  -2  -6   12.14    2.42
  -6  -2  -5   10.81    3.63
  -6  -2  -5   11.76    2.51
  -6  -2  -5    7.84    3.34
  -6  -2  -5    7.13    2.16
  -6  -2  -4   54.06    5.25
  -6  -2  -4   58.35    5.51
  -6  -2  -4   59.79    5.45
  -6  -2  -4   44.33    3.79
  -6  -2  -3   32.63    4.14
  -6  -2  -3   32.82    4.13
  -6  -2  -3   38.08    4.35
  -6  -2  -3   28.52    3.11
  -6  -2  -2   55.82    4.93
  -6  -2  -2   55.73    4.92
  -6  -2  -2   62.03    5.14
  -6  -2  -2   55.76    4.40
  -6  -2  -1    2.36    2.33
  -6  -2  -1    0.21    2.41
  -6  -2  -1    1.95    2.24
  -6  -2  -1    2.52    1.87
  -6  -2   0  102.65    6.83
  -6  -2   0  109.29    7.12
  -6  -2   0  121.87    6.91
  -6  -2   0  102.85    6.55
  -6  -2   1   22.46    3.07
  -6  -2   1   21.02    3.13
  -6  -2   1   20.65    3.08
  -6  -2   2   11.62    2.29
  -6  -2   2    8.04    2.17
  -6  -2   2    8.91    2.47
  -6  -2   3  157.10    8.32
  -6  -2   3  147.78    8.51
  -6  -2   4    5.13    2.50
  -6  -2   4    4.74    2.22
  -6  -2   5   15.06    2.54
  -6  -2   5   16.22    3.27
  -6  -2   5   13.06    2.45
  -6  -2   5   13.67    2.84
  -6  -2   6   95.40    6.76
  -6  -2   6  100.99    6.15
  -6  -2   6   97.05    6.99
  -6  -2   6  104.24    6.18
  -6  -2   7   28.53    3.94
  -6  -2   7   34.54    3.27
  -6  -2   7   22.72    3.92
  -6  -2   7   33.03    3.20
  -6  -2   7   25.32    2.45
  -6  -2   8   29.70    3.04
  -6  -2   8   19.45    2.36
  -6  -2   8   23.61    3.76
  -6  -2   8   17.24    4.81
  -6  -2   9    9.85    4.86
  -6  -2   9   10.82    5.15
  -6  -2   9    3.06    1.79
  -6  -2   9    5.45    2.06
  -6  -2   9    4.77    2.81
  -6  -2   9    5.36    3.09
  -6  -2  10    9.82    5.02
  -6  -2  10   11.88    5.52
  -6  -2  10   14.67    2.52
  -6  -2  10   12.69    3.32
  -6  -2  10   13.83    3.63
  -6  -2  11    6.80    5.12
  -6  -2  11    3.48    2.08
  -6  -2  11   -0.17    1.79
  -6  -2  11    0.97    2.57
  -6  -2  11    1.56    3.06
  -6  -2  12    1.50    2.76
  -6  -2  12    4.76    2.08
  -6  -2  12    0.23    2.38
  -6  -2  12    5.85    3.48
  -6  -2  12    4.40    2.24
  -6  -2  12   10.93    4.97
  -6  -2  12    1.82    5.06
  -6  -2  13    3.25    1.98
  -6  -2  13    2.16    2.19
  -6  -2  13   -0.98    3.07
  -6  -2  13   -0.23    2.58
  -6  -2  13    3.39    4.92
  -6  -2  13    5.16    4.86
  -6  -2  14    5.34    1.91
  -6  -2  14    4.78    2.09
  -6  -2  14    6.15    2.95
  -6  -2  14    3.61    2.33
  -6  -2  14    4.89    4.59
  -6  -2  15    3.85    2.48
  -6  -2  15    3.40    1.64
  -6  -2  15    1.98    1.84
  -6  -2  15    7.18    3.96
  -6  -2  16   -0.50    1.84
  -6  -2  17    4.70    1.99
  -6  -1 -12    2.31    1.23
  -6  -1 -12    3.67    2.16
  -6  -1 -11    3.23    1.10
  -6  -1 -11    2.63    1.38
  -6  -1 -11    5.72    2.38
  -6  -1 -10    6.48    2.57
  -6  -1 -10    2.57    2.05
  -6  -1  -9    9.86    1.56
  -6  -1  -9   11.11    2.49
  -6  -1  -8    4.60    2.26
  -6  -1  -8    4.28    2.19
  -6  -1  -8    4.65    2.25
  -6  -1  -8    3.49    1.49
  -6  -1  -7   32.29    3.55
  -6  -1  -7   32.49    4.94
  -6  -1  -7   24.27    3.13
  -6  -1  -6    7.54    2.27
  -6  -1  -6    6.70    1.90
  -6  -1  -6    8.92    3.47
  -6  -1  -6    6.59    2.32
  -6  -1  -6    8.46    3.73
  -6  -1  -5    4.68    2.06
  -6  -1  -5    5.23    2.21
  -6  -1  -5    3.30    2.99
  -6  -1  -5    5.90    3.41
  -6  -1  -5    3.36    1.84
  -6  -1  -4   16.24    1.59
  -6  -1  -4   16.32    2.53
  -6  -1  -4   17.55    3.70
  -6  -1  -4   18.88    3.55
  -6  -1  -4   19.63    3.65
  -6  -1  -3   69.89    4.95
  -6  -1  -3   72.26    5.83
  -6  -1  -3   69.89    3.47
  -6  -1  -3   74.80    5.75
  -6  -1  -3   74.20    5.77
  -6  -1  -2   45.30    4.06
  -6  -1  -2   41.43    3.62
  -6  -1  -2   47.53    4.38
  -6  -1  -2   42.95    4.23
  -6  -1  -2   44.33    4.63
  -6  -1  -2   45.12    2.55
  -6  -1  -1   32.82    3.67
  -6  -1  -1   32.44    3.87
  -6  -1  -1   35.16    3.49
  -6  -1  -1   37.94    3.75
  -6  -1   0    2.62    2.18
  -6  -1   0    4.02    2.15
  -6  -1   0    4.71    2.23
  -6  -1   1   11.47    2.55
  -6  -1   1   10.82    2.19
  -6  -1   1   11.64    2.66
  -6  -1   1   13.05    1.67
  -6  -1   1   11.53    2.58
  -6  -1   2   15.17    2.65
  -6  -1   2   18.96    2.92
  -6  -1   2   19.26    2.75
  -6  -1   3   16.01    2.49
  -6  -1   3   11.51    2.67
  -6  -1   4   16.60    3.04
  -6  -1   4   11.61    2.55
  -6  -1   5    2.55    2.47
  -6  -1   5    3.02    4.07
  -6  -1   5    4.18    2.04
  -6  -1   5    1.64    2.62
  -6  -1   5    4.11    1.98
  -6  -1   6   31.71    3.06
  -6  -1   6   18.83    2.15
  -6  -1   6   25.76    3.00
  -6  -1   6   21.29    3.36
  -6  -1   6   27.78    3.84
  -6  -1   6   15.56    4.55
  -6  -1   7   11.64    2.00
  -6  -1   7   19.10    2.64
  -6  -1   7   12.80    3.10
  -6  -1   7   18.81    2.52
  -6  -1   7    4.42    4.41
  -6  -1   7   10.73    4.87
  -6  -1   8   15.97    2.18
  -6  -1   8   13.76    2.38
  -6  -1   8   13.70    4.85
  -6  -1   8   13.66    5.06
  -6  -1   8    8.26    3.11
  -6  -1   9    6.89    2.12
  -6  -1   9    8.10    3.16
  -6  -1   9    6.11    1.99
  -6  -1   9    3.11    4.87
  -6  -1   9   10.50    5.41
  -6  -1   9    6.38    2.90
  -6  -1  10   25.81    4.25
  -6  -1  10   28.70    3.04
  -6  -1  10   23.59    3.78
  -6  -1  10   18.98    5.39
  -6  -1  10   17.73    5.62
  -6  -1  11    4.02    2.52
  -6  -1  11    5.15    2.12
  -6  -1  11    5.35    3.22
  -6  -1  12    5.27    2.13
  -6  -1  12   -0.24    2.75
  -6  -1  12    3.22    2.27
  -6  -1  12   11.63    5.20
  -6  -1  12    8.11    3.40
  -6  -1  12    3.58    2.47
  -6  -1  13    7.70    2.06
  -6  -1  13    5.45    2.30
  -6  -1  13    6.71    4.94
  -6  -1  13    5.55    2.65
  -6  -1  13    5.85    3.19
  -6  -1  14    3.10    1.81
  -6  -1  14    1.07    2.03
  -6  -1  14    7.18    4.41
  -6  -1  14    5.10    2.77
  -6  -1  14    1.21    2.02
  -6  -1  15    5.30    1.86
  -6  -1  15    4.69    2.39
  -6  -1  15    4.20    1.57
  -6   0 -12    4.99    2.27
  -6   0 -12    2.02    1.34
  -6   0 -12    2.74    2.22
  -6   0 -11    0.99    1.46
  -6   0 -11    1.01    2.42
  -6   0 -10    4.07    2.62
  -6   0 -10    4.31    1.40
  -6   0 -10    4.90    2.18
  -6   0  -9    1.58    1.99
  -6   0  -9    2.49    1.43
  -6   0  -9    2.56    2.21
  -6   0  -8    1.75    2.24
  -6   0  -8    5.91    2.41
  -6   0  -7    5.18    1.99
  -6   0  -7    8.59    3.58
  -6   0  -7    5.85    2.38
  -6   0  -7    5.15    2.43
  -6   0  -6   17.90    2.96
  -6   0  -6   18.52    3.03
  -6   0  -6   25.17    4.18
  -6   0  -6   22.31    4.03
  -6   0  -5   23.58    3.82
  -6   0  -5   18.44    2.67
  -6   0  -5   19.36    2.83
  -6   0  -5   13.71    2.74
  -6   0  -5   15.21    1.56
  -6   0  -5   10.42    1.81
  -6   0  -5   24.93    4.08
  -6   0  -4    9.87    3.33
  -6   0  -4    9.92    3.21
  -6   0  -4   11.60    2.42
  -6   0  -4   11.89    1.28
  -6   0  -4    9.85    1.49
  -6   0  -3    1.24    2.07
  -6   0  -3    2.83    1.13
  -6   0  -3    1.62    2.36
  -6   0  -2   79.53    5.21
  -6   0  -2   75.56    5.35
  -6   0  -2   77.88    5.85
  -6   0  -2   79.19    5.74
  -6   0  -2   74.91    3.80
  -6   0  -1   62.41    5.02
  -6   0  -1   65.43    4.81
  -6   0  -1   54.53    4.76
  -6   0  -1   62.09    4.83
  -6   0  -1   62.26    4.67
  -6   0  -1   64.40    3.69
  -6   0   0   45.84    3.98
  -6   0   0   39.58    2.54
  -6   0   0   45.46    4.20
  -6   0   0   41.24    4.00
  -6   0   1  119.25    7.14
  -6   0   1  116.61    7.19
  -6   0   1  106.98    6.70
  -6   0   1  128.06    5.68
  -6   0   1  108.27    6.95
  -6   0   2  127.15    7.60
  -6   0   2  115.59    7.11
  -6   0   2  135.48    7.46
  -6   0   2  119.32    7.22
  -6   0   3   29.34    3.03
  -6   0   3   30.83    3.59
  -6   0   4   49.89    4.22
  -6   0   4   58.07    4.07
  -6   0   4   47.91    4.68
  -6   0   4   47.92    4.47
  -6   0   5   35.33    4.01
  -6   0   5   34.34    4.79
  -6   0   5   43.91    3.71
  -6   0   5   41.76    3.81
  -6   0   5   38.24    4.31
  -6   0   5   39.44    3.51
  -6   0   6   18.93    2.55
  -6   0   6   12.12    3.04
  -6   0   6   16.16    4.72
  -6   0   6   12.52    4.25
  -6   0   6   18.26    2.58
  -6   0   6   14.56    3.21
  -6   0   6   15.52    3.31
  -6   0   6   18.33    2.07
  -6   0   7   29.51    4.13
  -6   0   7   31.79    5.01
  -6   0   7   30.62    5.42
  -6   0   7   30.39    3.19
  -6   0   7   40.52    4.05
  -6   0   7   34.21    2.72
  -6   0   7   32.66    3.09
  -6   0   8   19.87    3.58
  -6   0   8    8.57    2.15
  -6   0   8   21.41    2.55
  -6   0   8   16.62    3.57
  -6   0   8    5.67    4.85
  -6   0   8    5.71    5.14
  -6   0   8    2.68    3.53
  -6   0   9    9.89    3.08
  -6   0   9   13.05    2.28
  -6   0   9   10.39    2.10
  -6   0   9   14.09    3.50
  -6   0   9   12.70    5.52
  -6   0   9   10.60    5.15
  -6   0   9    9.08    3.72
  -6   0  10   28.60    3.95
  -6   0  10   31.31    3.15
  -6   0  10   22.22    5.73
  -6   0  10   22.74    4.08
  -6   0  10   30.71    4.39
  -6   0  11    1.84    2.52
  -6   0  11    2.71    2.90
  -6   0  11    3.15    2.11
  -6   0  12   12.84    2.27
  -6   0  12    8.46    3.24
  -6   0  12   10.03    3.01
  -6   0  12    6.84    2.37
  -6   0  12   10.12    5.05
  -6   0  12    7.62    2.61
  -6   0  13    4.91    1.98
  -6   0  13    1.53    1.46
  -6   0  13    6.43    4.68
  -6   0  13    1.17    2.29
  -6   0  13   -0.54    2.96
  -6   0  13    2.47    2.17
  -6   0  14    6.99    2.74
  -6   0  14    7.69    1.86
  -6   0  14    7.54    2.10
  -6   0  15    1.77    2.05
  -6   0  15    2.23    1.72
  -6   0  15    0.81    1.41
  -6   1 -13    4.69    1.93
  -6   1 -13    2.75    1.25
  -6   1 -12    1.90    2.37
  -6   1 -12    5.34    1.48
  -6   1 -12    2.78    1.08
  -6   1 -12    5.65    2.38
  -6   1 -11    7.07    2.70
  -6   1 -11    9.96    1.73
  -6   1 -11    7.11    1.54
  -6   1 -10    5.12    2.71
  -6   1 -10    2.24    1.44
  -6   1 -10    0.76    2.00
  -6   1 -10    1.80    1.65
  -6   1  -9    5.13    2.22
  -6   1  -9    8.83    2.57
  -6   1  -9    8.02    1.63
  -6   1  -9    8.13    1.91
  -6   1  -8   11.60    2.86
  -6   1  -8   13.05    2.69
  -6   1  -7   28.69    4.35
  -6   1  -7   23.34    3.29
  -6   1  -7   16.06    2.41
  -6   1  -7   26.91    3.27
  -6   1  -6   17.18    2.96
  -6   1  -6   16.68    1.61
  -6   1  -6   19.26    3.73
  -6   1  -6   15.34    1.92
  -6   1  -6   17.50    2.83
  -6   1  -5    8.34    1.41
  -6   1  -5    7.06    1.80
  -6   1  -5   12.71    3.20
  -6   1  -5   14.09    2.45
  -6   1  -4   14.99    1.47
  -6   1  -4   16.46    2.62
  -6   1  -4   15.08    1.66
  -6   1  -4   16.87    3.39
  -6   1  -3   19.78    1.66
  -6   1  -3   16.36    2.75
  -6   1  -3   18.79    3.28
  -6   1  -3   15.32    3.08
  -6   1  -2   16.84    3.07
  -6   1  -2   15.82    2.57
  -6   1  -2   17.52    2.80
  -6   1  -2   14.89    1.55
  -6   1  -2   13.25    2.03
  -6   1  -2   12.30    2.81
  -6   1  -1    1.47    2.16
  -6   1  -1    6.02    2.48
  -6   1  -1    3.04    2.28
  -6   1  -1    5.12    2.10
  -6   1  -1    6.72    2.06
  -6   1  -1    5.59    1.34
  -6   1   0   45.18    4.09
  -6   1   0   48.64    4.17
  -6   1   0   43.47    2.71
  -6   1   0   42.93    4.07
  -6   1   1   42.06    4.04
  -6   1   1   46.56    3.93
  -6   1   1   49.48    4.08
  -6   1   1   39.11    2.74
  -6   1   2   18.14    2.68
  -6   1   2   14.25    2.75
  -6   1   2   23.00    2.11
  -6   1   2   21.30    3.16
  -6   1   3    9.65    2.69
  -6   1   3    1.23    2.35
  -6   1   3    9.17    2.49
  -6   1   4   54.79    4.88
  -6   1   4   70.24    5.26
  -6   1   4   62.01    4.59
  -6   1   4   62.91    5.26
  -6   1   4   62.20    4.51
  -6   1   4   76.21    4.56
  -6   1   5   41.83    4.24
  -6   1   5   32.41    4.74
  -6   1   5   45.56    3.63
  -6   1   5   36.43    4.24
  -6   1   5   26.81    2.50
  -6   1   5   42.68    3.38
  -6   1   5   29.20    3.54
  -6   1   6   80.79    6.18
  -6   1   6   82.48    6.43
  -6   1   6   84.95    5.42
  -6   1   6   85.66    6.50
  -6   1   6   87.16    4.58
  -6   1   6   81.78    5.22
  -6   1   6   91.06    5.58
  -6   1   7   21.57    5.18
  -6   1   7   15.76    2.39
  -6   1   7   25.12    3.66
  -6   1   7   16.42    3.41
  -6   1   7   17.36    2.35
  -6   1   8    1.04    1.99
  -6   1   8   -0.20    5.12
  -6   1   8    0.14    1.52
  -6   1   8    2.52    3.47
  -6   1   8    0.69    2.54
  -6   1   8   -1.71    2.82
  -6   1   9   12.38    2.39
  -6   1   9   13.93    5.50
  -6   1   9   11.77    2.13
  -6   1   9   17.20    3.58
  -6   1   9   13.47    3.21
  -6   1   9   12.90    3.70
  -6   1  10   33.20    4.30
  -6   1  10   45.85    3.31
  -6   1  10   43.68    4.65
  -6   1  10   41.27    4.81
  -6   1  10   46.52    6.13
  -6   1  10   40.20    3.48
  -6   1  11    7.52    2.93
  -6   1  11    7.17    2.53
  -6   1  11    0.48    2.31
  -6   1  11    2.17    2.08
  -6   1  12    9.16    2.17
  -6   1  12    8.38    1.75
  -6   1  12    9.68    2.89
  -6   1  12   12.75    5.07
  -6   1  12   10.42    2.47
  -6   1  12    6.73    3.31
  -6   1  13    0.76    1.80
  -6   1  13   -0.34    2.11
  -6   1  13    4.16    2.85
  -6   1  14    5.05    1.70
  -6   1  14    3.67    1.95
  -6   1  14    0.99    2.39
  -6   1  15    3.89    1.63
  -6   1  15    2.15    1.81
  -6   1  15    2.60    2.27
  -6   1  16    4.35    2.24
  -6   2 -13    2.09    1.23
  -6   2 -13    1.46    2.14
  -6   2 -13    1.83    2.05
  -6   2 -12    4.26    1.09
  -6   2 -12    5.22    2.52
  -6   2 -12    5.10    1.53
  -6   2 -11    1.82    1.95
  -6   2 -11    3.62    2.71
  -6   2 -11    3.29    1.47
  -6   2 -10    2.58    1.78
  -6   2 -10    0.10    1.51
  -6   2 -10    0.15    1.94
  -6   2  -9    4.16    2.22
  -6   2  -9    3.58    1.25
  -6   2  -9    2.78    2.14
  -6   2  -9    4.56    1.65
  -6   2  -9    4.59    1.91
  -6   2  -8   14.26    2.84
  -6   2  -8   12.52    2.38
  -6   2  -8   13.44    2.84
  -6   2  -8   14.50    2.07
  -6   2  -7    0.70    1.56
  -6   2  -7    4.37    2.33
  -6   2  -7    4.10    2.09
  -6   2  -7   -0.18    2.33
  -6   2  -7    3.55    2.85
  -6   2  -6   11.52    2.47
  -6   2  -6   14.07    2.67
  -6   2  -6   17.46    2.91
  -6   2  -6   11.40    1.92
  -6   2  -6   11.96    1.54
  -6   2  -5   25.97    2.01
  -6   2  -5   33.17    4.04
  -6   2  -5   26.14    3.13
  -6   2  -4    6.02    2.27
  -6   2  -4    8.93    1.54
  -6   2  -4   10.53    1.37
  -6   2  -4   10.98    2.86
  -6   2  -3  104.00    6.99
  -6   2  -3  111.90    5.00
  -6   2  -3  111.15    6.62
  -6   2  -3   97.10    5.18
  -6   2  -3  112.80    7.08
  -6   2  -2    1.48    2.16
  -6   2  -2    2.66    2.28
  -6   2  -2   -0.16    2.03
  -6   2  -2    4.44    1.30
  -6   2  -2    7.13    1.96
  -6   2  -2    2.21    1.27
  -6   2  -1    5.95    2.38
  -6   2  -1    6.25    2.18
  -6   2  -1    5.07    2.18
  -6   2  -1    5.25    2.35
  -6   2  -1    5.05    1.38
  -6   2  -1    5.79    2.11
  -6   2  -1    4.79    1.40
  -6   2   0  172.12    9.17
  -6   2   0  179.92    9.18
  -6   2   0  173.61    9.08
  -6   2   0  159.12    7.38
  -6   2   0  156.88    7.77
  -6   2   0  162.63    8.95
  -6   2   1    3.67    2.26
  -6   2   1    4.80    2.02
  -6   2   1    9.62    1.68
  -6   2   2    6.44    1.73
  -6   2   2    7.63    2.41
  -6   2   2    9.30    2.62
  -6   2   3   92.30    4.81
  -6   2   3   83.84    6.02
  -6   2   3   92.04    6.39
  -6   2   3   93.37    5.22
  -6   2   3   91.14    6.29
  -6   2   4   41.07    3.28
  -6   2   4   30.09    3.59
  -6   2   4   34.43    3.31
  -6   2   4   31.21    2.36
  -6   2   4   29.26    2.65
  -6   2   4   33.83    3.97
  -6   2   4   23.55    3.32
  -6   2   5   37.43    3.38
  -6   2   5   39.07    4.33
  -6   2   5   50.31    3.04
  -6   2   5   40.09    3.58
  -6   2   5   54.41    5.24
  -6   2   5   43.89    4.67
  -6   2   5   50.22    4.07
  -6   2   6    8.35    3.03
  -6   2   6    4.97    1.93
  -6   2   6    7.55    1.97
  -6   2   6    8.72    4.80
  -6   2   6    6.49    3.26
  -6   2   6    6.88    1.74
  -6   2   7   36.61    4.29
  -6   2   7   41.67    3.06
  -6   2   7   33.61    3.18
  -6   2   7   41.90    4.25
  -6   2   7   43.34    5.70
  -6   2   7   35.11    4.45
  -6   2   8   38.49    4.30
  -6   2   8   31.32    2.99
  -6   2   8   45.92    3.35
  -6   2   8   37.68    4.60
  -6   2   8   22.80    4.12
  -6   2   8   22.80    5.73
  -6   2   9   34.88    4.52
  -6   2   9   34.03    4.24
  -6   2   9   34.04    5.83
  -6   2   9   28.25    3.93
  -6   2  10    6.15    3.02
  -6   2  10   10.45    2.83
  -6   2  10    8.48    1.94
  -6   2  10   13.37    2.32
  -6   2  11    0.96    2.28
  -6   2  11    2.89    3.23
  -6   2  11    4.51    2.08
  -6   2  11    3.05    1.55
  -6   2  12    2.51    2.28
  -6   2  12    0.81    2.94
  -6   2  12    0.14    1.89
  -6   2  13    3.21    2.07
  -6   2  13    3.60    2.64
  -6   2  13    3.16    1.83
  -6   2  14    2.52    2.62
  -6   2  14    1.83    1.78
  -6   2  14    0.48    1.50
  -6   2  14    0.79    2.14
  -6   2  15    2.14    1.98
  -6   3 -13    3.08    2.07
  -6   3 -13    2.51    2.18
  -6   3 -13    1.90    1.30
  -6   3 -12    2.44    2.48
  -6   3 -12    2.35    1.46
  -6   3 -11    2.75    1.51
  -6   3 -11    4.98    2.06
  -6   3 -11    3.06    2.68
  -6   3 -10    1.96    1.92
  -6   3 -10    1.37    1.19
  -6   3 -10    2.68    1.58
  -6   3 -10    2.99    1.92
  -6   3  -9    5.33    2.21
  -6   3  -9    5.10    1.36
  -6   3  -9    8.00    2.56
  -6   3  -9    5.65    2.05
  -6   3  -9    5.26    1.73
  -6   3  -8    7.34    2.52
  -6   3  -8    5.33    2.47
  -6   3  -8    5.29    1.79
  -6   3  -8    9.05    2.33
  -6   3  -7   21.09    3.17
  -6   3  -7   14.21    2.49
  -6   3  -7   14.59    2.10
  -6   3  -7   24.87    3.18
  -6   3  -6    3.56    2.08
  -6   3  -6    2.06    2.13
  -6   3  -6   -0.17    1.70
  -6   3  -6    0.17    2.15
  -6   3  -6    1.25    1.27
  -6   3  -6   -0.91    2.53
  -6   3  -5    5.30    2.62
  -6   3  -5    7.46    2.66
  -6   3  -5    4.92    1.50
  -6   3  -5    6.10    2.22
  -6   3  -5    4.36    1.84
  -6   3  -4    9.99    2.77
  -6   3  -4    6.44    2.63
  -6   3  -4    5.14    2.26
  -6   3  -4   13.26    1.95
  -6   3  -4   10.32    1.62
  -6   3  -4   10.39    1.40
  -6   3  -3  100.17    6.45
  -6   3  -3   99.17    6.49
  -6   3  -3  101.32    6.18
  -6   3  -3   90.67    4.83
  -6   3  -3   84.50    4.41
  -6   3  -3   96.63    4.61
  -6   3  -3   96.41    4.50
  -6   3  -2   26.67    3.24
  -6   3  -2   23.54    3.15
  -6   3  -2   25.56    3.19
  -6   3  -2   20.86    2.42
  -6   3  -2   19.52    1.83
  -6   3  -2   24.55    1.91
  -6   3  -1    9.06    2.39
  -6   3  -1    8.78    2.35
  -6   3  -1    6.26    2.36
  -6   3  -1    3.46    2.20
  -6   3  -1    6.76    2.18
  -6   3  -1    4.93    1.51
  -6   3  -1    8.82    1.47
  -6   3   0   20.08    2.65
  -6   3   0   23.05    2.04
  -6   3   0   16.59    2.74
  -6   3   0   20.66    2.97
  -6   3   0   17.59    3.09
  -6   3   1    9.63    1.77
  -6   3   1   13.26    2.62
  -6   3   1   11.48    2.38
  -6   3   1   13.79    2.71
  -6   3   2   33.95    2.61
  -6   3   2   32.59    3.09
  -6   3   3   17.84    1.98
  -6   3   3   19.86    2.26
  -6   3   3   18.79    3.21
  -6   3   3   16.70    2.94
  -6   3   3   27.30    2.93
  -6   3   4    1.97    1.66
  -6   3   4    2.32    1.52
  -6   3   4    4.08    2.84
  -6   3   4    1.65    1.86
  -6   3   4    3.85    1.71
  -6   3   4   -0.20    2.19
  -6   3   5    5.57    3.11
  -6   3   5    6.94    2.72
  -6   3   5    7.02    2.01
  -6   3   5    8.60    1.95
  -6   3   5    6.94    1.86
  -6   3   6  103.37    6.96
  -6   3   6  104.11    5.28
  -6   3   6   99.37    5.28
  -6   3   6   91.28    6.05
  -6   3   7   19.91    3.68
  -6   3   7   21.52    3.35
  -6   3   7   19.79    2.44
  -6   3   7   19.42    2.50
  -6   3   7   19.19    3.84
  -6   3   8    7.41    3.16
  -6   3   8    3.26    2.37
  -6   3   8    8.27    3.53
  -6   3   9    5.46    2.54
  -6   3   9    8.55    3.46
  -6   3   9    7.66    2.22
  -6   3   9    5.18    1.83
  -6   3  10   -0.25    2.35
  -6   3  10    1.83    3.24
  -6   3  10    1.10    1.56
  -6   3  10    1.51    2.01
  -6   3  11    2.10    2.29
  -6   3  11    0.56    3.04
  -6   3  11    6.61    2.13
  -6   3  12    2.03    2.22
  -6   3  12    3.10    2.77
  -6   3  12    4.00    1.91
  -6   3  13   -0.13    2.27
  -6   3  13    1.40    1.95
  -6   3  13    3.49    2.89
  -6   3  13    5.02    1.71
  -6   3  14    0.09    1.85
  -6   3  14    1.00    2.32
  -6   3  14    2.66    1.65
  -6   4 -13    0.71    1.29
  -6   4 -13    3.29    2.01
  -6   4 -13    0.44    2.19
  -6   4 -12    8.46    1.59
  -6   4 -12    5.14    2.52
  -6   4 -12    8.80    2.36
  -6   4 -11    8.24    2.77
  -6   4 -11   12.61    1.46
  -6   4 -11   12.84    1.97
  -6   4 -11   13.69    2.40
  -6   4 -11   14.62    1.81
  -6   4 -10    5.25    1.35
  -6   4 -10    3.46    1.95
  -6   4 -10    2.49    1.95
  -6   4 -10    3.26    1.64
  -6   4  -9    8.48    1.83
  -6   4  -9    4.98    2.05
  -6   4  -9    8.44    1.53
  -6   4  -9    7.88    2.41
  -6   4  -9    7.63    2.14
  -6   4  -8    3.99    2.48
  -6   4  -8    3.74    2.27
  -6   4  -8    3.52    2.40
  -6   4  -8    3.60    2.37
  -6   4  -8    3.79    1.81
  -6   4  -7    2.68    2.28
  -6   4  -7    4.60    2.45
  -6   4  -7    5.25    2.27
  -6   4  -7    6.03    1.88
  -6   4  -7    6.81    2.48
  -6   4  -6   33.80    3.95
  -6   4  -6   31.55    3.46
  -6   4  -6   32.17    2.30
  -6   4  -6   31.64    2.64
  -6   4  -6   30.54    3.56
  -6   4  -5   23.23    3.47
  -6   4  -5   28.97    3.43
  -6   4  -5   32.72    3.63
  -6   4  -5   32.35    2.71
  -6   4  -5   36.16    2.65
  -6   4  -5   34.74    2.35
  -6   4  -5   23.95    3.54
  -6   4  -4   27.69    1.99
  -6   4  -4   33.48    3.70
  -6   4  -4   30.46    3.36
  -6   4  -4   30.26    3.50
  -6   4  -4   21.74    2.46
  -6   4  -4   25.43    2.14
  -6   4  -3  128.35    5.77
  -6   4  -3  113.89    7.42
  -6   4  -3  126.32    7.36
  -6   4  -3  117.90    7.38
  -6   4  -3  129.75    6.20
  -6   4  -3  118.26    5.76
  -6   4  -3  131.91    5.89
  -6   4  -2  108.72    4.77
  -6   4  -2  109.33    6.49
  -6   4  -2  111.74    6.44
  -6   4  -2  121.46    6.59
  -6   4  -1    1.28    1.43
  -6   4  -1    2.18    1.31
  -6   4  -1    1.00    1.83
  -6   4  -1    3.02    2.14
  -6   4  -1    3.96    2.23
  -6   4   0    4.54    2.34
  -6   4   0    4.49    2.44
  -6   4   0    0.69    1.99
  -6   4   0    2.89    1.57
  -6   4   0    4.33    1.42
  -6   4   1   14.95    2.97
  -6   4   1   15.14    2.86
  -6   4   1   17.26    2.05
  -6   4   1   21.14    2.98
  -6   4   1   18.46    2.69
  -6   4   2   18.03    3.07
  -6   4   2   15.72    2.80
  -6   4   2   17.98    2.11
  -6   4   2   14.10    2.85
  -6   4   3   30.15    2.42
  -6   4   3   29.90    2.59
  -6   4   3   37.25    3.48
  -6   4   3   26.67    2.85
  -6   4   3   25.64    3.52
  -6   4   4   16.70    2.23
  -6   4   4   11.79    2.13
  -6   4   4   12.72    2.08
  -6   4   4    8.37    3.14
  -6   4   4   11.34    3.11
  -6   4   4   16.25    2.92
  -6   4   5   16.21    2.25
  -6   4   5   21.85    3.63
  -6   4   5   17.87    3.15
  -6   4   5   19.22    3.60
  -6   4   5   22.74    2.40
  -6   4   5   23.05    2.45
  -6   4   6   15.30    2.89
  -6   4   6   11.67    3.53
  -6   4   6   13.16    2.13
  -6   4   6   13.36    2.32
  -6   4   7    2.65    3.40
  -6   4   7    0.07    2.11
  -6   4   7    0.92    1.76
  -6   4   8    4.25    2.49
  -6   4   8    4.96    3.40
  -6   4   8    2.16    2.10
  -6   4   8    1.78    1.73
  -6   4   9   11.97    2.34
  -6   4   9    8.83    1.80
  -6   4  10    6.93    3.16
  -6   4  10    5.70    2.14
  -6   4  10    6.70    2.49
  -6   4  10    6.38    3.51
  -6   4  11    4.04    2.92
  -6   4  11    1.76    1.90
  -6   4  11    2.29    2.20
  -6   4  11    6.40    3.34
  -6   4  12    2.07    2.55
  -6   4  12    3.89    3.04
  -6   4  12    3.70    1.82
  -6   4  12    1.92    2.07
  -6   4  13    3.03    2.56
  -6   4  13    0.89    1.49
  -6   4  13   -0.45    1.77
  -6   4  14    2.69    2.03
  -6   5 -13    2.11    1.25
  -6   5 -13    0.37    2.15
  -6   5 -12    0.89    1.07
  -6   5 -12    4.00    2.15
  -6   5 -12    1.28    1.38
  -6   5 -12    3.14    2.41
  -6   5 -11    2.45    2.57
  -6   5 -11    6.02    1.54
  -6   5 -11    5.69    1.90
  -6   5 -11    5.80    1.60
  -6   5 -11    3.60    1.25
  -6   5 -10   17.11    2.93
  -6   5 -10   15.72    2.23
  -6   5 -10   14.04    1.92
  -6   5 -10   15.81    2.47
  -6   5 -10   14.86    1.69
  -6   5  -9    7.10    2.13
  -6   5  -9    4.37    1.69
  -6   5  -9    4.81    1.95
  -6   5  -9    6.13    1.53
  -6   5  -8   19.26    3.06
  -6   5  -8   27.86    3.43
  -6   5  -7    9.13    2.04
  -6   5  -7    8.43    2.35
  -6   5  -7   12.20    2.70
  -6   5  -7    5.93    2.43
  -6   5  -6    7.74    2.39
  -6   5  -6   12.26    1.68
  -6   5  -6   10.22    2.12
  -6   5  -6   10.20    2.40
  -6   5  -6   12.86    2.08
  -6   5  -6    7.84    2.33
  -6   5  -6    9.85    2.59
  -6   5  -5   16.96    2.82
  -6   5  -5   19.03    2.88
  -6   5  -5   15.59    1.81
  -6   5  -5   14.45    2.70
  -6   5  -5   14.80    2.26
  -6   5  -5   19.91    2.78
  -6   5  -5   12.94    2.18
  -6   5  -4  175.95    7.64
  -6   5  -4  159.81    7.84
  -6   5  -4  169.96    9.41
  -6   5  -4  169.30    7.92
  -6   5  -4  176.80    9.22
  -6   5  -3  128.78    5.73
  -6   5  -3  132.87    7.36
  -6   5  -3  127.23    7.41
  -6   5  -3  123.71    6.16
  -6   5  -3  111.32    5.73
  -6   5  -3  126.59    5.79
  -6   5  -2   53.83    2.98
  -6   5  -2   57.04    4.44
  -6   5  -2   54.33    4.32
  -6   5  -2   52.75    3.10
  -6   5  -2   50.56    3.09
  -6   5  -2   51.99    3.63
  -6   5  -1    2.32    2.04
  -6   5  -1    1.59    1.28
  -6   5  -1    1.31    1.51
  -6   5  -1    4.85    2.37
  -6   5   0   20.28    3.04
  -6   5   0   19.90    1.81
  -6   5   0   15.78    2.00
  -6   5   0   13.86    2.75
  -6   5   1   27.90    3.37
  -6   5   1   28.23    3.41
  -6   5   1   34.83    3.34
  -6   5   1   28.35    2.18
  -6   5   1   28.22    2.47
  -6   5   2   71.84    5.14
  -6   5   2   67.53    5.05
  -6   5   2   54.75    4.19
  -6   5   2   46.07    4.17
  -6   5   2   66.54    3.40
  -6   5   2   57.57    3.48
  -6   5   2   58.57    3.62
  -6   5   3   29.99    3.67
  -6   5   3   31.21    3.32
  -6   5   3   32.47    3.56
  -6   5   3   18.18    3.14
  -6   5   3   17.75    3.04
  -6   5   3   26.16    2.41
  -6   5   3   29.96    2.55
  -6   5   4    9.54    3.27
  -6   5   4    7.14    2.76
  -6   5   4    5.65    3.16
  -6   5   4    0.92    2.12
  -6   5   4    6.30    1.93
  -6   5   4    8.04    2.00
  -6   5   5   13.72    3.65
  -6   5   5    9.59    2.83
  -6   5   5   10.90    3.36
  -6   5   5    5.10    2.27
  -6   5   5    7.29    1.93
  -6   5   5    9.86    2.13
  -6   5   6    6.34    3.41
  -6   5   6    5.41    2.77
  -6   5   6    6.03    3.61
  -6   5   6    6.52    2.23
  -6   5   6    6.83    1.92
  -6   5   7    9.96    3.83
  -6   5   7   13.11    3.54
  -6   5   7    8.14    2.64
  -6   5   8    3.89    2.16
  -6   5   8   -0.75    1.53
  -6   5   9   25.70    4.22
  -6   5   9   33.69    3.26
  -6   5   9   38.25    3.04
  -6   5   9   29.20    2.35
  -6   5   9   26.68    3.71
  -6   5  10    9.25    3.56
  -6   5  10   10.46    2.54
  -6   5  10   11.47    2.25
  -6   5  10   11.30    3.14
  -6   5  11    5.70    3.19
  -6   5  11    1.35    2.15
  -6   5  11    2.66    1.81
  -6   5  11   -1.51    2.58
  -6   5  12   -0.06    1.92
  -6   5  12    1.13    1.57
  -6   5  12    3.90    2.83
  -6   5  13    4.09    2.26
  -6   6 -12    3.15    2.29
  -6   6 -12    3.31    1.42
  -6   6 -12    2.44    1.12
  -6   6 -12    0.31    1.24
  -6   6 -11    5.96    2.54
  -6   6 -11    4.52    1.46
  -6   6 -11    3.37    1.29
  -6   6 -11    4.54    1.54
  -6   6 -10    4.14    2.54
  -6   6 -10    2.47    1.96
  -6   6 -10    2.48    1.57
  -6   6 -10    1.80    1.37
  -6   6 -10   -0.38    1.69
  -6   6  -9    3.25    2.01
  -6   6  -9    1.65    1.57
  -6   6  -9    2.77    1.86
  -6   6  -9    1.69    1.45
  -6   6  -8   11.62    2.42
  -6   6  -7   35.07    2.44
  -6   6  -7   34.64    2.84
  -6   6  -7   32.34    3.52
  -6   6  -7   32.49    3.68
  -6   6  -7   33.42    2.80
  -6   6  -7   42.44    3.13
  -6   6  -6   44.65    3.26
  -6   6  -6   52.29    3.48
  -6   6  -6   46.58    3.28
  -6   6  -6   52.95    4.25
  -6   6  -6   48.42    4.34
  -6   6  -5   38.54    3.81
  -6   6  -5   38.03    2.56
  -6   6  -5   36.59    2.98
  -6   6  -5   38.51    3.08
  -6   6  -5   46.08    3.81
  -6   6  -5   38.09    3.76
  -6   6  -4  131.47    7.24
  -6   6  -4  124.90    5.65
  -6   6  -4  133.32    7.33
  -6   6  -4  105.17    5.94
  -6   6  -4  114.88    5.90
  -6   6  -4  115.19    7.04
  -6   6  -3   48.67    4.14
  -6   6  -3   46.78    2.94
  -6   6  -3   54.97    3.65
  -6   6  -3   51.72    3.35
  -6   6  -2   17.33    2.81
  -6   6  -2   14.91    1.92
  -6   6  -2   17.49    1.82
  -6   6  -2   16.00    1.67
  -6   6  -2   14.48    2.58
  -6   6  -1   34.82    3.63
  -6   6  -1   39.92    2.73
  -6   6  -1   39.68    2.60
  -6   6  -1   39.85    3.45
  -6   6  -1   39.54    2.51
  -6   6  -1   40.94    3.47
  -6   6   0    8.12    2.37
  -6   6   0   10.89    1.51
  -6   6   0   11.97    2.66
  -6   6   0    8.89    1.89
  -6   6   1    9.30    2.37
  -6   6   1    9.71    1.96
  -6   6   1    9.27    1.84
  -6   6   1    9.42    1.51
  -6   6   1   12.53    2.79
  -6   6   2   33.29    3.48
  -6   6   2   22.29    3.52
  -6   6   2   28.93    2.51
  -6   6   2   24.27    2.49
  -6   6   2   32.49    2.20
  -6   6   2   29.14    3.29
  -6   6   3    5.96    3.18
  -6   6   3    4.26    3.10
  -6   6   3    6.43    1.98
  -6   6   3    5.24    1.87
  -6   6   3    7.32    2.67
  -6   6   3    6.00    2.21
  -6   6   4   14.21    2.36
  -6   6   4    9.15    1.96
  -6   6   4    9.73    3.34
  -6   6   4    9.22    2.71
  -6   6   4   12.28    3.62
  -6   6   5   26.32    3.90
  -6   6   5   24.79    4.10
  -6   6   5   22.41    3.06
  -6   6   6    5.42    2.22
  -6   6   6    4.36    1.73
  -6   6   6   10.86    3.55
  -6   6   6    8.50    2.58
  -6   6   6    7.93    3.77
  -6   6   7   16.24    2.48
  -6   6   7   11.02    1.81
  -6   6   8    2.07    1.40
  -6   6   8    4.86    2.19
  -6   6   8    5.22    3.10
  -6   6   8    1.43    2.45
  -6   6   8    5.74    3.54
  -6   6   9    1.28    2.01
  -6   6   9    2.85    2.94
  -6   6   9    2.90    2.33
  -6   6   9   -0.85    3.32
  -6   6  10    3.00    2.19
  -6   6  10   -0.64    3.04
  -6   6  10    4.34    1.91
  -6   6  11    2.16    1.96
  -6   6  11    3.66    2.84
  -6   6  11    3.33    1.69
  -6   6  12    1.20    1.65
  -6   6  12    1.18    2.32
  -6   7 -12    0.92    1.42
  -6   7 -12    0.20    1.09
  -6   7 -12    1.92    2.12
  -6   7 -11    2.46    2.26
  -6   7 -11    1.44    1.41
  -6   7 -11    2.54    1.27
  -6   7 -10   11.74    1.59
  -6   7 -10    8.31    1.49
  -6   7 -10   11.73    1.69
  -6   7 -10    9.05    2.13
  -6   7 -10    7.39    2.52
  -6   7  -9    1.52    1.49
  -6   7  -9    1.05    1.45
  -6   7  -9    3.03    1.96
  -6   7  -8    3.54    1.77
  -6   7  -8    4.79    2.07
  -6   7  -8    2.09    1.87
  -6   7  -8    3.49    1.57
  -6   7  -7   17.50    1.88
  -6   7  -7   19.66    2.69
  -6   7  -7   16.61    2.91
  -6   7  -6    2.39    2.11
  -6   7  -6    3.03    2.13
  -6   7  -6    0.90    1.99
  -6   7  -6    1.62    1.37
  -6   7  -6    3.13    2.01
  -6   7  -6   -0.31    1.88
  -6   7  -5    5.73    2.23
  -6   7  -5   10.26    2.26
  -6   7  -5   10.37    2.26
  -6   7  -5    8.88    2.07
  -6   7  -4   45.77    2.82
  -6   7  -4   47.75    4.05
  -6   7  -4   41.14    3.35
  -6   7  -4   45.31    3.19
  -6   7  -3   70.73    5.13
  -6   7  -3   73.68    3.87
  -6   7  -3   77.66    5.22
  -6   7  -3   78.23    4.58
  -6   7  -3   76.42    4.24
  -6   7  -2   26.67    3.18
  -6   7  -2   27.57    3.19
  -6   7  -2   35.68    2.79
  -6   7  -2   39.82    3.30
  -6   7  -2   32.81    2.34
  -6   7  -2   34.66    2.55
  -6   7  -1  144.80    6.48
  -6   7  -1  144.09    6.68
  -6   7  -1  133.11    7.34
  -6   7  -1  146.29    7.90
  -6   7  -1  128.89    6.65
  -6   7  -1  155.32    7.19
  -6   7   0   10.83    2.35
  -6   7   0   13.89    1.69
  -6   7   0   12.48    1.99
  -6   7   1    8.07    1.46
  -6   7   1    9.47    1.87
  -6   7   1    7.84    1.95
  -6   7   1    9.99    2.70
  -6   7   2    9.50    1.92
  -6   7   2    9.79    2.07
  -6   7   2   10.23    3.26
  -6   7   2   11.66    2.62
  -6   7   3    3.22    2.08
  -6   7   3    2.37    1.73
  -6   7   3   -0.55    3.21
  -6   7   3    3.04    2.53
  -6   7   4   21.21    3.97
  -6   7   4   23.26    2.94
  -6   7   5   16.57    2.50
  -6   7   5   12.59    1.86
  -6   7   5    6.96    3.65
  -6   7   5   10.67    2.48
  -6   7   6    2.73    2.18
  -6   7   6    0.47    1.43
  -6   7   7    9.34    2.31
  -6   7   7    7.15    1.53
  -6   7   7   10.85    2.67
  -6   7   7    7.22    3.51
  -6   7   8    6.43    2.13
  -6   7   8    6.93    2.47
  -6   7   8    6.10    3.47
  -6   7   9    8.31    2.02
  -6   7   9    7.27    2.29
  -6   7   9    2.82    3.27
  -6   7  10    9.79    1.88
  -6   7  10    4.37    2.04
  -6   7  10    5.38    3.00
  -6   7  11    1.84    2.41
  -6   7  11    1.84    1.43
  -6   8 -12    0.98    1.43
  -6   8 -12    0.67    1.11
  -6   8 -11    1.01    1.20
  -6   8 -10   11.12    2.07
  -6   8 -10    9.05    1.58
  -6   8 -10   11.96    1.58
  -6   8  -9    1.42    1.79
  -6   8  -9    1.67    1.87
  -6   8  -9    1.46    1.38
  -6   8  -9    0.05    1.45
  -6   8  -8    3.09    1.96
  -6   8  -8    3.98    1.93
  -6   8  -8    2.84    1.48
  -6   8  -8    5.35    1.57
  -6   8  -7   15.12    1.85
  -6   8  -7   15.84    2.31
  -6   8  -7   17.61    2.33
  -6   8  -7   15.67    2.20
  -6   8  -6    0.94    1.32
  -6   8  -6    1.66    2.09
  -6   8  -6    0.65    1.74
  -6   8  -5    0.96    1.92
  -6   8  -5    3.01    2.00
  -6   8  -5    4.56    2.21
  -6   8  -5    3.06    1.90
  -6   8  -5    4.07    1.42
  -6   8  -4   51.38    4.01
  -6   8  -4   43.63    3.13
  -6   8  -4   41.37    3.10
  -6   8  -4   46.98    3.45
  -6   8  -3    5.11    1.88
  -6   8  -3    5.51    1.95
  -6   8  -3    8.25    2.45
  -6   8  -2    4.34    2.62
  -6   8  -2    2.73    1.29
  -6   8  -2    0.52    2.40
  -6   8  -2    1.29    1.73
  -6   8  -2    2.62    1.81
  -6   8  -1    7.27    2.86
  -6   8  -1    3.33    1.73
  -6   8  -1    4.08    1.37
  -6   8  -1    5.48    2.46
  -6   8   0   73.66    4.89
  -6   8   0   56.73    3.53
  -6   8   0   69.37    4.28
  -6   8   0   62.61    3.26
  -6   8   1    6.98    3.13
  -6   8   1    5.82    2.52
  -6   8   2   27.02    4.04
  -6   8   2   33.09    3.16
  -6   8   3    6.20    1.68
  -6   8   3    5.69    2.10
  -6   8   3   11.85    3.69
  -6   8   3    4.22    2.41
  -6   8   4   31.19    2.46
  -6   8   4   32.44    2.94
  -6   8   5   11.19    2.30
  -6   8   5    7.19    1.59
  -6   8   5   10.52    3.57
  -6   8   5    4.55    2.08
  -6   8   6   19.98    2.50
  -6   8   6   12.03    1.62
  -6   8   6   19.31    3.87
  -6   8   7    0.63    1.97
  -6   8   7    1.40    3.23
  -6   8   8    2.61    1.91
  -6   8   8    0.76    3.01
  -6   8   9    1.81    1.74
  -6   8   9    1.42    2.83
  -6   8  10    2.30    1.44
  -6   8  10   -0.07    1.90
  -6   8  10    2.48    2.51
  -6   9 -12    1.66    1.39
  -6   9 -11    0.98    1.17
  -6   9 -11    0.45    1.58
  -6   9 -10    1.46    1.26
  -6   9 -10    2.03    1.29
  -6   9  -9    3.51    1.39
  -6   9  -9    3.31    1.39
  -6   9  -9    3.28    1.84
  -6   9  -9    1.98    1.85
  -6   9  -8    2.74    1.43
  -6   9  -8    1.82    1.33
  -6   9  -8    6.25    2.04
  -6   9  -8    3.80    1.83
  -6   9  -7   25.89    2.20
  -6   9  -7   20.75    2.44
  -6   9  -7   20.40    2.59
  -6   9  -6    8.06    1.97
  -6   9  -6    8.04    2.24
  -6   9  -6    9.20    1.94
  -6   9  -4   19.30    2.89
  -6   9  -4   10.09    1.55
  -6   9  -3    0.95    1.72
  -6   9  -3    0.67    1.23
  -6   9  -3    2.46    2.13
  -6   9  -3    2.27    2.34
  -6   9  -2   25.42    2.36
  -6   9  -2   31.49    3.06
  -6   9  -2   26.69    1.96
  -6   9  -2   24.59    3.35
  -6   9  -1   10.25    2.48
  -6   9  -1   10.84    2.91
  -6   9   0    7.48    2.39
  -6   9   0    9.81    3.05
  -6   9   1    9.46    2.50
  -6   9   1   12.21    2.71
  -6   9   1   12.42    3.20
  -6   9   2    3.22    1.53
  -6   9   3    2.79    3.02
  -6   9   3    8.07    2.21
  -6   9   3    8.60    3.45
  -6   9   3    8.39    1.59
  -6   9   4   -2.63    3.30
  -6   9   4    1.20    0.87
  -6   9   4   -0.67    2.01
  -6   9   4   -0.84    1.27
  -6   9   4    0.99    1.87
  -6   9   5    2.46    2.04
  -6   9   5    1.28    3.21
  -6   9   6    9.41    2.15
  -6   9   6    3.50    3.27
  -6   9   7    5.79    1.91
  -6   9   7    4.27    3.09
  -6   9   8    2.18    2.26
  -6   9   8    1.22    1.67
  -6   9   8    4.13    2.82
  -6   9   9    3.02    1.95
  -6   9   9    3.54    2.41
  -6  10 -11    0.53    1.50
  -6  10 -11    1.66    1.12
  -6  10 -10    2.52    1.24
  -6  10  -9    4.43    1.32
  -6  10  -8    2.27    1.95
  -6  10  -8    2.12    1.68
  -6  10  -8    1.14    1.29
  -6  10  -7    1.24    0.82
  -6  10  -7    2.03    1.97
  -6  10  -7    0.64    1.66
  -6  10  -7    3.68    1.36
  -6  10  -6    8.06    1.15
  -6  10  -6    7.70    2.24
  -6  10  -6    9.10    1.55
  -6  10  -5    2.81    2.13
  -6  10  -5    1.67    1.30
  -6  10  -4    7.32    2.26
  -6  10  -4    6.90    1.79
  -6  10  -3    5.48    1.70
  -6  10  -3    1.35    2.46
  -6  10  -2   26.53    2.79
  -6  10  -2   19.70    3.21
  -6  10  -1   13.50    2.46
  -6  10  -1   10.42    2.96
  -6  10   0   34.75    2.98
  -6  10   0   29.17    3.66
  -6  10   1   15.98    2.39
  -6  10   1   19.88    3.32
  -6  10   2    5.24    2.00
  -6  10   2    5.17    1.09
  -6  10   2    0.48    2.92
  -6  10   3    1.61    2.94
  -6  10   3    2.02    2.94
  -6  10   3    2.22    1.77
  -6  10   3    4.03    0.97
  -6  10   4    2.82    3.28
  -6  10   4    4.56    2.96
  -6  10   5    2.41    3.16
  -6  10   5    2.64    2.76
  -6  10   6    4.03    3.02
  -6  10   6    0.75    2.46
  -6  10   7    4.28    2.70
  -6  10   7    4.36    2.31
  -6  10   8    2.37    1.91
  -6  11 -11    2.59    1.36
  -6  11 -10    0.44    1.07
  -6  11 -10    4.34    1.56
  -6  11  -9    4.57    1.21
  -6  11  -8    0.41    1.16
  -6  11  -8    0.33    1.85
  -6  11  -7    2.01    0.84
  -6  11  -7    2.30    1.21
  -6  11  -6    3.24    0.98
  -6  11  -6    1.83    1.18
  -6  11  -6    2.01    2.04
  -6  11  -5    8.84    1.20
  -6  11  -5    5.62    1.30
  -6  11  -5    8.86    2.31
  -6  11  -4   23.34    1.68
  -6  11  -4   10.31    2.39
  -6  11  -3   18.76    1.61
  -6  11  -3   10.61    2.37
  -6  11  -2    7.89    2.15
  -6  11  -2    4.23    2.58
  -6  11  -1   -1.04    1.91
  -6  11  -1    2.10    1.10
  -6  11  -1    1.54    2.64
  -6  11   0   13.17    2.22
  -6  11   0   20.01    1.56
  -6  11   0   11.38    3.01
  -6  11   1   14.55    2.10
  -6  11   1   16.88    1.45
  -6  11   1   15.85    3.18
  -6  11   2    2.71    2.92
  -6  11   2    1.48    1.64
  -6  11   2    3.31    0.97
  -6  11   2    1.32    2.75
  -6  11   3    6.08    2.86
  -6  11   3    9.28    1.04
  -6  11   3    7.05    2.81
  -6  11   4    2.62    2.67
  -6  11   5    2.76    2.38
  -6  11   6    5.16    2.15
  -6  11   7    1.36    1.77
  -6  12 -10    2.99    1.37
  -6  12  -9    5.74    1.53
  -6  12  -8    4.44    1.52
  -6  12  -7    4.35    0.87
  -6  12  -7    5.19    1.97
  -6  12  -6    9.81    1.09
  -6  12  -6    3.70    2.00
  -6  12  -5   -0.04    0.90
  -6  12  -5    3.30    2.00
  -6  12  -4   14.96    1.31
  -6  12  -4    4.60    2.06
  -6  12  -3    0.31    0.96
  -6  12  -3    0.18    1.87
  -6  12  -2    1.71    0.98
  -6  12  -2   -0.63    1.86
  -6  12  -1    3.22    1.84
  -6  12  -1    3.64    1.03
  -6  12  -1    0.50    2.45
  -6  12   0   11.52    1.94
  -6  12   0   15.88    1.34
  -6  12   0   11.58    2.83
  -6  12   1   -0.92    2.80
  -6  12   1    5.23    0.93
  -6  12   1    2.05    2.57
  -6  12   2    1.31    2.63
  -6  12   2    4.10    0.85
  -6  12   2    2.42    2.52
  -6  12   3    3.83    2.41
  -6  12   3    1.12    2.35
  -6  12   4    4.54    2.21
  -6  12   5    2.28    1.92
  -6  13  -9    3.56    2.88
  -6  13  -8    0.49    2.98
  -6  13  -7    2.16    3.03
  -6  13  -6    1.59    3.12
  -6  13  -6    3.82    0.84
  -6  13  -6    4.35    0.89
  -6  13  -6    2.44    1.78
  -6  13  -5    0.35    0.84
  -6  13  -5    1.40    1.75
  -6  13  -4    7.98    1.08
  -6  13  -4    5.92    1.88
  -6  13  -3   10.19    1.13
  -6  13  -3    9.07    1.86
  -6  13  -2    1.53    0.91
  -6  13  -2    3.03    1.59
  -6  13  -1    5.94    2.83
  -6  13  -1    7.13    1.02
  -6  13   0    6.12    0.94
  -6  13   0    5.87    0.90
  -6  13   1    1.85    2.42
  -6  13   1    4.32    0.81
  -6  13   1    3.76    0.80
  -6  13   2    0.14    2.04
  -6  13   2    3.44    2.26
  -6  13   3    0.56    1.79
  -6  14  -4    0.97    1.46
  -6  14  -2    2.85    2.37
  -6  14  -1    6.49    2.41
  -6  14   0    2.06    1.99
  -5 -12  12    6.80    1.57
  -5 -11  10    2.11    2.38
  -5 -11  11    4.51    2.44
  -5 -11  12    3.70    1.69
  -5 -11  12    1.35    2.27
  -5 -11  13    0.30    1.53
  -5 -11  14    3.80    1.64
  -5 -11  14    3.27    3.73
  -5 -10   7   23.54    2.87
  -5 -10   9    3.17    2.50
  -5 -10  10    3.42    2.74
  -5 -10  11   12.16    3.12
  -5 -10  11   14.32    3.12
  -5 -10  12    1.30    2.52
  -5 -10  12    6.52    1.90
  -5 -10  12    4.49    2.57
  -5 -10  13    7.84    2.15
  -5 -10  13   10.72    1.92
  -5 -10  13   14.04    3.00
  -5 -10  14    2.52    1.62
  -5 -10  14    1.97    1.87
  -5 -10  15    0.59    1.56
  -5 -10  15    7.74    3.65
  -5  -9   6   19.10    2.47
  -5  -9   6   15.96    2.37
  -5  -9   7    8.63    2.17
  -5  -9   7    9.73    2.16
  -5  -9   8    1.21    1.83
  -5  -9   9    4.86    2.77
  -5  -9   9    5.07    2.02
  -5  -9  10   22.74    3.62
  -5  -9  10   20.62    3.55
  -5  -9  11    8.03    2.97
  -5  -9  11    7.62    3.09
  -5  -9  12   23.07    3.74
  -5  -9  12   23.54    2.46
  -5  -9  12   18.71    2.69
  -5  -9  12   26.18    3.80
  -5  -9  13    4.84    2.83
  -5  -9  13    1.38    2.11
  -5  -9  13    3.29    1.93
  -5  -9  14    5.12    2.67
  -5  -9  14    6.32    4.43
  -5  -9  14    9.26    1.90
  -5  -9  14    6.96    2.11
  -5  -9  15    6.52    3.96
  -5  -9  15    1.81    1.52
  -5  -9  15    2.36    1.77
  -5  -9  16    4.72    3.33
  -5  -9  16    4.38    3.24
  -5  -8   4   30.41    2.91
  -5  -8   5    9.20    1.80
  -5  -8   5    4.64    1.73
  -5  -8   6   11.98    2.24
  -5  -8   6   15.86    2.18
  -5  -8   7   16.43    2.57
  -5  -8   7   19.16    2.53
  -5  -8   8   14.22    2.41
  -5  -8   8   12.06    2.25
  -5  -8   9   10.35    2.35
  -5  -8   9    5.77    2.81
  -5  -8   9    8.95    2.82
  -5  -8  10   36.48    4.41
  -5  -8  10   39.06    3.82
  -5  -8  10   37.24    4.47
  -5  -8  11   19.86    3.67
  -5  -8  11   24.95    2.55
  -5  -8  11   23.67    3.85
  -5  -8  12    2.44    2.68
  -5  -8  12    2.02    2.30
  -5  -8  12    5.25    2.04
  -5  -8  12    5.60    2.94
  -5  -8  13    7.43    2.38
  -5  -8  13   11.16    2.18
  -5  -8  13    9.11    3.08
  -5  -8  14    3.56    2.15
  -5  -8  14    1.03    4.56
  -5  -8  14    1.19    1.85
  -5  -8  14   -0.21    2.65
  -5  -8  15    6.58    2.04
  -5  -8  15    4.10    1.75
  -5  -8  15    3.35    4.24
  -5  -8  16    6.79    3.70
  -5  -8  16    9.67    3.65
  -5  -8  16    5.43    1.72
  -5  -7  -4    3.06    2.66
  -5  -7  -3   55.20    5.20
  -5  -7  -2   37.70    4.23
  -5  -7  -1   16.79    2.97
  -5  -7   2   12.40    2.10
  -5  -7   3   18.46    2.42
  -5  -7   4   13.14    2.11
  -5  -7   4   12.72    2.11
  -5  -7   5    8.33    1.82
  -5  -7   5    6.20    1.78
  -5  -7   6   35.04    3.08
  -5  -7   6   33.71    3.10
  -5  -7   7   97.86    5.83
  -5  -7   8   24.93    2.97
  -5  -7   8   31.64    3.25
  -5  -7   9   45.65    3.89
  -5  -7   9   43.19    3.82
  -5  -7   9   39.38    4.44
  -5  -7   9   40.99    4.56
  -5  -7  10    2.39    2.79
  -5  -7  10    2.88    2.00
  -5  -7  10    0.47    2.62
  -5  -7  11   16.37    2.75
  -5  -7  11   11.66    2.65
  -5  -7  11   12.88    3.36
  -5  -7  11   14.07    2.23
  -5  -7  11   16.62    3.65
  -5  -7  12    2.33    2.26
  -5  -7  12    3.27    2.73
  -5  -7  12    6.15    2.10
  -5  -7  12    3.76    2.99
  -5  -7  13    1.48    2.30
  -5  -7  13   -0.49    2.88
  -5  -7  13    0.50    1.96
  -5  -7  13    3.08    2.67
  -5  -7  14    0.22    2.53
  -5  -7  14    2.53    1.94
  -5  -7  14    3.58    2.24
  -5  -7  14    6.81    4.84
  -5  -7  15    6.08    1.82
  -5  -7  15    6.28    2.09
  -5  -7  15    5.29    4.49
  -5  -7  16    3.17    1.54
  -5  -7  16    1.80    1.80
  -5  -7  16    9.51    3.83
  -5  -7  16    6.88    3.81
  -5  -6 -10    0.80    1.90
  -5  -6  -9    2.08    1.62
  -5  -6  -8    4.10    2.13
  -5  -6  -7    9.28    2.36
  -5  -6  -6    1.75    1.93
  -5  -6  -5   13.13    3.04
  -5  -6  -5   17.46    3.73
  -5  -6  -4   20.94    3.52
  -5  -6  -4   21.44    3.84
  -5  -6  -3   59.24    5.51
  -5  -6  -3   61.94    5.41
  -5  -6  -2   80.41    5.91
  -5  -6  -2   78.00    5.78
  -5  -6  -2   76.52    6.00
  -5  -6  -1   49.00    4.42
  -5  -6  -1   47.02    4.37
  -5  -6   0    5.46    2.21
  -5  -6   0    4.33    2.00
  -5  -6   1    5.15    2.02
  -5  -6   2    2.58    1.70
  -5  -6   3    4.42    1.67
  -5  -6   3    5.71    1.76
  -5  -6   3    2.95    1.81
  -5  -6   4   15.05    2.18
  -5  -6   4   18.48    2.47
  -5  -6   5   90.56    5.36
  -5  -6   5   92.65    5.59
  -5  -6   6   25.39    2.76
  -5  -6   6   27.53    2.67
  -5  -6   6   31.68    2.94
  -5  -6   7   13.60    2.82
  -5  -6   7   12.05    2.15
  -5  -6   8   12.25    2.32
  -5  -6   9   53.47    4.16
  -5  -6   9   45.18    4.71
  -5  -6   9   49.51    4.81
  -5  -6   9   55.76    4.21
  -5  -6  10   40.71    3.71
  -5  -6  10   39.32    3.11
  -5  -6  10   37.51    3.33
  -5  -6  10   37.02    4.49
  -5  -6  10   34.18    3.59
  -5  -6  10   37.76    4.49
  -5  -6  11   34.40    4.42
  -5  -6  11   29.67    4.23
  -5  -6  11   30.67    3.17
  -5  -6  12    3.30    3.09
  -5  -6  12    3.31    2.05
  -5  -6  13    7.60    2.17
  -5  -6  13    3.97    3.05
  -5  -6  13    3.45    2.39
  -5  -6  13    2.62    2.52
  -5  -6  14    7.45    2.40
  -5  -6  14    7.14    5.03
  -5  -6  14    6.47    3.01
  -5  -6  14   12.82    2.20
  -5  -6  15    1.98    2.37
  -5  -6  15    1.63    2.12
  -5  -6  15    7.38    4.64
  -5  -6  15    7.95    4.67
  -5  -6  15    1.27    1.78
  -5  -6  16   -0.72    3.87
  -5  -6  16    5.04    3.89
  -5  -6  16    0.37    1.81
  -5  -6  16    3.55    2.54
  -5  -6  16    1.86    1.56
  -5  -5 -11    3.15    1.96
  -5  -5 -10    3.09    1.64
  -5  -5  -9    0.81    1.10
  -5  -5  -9    0.92    2.01
  -5  -5  -8    6.48    2.28
  -5  -5  -7    5.05    2.21
  -5  -5  -7    7.95    2.11
  -5  -5  -6   11.90    3.55
  -5  -5  -6   14.61    3.22
  -5  -5  -6   14.78    2.48
  -5  -5  -5    6.51    3.07
  -5  -5  -5    5.79    2.73
  -5  -5  -5    2.95    3.06
  -5  -5  -5    3.49    1.98
  -5  -5  -4    4.43    2.67
  -5  -5  -4    5.10    2.92
  -5  -5  -4    3.34    3.00
  -5  -5  -4    2.67    2.81
  -5  -5  -3   52.78    5.07
  -5  -5  -3   47.07    4.49
  -5  -5  -3   46.81    4.81
  -5  -5  -3   52.31    5.06
  -5  -5  -2    8.54    2.76
  -5  -5  -2    9.25    2.63
  -5  -5  -2    8.19    2.68
  -5  -5  -2    8.57    2.80
  -5  -5  -1   28.67    3.13
  -5  -5  -1   21.59    3.09
  -5  -5  -1   27.12    3.33
  -5  -5  -1   23.41    3.21
  -5  -5   0   55.88    4.29
  -5  -5   0   55.77    4.41
  -5  -5   1   38.93    3.40
  -5  -5   1   38.58    3.79
  -5  -5   2   43.75    3.69
  -5  -5   2   52.86    4.12
  -5  -5   3   14.72    2.37
  -5  -5   3   23.42    2.77
  -5  -5   4   31.25    2.99
  -5  -5   4   31.28    3.05
  -5  -5   5    9.62    1.95
  -5  -5   5   11.84    2.15
  -5  -5   6    7.62    1.73
  -5  -5   6    2.13    1.67
  -5  -5   6    4.65    2.18
  -5  -5   7   62.22    4.10
  -5  -5   7   62.96    4.19
  -5  -5   7   60.91    4.19
  -5  -5   7   52.76    4.50
  -5  -5   7   50.25    4.59
  -5  -5   8   20.16    3.21
  -5  -5   8   20.92    2.64
  -5  -5   8   21.39    3.37
  -5  -5   9    9.72    2.88
  -5  -5   9    6.59    2.00
  -5  -5   9   12.37    2.34
  -5  -5   9    5.83    2.23
  -5  -5  10   49.98    4.08
  -5  -5  10   44.81    3.56
  -5  -5  10   48.65    4.92
  -5  -5  10   45.45    3.33
  -5  -5  10   51.88    4.20
  -5  -5  10   43.68    4.83
  -5  -5  11   51.80    4.14
  -5  -5  11   59.63    5.73
  -5  -5  12   13.28    3.64
  -5  -5  12   15.20    3.41
  -5  -5  12   20.85    5.64
  -5  -5  12   21.67    2.57
  -5  -5  13    4.06    2.13
  -5  -5  13    1.51    2.92
  -5  -5  13    2.04    2.38
  -5  -5  13    7.09    2.78
  -5  -5  13    8.92    5.17
  -5  -5  14   14.79    2.32
  -5  -5  14   11.25    2.53
  -5  -5  14   14.24    5.17
  -5  -5  15    0.20    2.24
  -5  -5  15    2.09    2.15
  -5  -5  15    2.93    2.31
  -5  -5  15    2.54    4.61
  -5  -5  15    7.46    4.61
  -5  -5  15    0.12    1.82
  -5  -5  16   13.00    4.03
  -5  -5  16    7.13    4.00
  -5  -5  16    6.02    2.07
  -5  -5  16    5.61    1.99
  -5  -5  16    8.18    2.57
  -5  -5  16   11.08    1.79
  -5  -4 -11    2.89    2.19
  -5  -4 -11    0.79    1.64
  -5  -4 -10    1.48    1.12
  -5  -4 -10    2.95    2.39
  -5  -4  -9   -0.31    2.08
  -5  -4  -9    1.06    1.36
  -5  -4  -9    1.34    1.87
  -5  -4  -8    4.35    2.11
  -5  -4  -8    2.93    1.94
  -5  -4  -7    6.66    2.14
  -5  -4  -7    7.93    3.40
  -5  -4  -7   10.64    2.31
  -5  -4  -6    5.82    2.15
  -5  -4  -6    6.19    3.21
  -5  -4  -6    7.92    3.32
  -5  -4  -6    4.62    2.19
  -5  -4  -5   13.84    3.76
  -5  -4  -5   11.03    3.17
  -5  -4  -5   11.71    3.42
  -5  -4  -5    8.40    2.05
  -5  -4  -4   21.76    2.58
  -5  -4  -4   19.47    3.67
  -5  -4  -4   19.59    3.65
  -5  -4  -4   25.13    3.54
  -5  -4  -4   24.97    3.85
  -5  -4  -3    8.51    2.66
  -5  -4  -3   11.86    2.93
  -5  -4  -3    9.76    3.00
  -5  -4  -3   10.63    3.02
  -5  -4  -2  161.30    8.96
  -5  -4  -2  170.25    9.21
  -5  -4  -2  156.98    8.69
  -5  -4  -2  165.80    9.21
  -5  -4  -2  182.00    9.45
  -5  -4  -1   10.37    2.50
  -5  -4  -1   12.60    2.31
  -5  -4  -1   11.22    2.42
  -5  -4  -1   13.48    2.56
  -5  -4  -1   10.98    2.00
  -5  -4   0   26.14    3.01
  -5  -4   0   30.32    3.30
  -5  -4   0   27.41    3.05
  -5  -4   0   36.34    3.12
  -5  -4   1   32.25    3.53
  -5  -4   1   35.86    3.84
  -5  -4   1   37.18    3.36
  -5  -4   1   32.81    3.11
  -5  -4   2    7.81    2.22
  -5  -4   2    8.80    1.79
  -5  -4   2    7.00    2.00
  -5  -4   2    7.42    1.86
  -5  -4   3  146.45    7.69
  -5  -4   3  146.70    7.42
  -5  -4   3  124.19    7.27
  -5  -4   4   13.16    2.22
  -5  -4   4   13.55    1.94
  -5  -4   4    8.38    2.19
  -5  -4   5   34.46    3.00
  -5  -4   5   33.15    3.00
  -5  -4   6   12.98    1.75
  -5  -4   6   13.37    2.08
  -5  -4   6   11.31    2.47
  -5  -4   6   14.23    2.27
  -5  -4   6   10.32    2.55
  -5  -4   7   68.47    3.52
  -5  -4   7   58.10    4.12
  -5  -4   7   54.71    4.00
  -5  -4   7   59.95    4.69
  -5  -4   7   50.54    4.03
  -5  -4   7   60.41    4.83
  -5  -4   8   36.53    4.04
  -5  -4   8   40.44    4.27
  -5  -4   8   35.54    2.77
  -5  -4   9    1.95    2.18
  -5  -4   9    4.00    1.95
  -5  -4  10   63.10    4.40
  -5  -4  10   72.43    4.29
  -5  -4  10   75.25    6.14
  -5  -4  11   25.84    5.65
  -5  -4  11   25.68    3.01
  -5  -4  11   27.11    3.05
  -5  -4  11   26.58    3.94
  -5  -4  11   24.43    4.05
  -5  -4  12   -1.45    2.51
  -5  -4  12    1.23    2.03
  -5  -4  12    1.02    2.99
  -5  -4  12    0.33    2.46
  -5  -4  12    7.84    5.45
  -5  -4  13    7.91    2.91
  -5  -4  13    7.12    2.55
  -5  -4  13    9.64    2.24
  -5  -4  13   10.99    5.33
  -5  -4  14   12.59    2.30
  -5  -4  14   10.55    5.20
  -5  -4  14   14.87    5.17
  -5  -4  14    9.79    3.10
  -5  -4  14   13.92    2.65
  -5  -4  14   12.00    2.74
  -5  -4  15    8.24    1.97
  -5  -4  15    7.31    2.97
  -5  -4  15    5.57    4.49
  -5  -4  15    6.23    4.71
  -5  -4  15    4.34    2.43
  -5  -4  15    6.50    2.26
  -5  -4  15    3.65    2.40
  -5  -4  16    7.11    3.90
  -5  -4  16    1.69    2.04
  -5  -4  16    3.27    1.94
  -5  -4  16    3.78    1.63
  -5  -4  16    0.81    2.29
  -5  -3 -12    4.68    2.22
  -5  -3 -12    2.96    1.66
  -5  -3 -11    2.60    1.37
  -5  -3 -11    1.80    1.15
  -5  -3 -11    1.62    2.39
  -5  -3 -10    3.11    1.24
  -5  -3 -10    1.28    1.49
  -5  -3 -10    1.66    2.05
  -5  -3 -10    1.03    2.39
  -5  -3 -10    0.16    2.02
  -5  -3  -9    5.30    2.29
  -5  -3  -9    5.08    2.51
  -5  -3  -9    9.11    2.48
  -5  -3  -9    8.23    2.32
  -5  -3  -8    5.45    2.21
  -5  -3  -8    6.48    2.20
  -5  -3  -7    3.15    1.80
  -5  -3  -7    3.08    2.15
  -5  -3  -7    2.21    3.10
  -5  -3  -7    2.19    1.97
  -5  -3  -6   27.44    4.53
  -5  -3  -6   32.72    4.51
  -5  -3  -6   25.66    3.06
  -5  -3  -5    4.03    1.93
  -5  -3  -5    5.51    3.15
  -5  -3  -5    3.89    2.95
  -5  -3  -5    8.95    3.18
  -5  -3  -4   33.54    3.88
  -5  -3  -4   35.12    4.17
  -5  -3  -4   28.92    4.07
  -5  -3  -4   28.36    2.84
  -5  -3  -4   33.57    4.12
  -5  -3  -4   32.22    4.04
  -5  -3  -3   18.35    3.13
  -5  -3  -3   19.08    3.10
  -5  -3  -3   17.44    3.18
  -5  -3  -3   20.97    3.34
  -5  -3  -2   13.51    2.16
  -5  -3  -2   11.82    2.46
  -5  -3  -2   16.03    2.81
  -5  -3  -2   14.63    2.71
  -5  -3  -2   16.57    2.83
  -5  -3  -1    3.89    1.70
  -5  -3  -1    8.36    2.15
  -5  -3  -1    7.79    2.26
  -5  -3  -1    9.24    2.79
  -5  -3  -1    6.60    1.75
  -5  -3  -1    5.58    2.28
  -5  -3  -1    7.78    2.30
  -5  -3   0   20.47    2.61
  -5  -3   0   21.36    2.66
  -5  -3   0   19.27    2.47
  -5  -3   0   20.59    3.13
  -5  -3   0   17.84    2.59
  -5  -3   0   19.58    2.79
  -5  -3   1  133.47    7.53
  -5  -3   1  153.27    8.08
  -5  -3   1  141.32    7.80
  -5  -3   1  130.99    7.28
  -5  -3   2   47.33    3.74
  -5  -3   2   54.32    4.12
  -5  -3   3   11.78    2.31
  -5  -3   3   12.84    2.45
  -5  -3   3   14.01    2.21
  -5  -3   4   58.51    4.31
  -5  -3   4   47.40    3.77
  -5  -3   5   36.79    3.03
  -5  -3   5   42.19    3.24
  -5  -3   6   44.92    2.75
  -5  -3   6   42.11    3.41
  -5  -3   6   40.47    3.88
  -5  -3   6   44.30    3.47
  -5  -3   7   18.38    2.23
  -5  -3   7   36.57    3.02
  -5  -3   7   40.40    3.18
  -5  -3   7   44.89    3.26
  -5  -3   7   20.60    3.36
  -5  -3   8   34.11    3.93
  -5  -3   8   33.43    2.62
  -5  -3   8   31.09    3.84
  -5  -3   8   33.72    3.07
  -5  -3   8   31.42    2.76
  -5  -3   9   22.75    2.71
  -5  -3   9   26.22    2.49
  -5  -3   9   20.40    3.48
  -5  -3   9   22.36    2.79
  -5  -3  10    9.53    2.97
  -5  -3  10   12.39    2.30
  -5  -3  10   13.26    2.59
  -5  -3  10   15.35    5.10
  -5  -3  10   16.24    3.65
  -5  -3  10   12.81    2.38
  -5  -3  11   12.33    5.36
  -5  -3  11    7.30    2.08
  -5  -3  11    5.71    2.50
  -5  -3  11    5.90    3.00
  -5  -3  11    5.76    3.12
  -5  -3  12    4.02    2.62
  -5  -3  12    5.87    2.60
  -5  -3  12    6.71    2.27
  -5  -3  13   19.36    2.48
  -5  -3  13   21.63    3.83
  -5  -3  13   10.11    2.82
  -5  -3  13   17.87    2.82
  -5  -3  13   16.35    3.21
  -5  -3  13   15.72    5.35
  -5  -3  13   12.35    5.36
  -5  -3  14    5.62    2.15
  -5  -3  14    8.71    5.00
  -5  -3  14    8.05    5.04
  -5  -3  14    2.63    2.59
  -5  -3  14    3.93    2.63
  -5  -3  14    6.50    2.44
  -5  -3  15    3.90    1.86
  -5  -3  15    5.53    2.74
  -5  -3  15    4.16    4.37
  -5  -3  15    2.36    4.68
  -5  -3  15    1.94    2.29
  -5  -3  15    3.29    2.38
  -5  -3  15    2.33    2.19
  -5  -3  16    3.57    3.72
  -5  -3  16    4.23    2.12
  -5  -3  16    1.38    1.88
  -5  -3  16    3.60    1.58
  -5  -3  16    0.88    2.25
  -5  -2 -13    4.76    1.86
  -5  -2 -13    1.14    1.51
  -5  -2 -12    1.26    1.37
  -5  -2 -12    0.40    2.40
  -5  -2 -12    0.36    1.08
  -5  -2 -11    2.84    2.18
  -5  -2 -11    3.87    1.25
  -5  -2 -11    2.57    1.50
  -5  -2 -11   -1.32    2.48
  -5  -2 -10    2.84    1.61
  -5  -2 -10    1.27    2.14
  -5  -2 -10    3.27    2.54
  -5  -2 -10    0.16    1.98
  -5  -2  -9   -0.16    1.96
  -5  -2  -9    3.87    2.53
  -5  -2  -9   -3.05    2.11
  -5  -2  -8    0.28    2.96
  -5  -2  -8    1.77    2.07
  -5  -2  -8    0.96    2.06
  -5  -2  -7    5.45    2.20
  -5  -2  -7    6.86    3.23
  -5  -2  -7    5.24    3.18
  -5  -2  -7    2.24    2.23
  -5  -2  -7    2.98    1.40
  -5  -2  -6   26.94    4.23
  -5  -2  -6   27.14    4.28
  -5  -2  -6   29.17    4.32
  -5  -2  -6   29.04    4.53
  -5  -2  -6   26.66    3.08
  -5  -2  -5   22.53    2.69
  -5  -2  -5   21.67    3.83
  -5  -2  -5   34.95    4.18
  -5  -2  -5   24.64    3.76
  -5  -2  -5   26.02    4.04
  -5  -2  -5   24.40    2.86
  -5  -2  -4    9.15    2.05
  -5  -2  -4    6.84    2.68
  -5  -2  -4    9.40    2.91
  -5  -2  -4    5.45    1.67
  -5  -2  -4    7.43    2.83
  -5  -2  -4    7.34    2.71
  -5  -2  -3   56.71    4.68
  -5  -2  -3   51.95    4.39
  -5  -2  -3   54.68    4.64
  -5  -2  -3   52.82    4.57
  -5  -2  -2   50.87    3.82
  -5  -2  -2   54.89    3.74
  -5  -2  -2   56.57    4.35
  -5  -2  -2   45.20    2.58
  -5  -2  -2   65.87    4.90
  -5  -2  -2   63.58    4.55
  -5  -2  -2   59.66    4.47
  -5  -2  -1   80.32    5.32
  -5  -2  -1   79.21    5.19
  -5  -2  -1   79.90    5.01
  -5  -2  -1   83.46    5.41
  -5  -2  -1   85.91    5.50
  -5  -2  -1   87.42    5.78
  -5  -2  -1   85.46    4.84
  -5  -2   0    2.96    1.88
  -5  -2   0    1.86    2.10
  -5  -2   0    3.14    2.01
  -5  -2   0    3.40    2.08
  -5  -2   0    0.93    2.22
  -5  -2   1  156.56    8.09
  -5  -2   1  138.45    7.44
  -5  -2   1  146.89    7.55
  -5  -2   1  154.99    8.22
  -5  -2   1  151.25    7.83
  -5  -2   1  159.99    8.27
  -5  -2   2   13.44    2.26
  -5  -2   2   14.84    2.27
  -5  -2   2   14.81    2.46
  -5  -2   2   15.94    2.69
  -5  -2   3   19.19    2.71
  -5  -2   3   20.32    2.46
  -5  -2   3   22.53    2.79
  -5  -2   4    2.05    1.99
  -5  -2   4    3.52    1.99
  -5  -2   5   14.94    2.24
  -5  -2   5   11.87    1.66
  -5  -2   5   15.21    2.24
  -5  -2   5   12.86    2.64
  -5  -2   5   11.74    2.56
  -5  -2   6   33.25    2.43
  -5  -2   6   40.76    3.21
  -5  -2   6   35.34    3.09
  -5  -2   6   33.73    4.41
  -5  -2   6   27.15    3.45
  -5  -2   7   33.25    2.96
  -5  -2   7   26.82    3.52
  -5  -2   7   31.12    2.47
  -5  -2   7   32.16    2.95
  -5  -2   7   34.16    3.72
  -5  -2   7   32.99    4.66
  -5  -2   8    9.33    2.90
  -5  -2   8    6.79    1.88
  -5  -2   8    7.31    2.12
  -5  -2   8   12.33    2.13
  -5  -2   8   13.34    2.87
  -5  -2   8    5.47    4.44
  -5  -2   9   25.95    2.53
  -5  -2   9   26.02    2.74
  -5  -2   9   19.91    2.61
  -5  -2   9   29.51    5.20
  -5  -2  10    3.57    2.88
  -5  -2  10    5.29    1.95
  -5  -2  10    5.21    2.44
  -5  -2  10    4.09    2.05
  -5  -2  10    5.61    2.77
  -5  -2  10    3.01    5.06
  -5  -2  11    9.41    5.50
  -5  -2  11    3.54    2.93
  -5  -2  11    4.27    2.77
  -5  -2  11    8.06    2.57
  -5  -2  11    6.51    1.89
  -5  -2  11    4.42    2.67
  -5  -2  12   13.35    5.44
  -5  -2  12   20.17    5.70
  -5  -2  12    3.95    2.85
  -5  -2  12   13.04    2.47
  -5  -2  12    9.81    3.24
  -5  -2  12   15.10    2.85
  -5  -2  12   10.01    2.91
  -5  -2  13    1.29    5.12
  -5  -2  13    8.06    5.30
  -5  -2  13    2.36    2.15
  -5  -2  13    2.19    2.43
  -5  -2  13    2.27    2.45
  -5  -2  13   -1.07    2.63
  -5  -2  13    1.66    2.68
  -5  -2  14    1.90    1.99
  -5  -2  14    6.61    3.16
  -5  -2  14   -0.62    2.30
  -5  -2  14    3.41    4.86
  -5  -2  14    2.48    4.96
  -5  -2  14    2.27    2.62
  -5  -2  14    1.72    2.34
  -5  -2  15    0.91    2.36
  -5  -2  15    2.37    2.22
  -5  -2  15    1.93    1.83
  -5  -2  15    3.98    4.26
  -5  -2  15    2.64    2.65
  -5  -2  16    6.88    3.53
  -5  -2  16    7.31    1.62
  -5  -2  16    3.69    1.91
  -5  -2  16    5.14    2.17
  -5  -2  17    0.51    2.65
  -5  -1 -13    2.68    1.64
  -5  -1 -13    2.97    2.29
  -5  -1 -13    1.55    1.37
  -5  -1 -12    9.94    1.38
  -5  -1 -12    9.55    2.69
  -5  -1 -12    8.06    1.68
  -5  -1 -12    6.79    2.63
  -5  -1 -11    3.28    2.22
  -5  -1 -11    2.91    2.16
  -5  -1 -11    1.85    1.57
  -5  -1 -11    3.36    2.65
  -5  -1 -10    5.17    2.25
  -5  -1 -10    5.10    2.71
  -5  -1 -10    5.66    1.50
  -5  -1 -10    4.38    2.29
  -5  -1  -9    5.40    2.42
  -5  -1  -9    4.88    2.28
  -5  -1  -8    3.01    3.09
  -5  -1  -8    1.57    1.50
  -5  -1  -8   -0.99    1.99
  -5  -1  -8    1.11    3.29
  -5  -1  -8   -1.30    2.18
  -5  -1  -7   14.22    3.61
  -5  -1  -7    9.34    3.40
  -5  -1  -7   12.77    2.62
  -5  -1  -7   10.52    2.30
  -5  -1  -7    8.93    1.93
  -5  -1  -6   20.18    3.66
  -5  -1  -6   16.93    3.52
  -5  -1  -6   13.17    2.48
  -5  -1  -6    6.16    1.80
  -5  -1  -6   12.04    3.50
  -5  -1  -5   20.81    2.65
  -5  -1  -5   19.36    2.38
  -5  -1  -5   21.18    3.65
  -5  -1  -5   20.39    3.38
  -5  -1  -5   20.34    3.57
  -5  -1  -4    4.74    2.59
  -5  -1  -4    3.91    0.88
  -5  -1  -4    4.72    2.61
  -5  -1  -4    5.13    2.49
  -5  -1  -4    2.52    1.07
  -5  -1  -3   93.50    5.89
  -5  -1  -3   89.78    5.81
  -5  -1  -3   78.41    3.77
  -5  -1  -3   82.73    5.73
  -5  -1  -2   32.84    1.95
  -5  -1  -2   28.68    3.36
  -5  -1  -2   27.09    3.00
  -5  -1  -2   31.78    2.92
  -5  -1  -2   31.87    3.46
  -5  -1  -2   31.05    3.44
  -5  -1  -2   30.77    3.62
  -5  -1  -1   22.84    2.94
  -5  -1  -1   21.68    2.64
  -5  -1  -1   18.99    2.80
  -5  -1  -1   19.02    2.77
  -5  -1  -1   18.00    2.83
  -5  -1   0  140.84    7.27
  -5  -1   0  135.25    7.23
  -5  -1   0  158.11    7.93
  -5  -1   0  149.49    8.11
  -5  -1   0  157.38    8.07
  -5  -1   0  155.94    7.89
  -5  -1   1  291.93   13.36
  -5  -1   1  273.14   12.89
  -5  -1   1  253.96   12.77
  -5  -1   1  296.65   13.33
  -5  -1   1  311.47   13.58
  -5  -1   2  132.14    7.23
  -5  -1   2  131.46    7.15
  -5  -1   2  146.29    7.36
  -5  -1   2  130.01    7.34
  -5  -1   3   35.76    3.07
  -5  -1   3   33.51    3.48
  -5  -1   3   35.18    3.33
  -5  -1   4   54.04    2.98
  -5  -1   4   57.83    4.36
  -5  -1   4   57.46    4.56
  -5  -1   5    8.51    1.94
  -5  -1   5    2.03    1.48
  -5  -1   5    3.70    2.38
  -5  -1   5    6.38    1.87
  -5  -1   6   15.47    1.96
  -5  -1   6   20.08    2.37
  -5  -1   6   14.90    4.15
  -5  -1   6   23.53    2.55
  -5  -1   6   18.91    3.03
  -5  -1   7   21.38    3.22
  -5  -1   7   26.29    2.66
  -5  -1   7   26.21    2.34
  -5  -1   7   29.39    2.53
  -5  -1   7   29.45    4.54
  -5  -1   7   20.66    2.46
  -5  -1   7   24.38    3.46
  -5  -1   8    9.51    1.95
  -5  -1   8   10.22    1.95
  -5  -1   8    7.85    2.17
  -5  -1   8    7.55    2.61
  -5  -1   8    6.45    4.64
  -5  -1   9    1.22    1.57
  -5  -1   9    3.77    1.89
  -5  -1   9    4.42    2.33
  -5  -1   9    2.12    2.43
  -5  -1  10    3.12    2.69
  -5  -1  10    5.92    1.89
  -5  -1  10    6.55    2.99
  -5  -1  10    3.76    5.44
  -5  -1  10    9.48    5.23
  -5  -1  10    3.79    2.45
  -5  -1  10    0.85    2.67
  -5  -1  10    2.09    1.95
  -5  -1  11   22.60    4.00
  -5  -1  11   27.73    5.89
  -5  -1  11   19.06    5.79
  -5  -1  11   18.76    3.16
  -5  -1  11   23.44    3.07
  -5  -1  11   24.02    3.64
  -5  -1  12    6.59    2.97
  -5  -1  12    5.62    2.67
  -5  -1  12    5.38    2.20
  -5  -1  13    2.64    2.08
  -5  -1  13    2.13    3.15
  -5  -1  13   -2.69    2.21
  -5  -1  13    0.46    2.74
  -5  -1  13    1.60    2.46
  -5  -1  13    5.22    5.05
  -5  -1  13    3.58    5.12
  -5  -1  13   -3.15    2.51
  -5  -1  14    5.29    2.89
  -5  -1  14    3.58    2.27
  -5  -1  14    0.62    1.98
  -5  -1  14    6.74    4.75
  -5  -1  14    0.31    2.34
  -5  -1  14    1.84    2.62
  -5  -1  15    3.12    1.82
  -5  -1  15    2.98    2.47
  -5  -1  15    4.65    2.46
  -5  -1  15    5.58    2.25
  -5  -1  15    8.67    4.20
  -5  -1  16    2.85    1.44
  -5  -1  16    3.49    1.85
  -5  -1  16    2.49    2.01
  -5  -1  17    3.64    2.45
  -5   0 -13    4.61    2.45
  -5   0 -13    1.65    1.47
  -5   0 -12    2.35    2.63
  -5   0 -12    2.28    1.57
  -5   0 -12    5.97    2.76
  -5   0 -12    2.31    1.24
  -5   0 -11    2.00    2.11
  -5   0 -11    3.13    1.67
  -5   0 -11    2.88    2.18
  -5   0 -11    0.57    2.69
  -5   0 -10   12.05    1.75
  -5   0 -10   13.31    2.97
  -5   0 -10   15.28    2.79
  -5   0 -10   11.54    2.53
  -5   0  -9    9.41    3.51
  -5   0  -9    6.04    2.35
  -5   0  -9    8.13    2.63
  -5   0  -9    7.32    1.68
  -5   0  -8    5.31    2.97
  -5   0  -8    5.98    2.34
  -5   0  -8    7.17    1.94
  -5   0  -8    9.28    3.56
  -5   0  -8    6.55    1.71
  -5   0  -7    7.91    2.99
  -5   0  -7    4.76    2.98
  -5   0  -7    6.68    3.25
  -5   0  -7    5.53    2.25
  -5   0  -7    7.21    2.27
  -5   0  -7    6.85    1.90
  -5   0  -6    3.42    2.04
  -5   0  -6    1.43    1.88
  -5   0  -6    3.26    3.08
  -5   0  -6    1.81    2.52
  -5   0  -6    2.05    2.68
  -5   0  -6    2.33    1.02
  -5   0  -5    4.27    1.11
  -5   0  -5    8.63    2.20
  -5   0  -5    9.40    1.97
  -5   0  -5   11.14    3.15
  -5   0  -5    7.87    2.62
  -5   0  -5   10.51    2.90
  -5   0  -4    1.83    2.40
  -5   0  -4    3.08    2.27
  -5   0  -4    3.08    2.43
  -5   0  -4    3.31    0.93
  -5   0  -4    3.22    1.14
  -5   0  -3  122.48    6.85
  -5   0  -3  132.01    6.89
  -5   0  -3  113.82    6.67
  -5   0  -2  155.35    7.98
  -5   0  -2  139.58    7.65
  -5   0  -2  156.55    8.23
  -5   0  -2  150.86    8.14
  -5   0  -2  156.74    8.15
  -5   0  -2  145.35    8.17
  -5   0  -2  146.21    6.52
  -5   0  -1  118.21    6.58
  -5   0  -1  120.02    6.79
  -5   0  -1  113.16    6.47
  -5   0  -1  123.64    6.48
  -5   0  -1  106.05    5.05
  -5   0   0  189.13   10.54
  -5   0   0  218.90   10.69
  -5   0   0  195.62   10.14
  -5   0   0  181.86   10.32
  -5   0   0  196.39   10.66
  -5   0   1    9.18    2.13
  -5   0   1    8.07    2.11
  -5   0   1    7.94    2.14
  -5   0   1   10.82    2.39
  -5   0   2  236.27   11.09
  -5   0   2  212.42   10.96
  -5   0   2  233.58   11.19
  -5   0   2  238.62   11.22
  -5   0   3  122.51    6.95
  -5   0   3  118.44    7.07
  -5   0   3  127.77    6.74
  -5   0   4   64.62    3.28
  -5   0   4   52.52    4.47
  -5   0   4   58.60    4.75
  -5   0   5  197.85    8.65
  -5   0   5  164.78    9.41
  -5   0   5  156.05    9.22
  -5   0   5  173.17   10.22
  -5   0   5  260.43    9.94
  -5   0   5  245.19    9.78
  -5   0   6   59.90    3.66
  -5   0   6   79.54    4.60
  -5   0   6   79.44    4.47
  -5   0   6   53.95    5.22
  -5   0   6   58.58    5.57
  -5   0   6   66.90    5.36
  -5   0   7   29.48    2.61
  -5   0   7   19.70    2.43
  -5   0   7   32.88    4.96
  -5   0   7   28.26    4.72
  -5   0   7   27.39    2.70
  -5   0   7   19.92    2.44
  -5   0   7   30.78    2.42
  -5   0   7   27.71    3.69
  -5   0   7   19.61    3.14
  -5   0   8    2.01    2.24
  -5   0   8    3.88    4.57
  -5   0   8    7.54    4.92
  -5   0   8    5.05    1.71
  -5   0   8    5.04    2.13
  -5   0   8    5.78    1.99
  -5   0   8    0.87    2.68
  -5   0   9   19.66    5.47
  -5   0   9   15.32    5.16
  -5   0   9   22.33    2.58
  -5   0   9   18.22    2.98
  -5   0   9   18.29    2.72
  -5   0   9   19.14    2.45
  -5   0   9   17.86    3.25
  -5   0  10    5.99    2.69
  -5   0  10    5.08    1.86
  -5   0  10    6.89    5.31
  -5   0  10    7.50    5.62
  -5   0  10    6.73    2.56
  -5   0  10    8.58    2.88
  -5   0  10    8.20    3.08
  -5   0  10   11.30    2.35
  -5   0  11    3.75    3.58
  -5   0  11    2.02    2.27
  -5   0  11    3.29    5.45
  -5   0  11    8.10    5.39
  -5   0  11    5.10    2.93
  -5   0  11    4.77    2.57
  -5   0  11    6.74    2.96
  -5   0  12    4.06    2.40
  -5   0  12    3.96    2.86
  -5   0  12    5.84    2.22
  -5   0  13   12.50    5.02
  -5   0  13    7.67    2.64
  -5   0  13    8.80    2.22
  -5   0  13    6.38    3.10
  -5   0  13    5.67    2.94
  -5   0  13    7.77    2.59
  -5   0  14   14.36    2.26
  -5   0  14   17.09    4.69
  -5   0  14   11.00    2.82
  -5   0  14   15.41    2.66
  -5   0  14   11.95    3.01
  -5   0  15    0.80    2.35
  -5   0  15    0.56    2.05
  -5   0  15    1.56    1.62
  -5   0  15    0.12    2.27
  -5   0  16    4.06    1.74
  -5   0  17    0.18    2.13
  -5   1 -14    3.68    1.35
  -5   1 -14    4.63    2.11
  -5   1 -14    2.05    1.52
  -5   1 -13    0.15    1.05
  -5   1 -13    1.29    2.54
  -5   1 -13    6.60    2.59
  -5   1 -13    1.50    1.54
  -5   1 -12    1.60    1.18
  -5   1 -12    3.38    1.70
  -5   1 -12    2.33    2.74
  -5   1 -12    2.74    2.03
  -5   1 -11    4.78    2.90
  -5   1 -11    4.19    2.31
  -5   1 -11    2.22    1.52
  -5   1 -10    6.71    1.84
  -5   1 -10    8.24    2.34
  -5   1 -10    8.91    2.52
  -5   1 -10    8.26    1.75
  -5   1  -9    1.65    3.01
  -5   1  -9    3.09    2.20
  -5   1  -9    3.25    1.95
  -5   1  -9    6.26    1.69
  -5   1  -9    1.17    2.30
  -5   1  -9    4.16    2.31
  -5   1  -8   14.33    3.57
  -5   1  -8   16.99    3.58
  -5   1  -8   12.12    2.59
  -5   1  -8   11.98    2.23
  -5   1  -8   15.52    2.00
  -5   1  -8   18.31    3.00
  -5   1  -7   15.27    3.42
  -5   1  -7   13.13    3.23
  -5   1  -7   11.91    3.50
  -5   1  -7   11.74    2.10
  -5   1  -7   17.55    2.78
  -5   1  -7   11.83    1.38
  -5   1  -7    9.72    1.61
  -5   1  -6    9.46    2.14
  -5   1  -6   10.11    3.09
  -5   1  -6   10.89    2.84
  -5   1  -6    6.84    2.11
  -5   1  -6    6.76    1.56
  -5   1  -6    8.63    1.27
  -5   1  -6    7.97    2.23
  -5   1  -6   10.30    3.23
  -5   1  -5    7.12    2.18
  -5   1  -5    8.42    2.01
  -5   1  -5    5.81    2.69
  -5   1  -5   10.27    2.87
  -5   1  -5   13.13    2.81
  -5   1  -5    4.30    1.19
  -5   1  -4   19.48    3.17
  -5   1  -4   15.61    2.78
  -5   1  -4   17.91    3.04
  -5   1  -4   16.96    1.58
  -5   1  -4   16.79    1.40
  -5   1  -3   11.00    2.72
  -5   1  -3   14.86    2.69
  -5   1  -3   10.24    2.28
  -5   1  -3   12.63    1.32
  -5   1  -2   14.28    2.38
  -5   1  -2   11.46    2.43
  -5   1  -2   17.22    2.74
  -5   1  -2   15.84    2.44
  -5   1  -2    9.85    1.36
  -5   1  -2   12.63    1.43
  -5   1  -1   10.93    2.17
  -5   1  -1   11.52    2.62
  -5   1  -1   17.91    1.58
  -5   1  -1   11.09    2.45
  -5   1  -1   11.76    2.45
  -5   1  -1   11.21    2.55
  -5   1   0  167.74    7.75
  -5   1   0  158.50    7.58
  -5   1   0  145.92    7.41
  -5   1   1  222.55    9.92
  -5   1   1  220.03   10.95
  -5   1   1  241.58   11.38
  -5   1   1  226.15   11.05
  -5   1   1  248.46   11.32
  -5   1   1  244.83   11.25
  -5   1   2  398.36   18.25
  -5   1   2  406.99   18.39
  -5   1   2  417.02   18.21
  -5   1   3   27.38    3.52
  -5   1   3   35.80    3.96
  -5   1   4   90.63    6.05
  -5   1   4   91.36    4.44
  -5   1   4   79.79    5.72
  -5   1   4   95.13    6.13
  -5   1   4   92.42    5.27
  -5   1   4   92.68    5.41
  -5   1   4   90.21    5.25
  -5   1   5  107.90    6.00
  -5   1   5  111.08    5.35
  -5   1   5  105.70    6.04
  -5   1   5  128.24    6.37
  -5   1   5  104.62    6.65
  -5   1   5  106.12    6.80
  -5   1   5  120.79    7.20
  -5   1   6   21.03    2.41
  -5   1   6   27.86    3.36
  -5   1   6   30.60    2.63
  -5   1   6   22.55    4.67
  -5   1   6   21.34    4.49
  -5   1   6   19.62    2.22
  -5   1   6   29.89    2.71
  -5   1   6   22.92    3.51
  -5   1   7   12.45    2.78
  -5   1   7   13.38    1.99
  -5   1   7   16.76    4.63
  -5   1   7   17.01    4.83
  -5   1   7   13.77    2.34
  -5   1   7   16.74    2.13
  -5   1   7   15.83    3.32
  -5   1   7   14.46    3.26
  -5   1   8    8.12    2.73
  -5   1   8    7.64    1.73
  -5   1   8   16.46    4.97
  -5   1   8   13.50    5.07
  -5   1   8    9.29    2.41
  -5   1   8   10.00    2.78
  -5   1   8    9.52    2.09
  -5   1   8   16.80    3.60
  -5   1   8    7.05    2.93
  -5   1   9    1.94    1.59
  -5   1   9    7.59    5.41
  -5   1   9    8.27    5.27
  -5   1   9    3.63    2.60
  -5   1   9    2.27    2.10
  -5   1   9    1.75    2.71
  -5   1   9    5.56    2.41
  -5   1   9    5.70    3.49
  -5   1  10    5.02    3.46
  -5   1  10    4.55    2.27
  -5   1  10    9.73    5.42
  -5   1  10    2.62    2.54
  -5   1  10    5.23    2.88
  -5   1  10    7.56    3.01
  -5   1  10    5.92    2.57
  -5   1  11    5.60    3.48
  -5   1  11    8.52    2.28
  -5   1  11    6.01    5.41
  -5   1  11    8.16    2.85
  -5   1  11    9.72    3.06
  -5   1  11    5.15    2.67
  -5   1  11    7.74    3.02
  -5   1  12   24.94    5.49
  -5   1  12   28.90    3.86
  -5   1  12   28.90    2.85
  -5   1  12   23.24    3.70
  -5   1  12   22.74    3.37
  -5   1  12   23.98    3.17
  -5   1  13    3.01    2.12
  -5   1  13    8.79    4.84
  -5   1  13    2.15    2.76
  -5   1  13    5.41    2.52
  -5   1  13    6.80    3.01
  -5   1  14    2.48    1.86
  -5   1  14    0.72    2.24
  -5   1  14   -0.13    2.53
  -5   1  14    1.40    2.54
  -5   1  15    6.09    2.07
  -5   1  15    4.71    1.64
  -5   1  16    5.83    2.79
  -5   1  16    2.27    2.13
  -5   2 -14    4.85    1.44
  -5   2 -14    8.08    2.36
  -5   2 -14    4.79    1.57
  -5   2 -13    3.41    1.15
  -5   2 -13    5.43    2.73
  -5   2 -13    1.81    1.59
  -5   2 -13    1.70    2.53
  -5   2 -12    1.68    2.08
  -5   2 -12    1.38    1.69
  -5   2 -12    3.54    2.86
  -5   2 -11   -0.17    2.82
  -5   2 -11    0.47    1.91
  -5   2 -11    2.25    2.20
  -5   2 -11    1.06    1.55
  -5   2 -10    4.29    2.11
  -5   2 -10    4.26    2.31
  -5   2  -9   17.41    3.94
  -5   2  -9   14.37    2.25
  -5   2  -9   16.24    2.78
  -5   2  -9   18.90    3.04
  -5   2  -9   16.45    2.02
  -5   2  -8    3.73    1.58
  -5   2  -8    2.18    2.71
  -5   2  -8    2.59    3.08
  -5   2  -8    4.98    2.15
  -5   2  -8    2.46    2.43
  -5   2  -8    3.77    2.25
  -5   2  -7   11.55    3.46
  -5   2  -7   11.53    3.26
  -5   2  -7   11.99    1.42
  -5   2  -7   11.92    2.20
  -5   2  -7   10.38    1.73
  -5   2  -7   11.34    2.57
  -5   2  -6   11.42    2.27
  -5   2  -6   13.83    3.06
  -5   2  -6   14.58    1.49
  -5   2  -6   14.21    3.40
  -5   2  -6   14.10    2.47
  -5   2  -6   12.86    2.46
  -5   2  -6   17.54    1.89
  -5   2  -5    8.30    1.34
  -5   2  -5    9.11    2.86
  -5   2  -5    9.64    2.33
  -5   2  -5    8.94    2.06
  -5   2  -5    9.41    2.64
  -5   2  -4    2.65    1.03
  -5   2  -4    1.48    1.23
  -5   2  -4    0.53    1.70
  -5   2  -4    4.02    1.52
  -5   2  -4   -0.52    2.18
  -5   2  -3   53.97    2.63
  -5   2  -3   41.59    2.50
  -5   2  -3   40.70    2.87
  -5   2  -3   60.15    4.41
  -5   2  -3   59.77    3.92
  -5   2  -2   20.71    1.70
  -5   2  -2   26.15    2.80
  -5   2  -2   26.49    2.95
  -5   2  -2   32.50    2.74
  -5   2  -2   34.80    3.26
  -5   2  -2   11.98    2.08
  -5   2  -2   15.14    1.62
  -5   2  -1   39.37    3.67
  -5   2  -1   46.53    3.67
  -5   2  -1   47.33    3.76
  -5   2  -1   50.30    3.81
  -5   2  -1   37.52    2.95
  -5   2  -1   34.38    2.39
  -5   2   0   22.65    2.90
  -5   2   0   23.41    1.98
  -5   2   0   22.03    2.88
  -5   2   0   26.76    2.90
  -5   2   1   47.21    4.08
  -5   2   1   47.23    3.87
  -5   2   1   44.73    3.77
  -5   2   2   25.75    3.48
  -5   2   2   40.17    2.30
  -5   2   2   40.72    2.63
  -5   2   2   30.11    3.31
  -5   2   2   33.17    3.55
  -5   2   3   59.27    3.62
  -5   2   3   57.15    4.53
  -5   2   3   29.73    3.69
  -5   2   3   40.40    2.55
  -5   2   3   25.95    3.44
  -5   2   4   44.45    3.32
  -5   2   4   48.72    3.55
  -5   2   4   47.73    4.37
  -5   2   4   43.32    4.86
  -5   2   4   44.69    3.72
  -5   2   4   44.94    2.84
  -5   2   5   36.37    2.79
  -5   2   5   33.93    2.92
  -5   2   5   28.06    3.73
  -5   2   5   28.26    4.74
  -5   2   5   31.65    3.43
  -5   2   5   28.65    2.45
  -5   2   6    7.56    2.07
  -5   2   6    6.49    2.43
  -5   2   6    6.59    1.54
  -5   2   6    5.17    1.58
  -5   2   6   10.62    3.04
  -5   2   6    7.50    1.89
  -5   2   6    8.15    4.65
  -5   2   6    7.14    2.85
  -5   2   7   11.96    2.82
  -5   2   7   15.04    4.99
  -5   2   7   11.71    1.92
  -5   2   7   14.59    2.51
  -5   2   7   17.01    2.85
  -5   2   7   17.82    2.24
  -5   2   7   14.91    3.39
  -5   2   7   12.04    3.12
  -5   2   8    7.60    5.19
  -5   2   8    3.80    1.47
  -5   2   8    1.44    2.34
  -5   2   8    8.93    3.47
  -5   2   8    6.79    2.85
  -5   2   8    3.08    2.33
  -5   2   8    4.88    2.09
  -5   2   9   39.40    3.18
  -5   2   9   31.26    5.96
  -5   2   9   40.17    4.22
  -5   2   9   31.98    4.26
  -5   2   9   37.85    4.43
  -5   2   9   39.00    3.71
  -5   2   9   32.29    3.40
  -5   2  10    5.07    5.41
  -5   2  10    4.29    3.49
  -5   2  10    3.24    2.71
  -5   2  10    1.33    3.04
  -5   2  10    2.43    2.62
  -5   2  10   -0.21    2.17
  -5   2  11   -1.60    2.05
  -5   2  11    1.49    2.10
  -5   2  11    0.22    2.38
  -5   2  12    1.73    2.54
  -5   2  12    1.89    2.90
  -5   2  12    2.11    3.06
  -5   2  12    1.96    2.12
  -5   2  13    2.75    2.81
  -5   2  13    4.73    2.47
  -5   2  13    1.16    2.73
  -5   2  13    4.49    1.99
  -5   2  14    2.06    2.21
  -5   2  14    4.83    1.82
  -5   2  14   -1.40    2.25
  -5   2  15    5.34    1.89
  -5   2  15    4.35    1.48
  -5   2  15    3.33    2.48
  -5   2  16    2.50    2.45
  -5   3 -14   -0.31    2.30
  -5   3 -14    2.23    1.45
  -5   3 -14    0.89    1.42
  -5   3 -13    9.56    2.65
  -5   3 -13    7.26    1.23
  -5   3 -13    2.57    2.79
  -5   3 -13    4.46    1.63
  -5   3 -12    5.73    2.21
  -5   3 -12    4.67    1.75
  -5   3 -12    5.61    1.67
  -5   3 -12    4.90    2.99
  -5   3 -11    2.73    2.01
  -5   3 -11    3.47    1.89
  -5   3 -11    3.28    1.27
  -5   3 -11    2.29    1.63
  -5   3 -11    3.52    2.87
  -5   3 -11   -0.63    2.06
  -5   3 -10    6.19    2.22
  -5   3 -10    4.04    2.26
  -5   3 -10    6.50    1.39
  -5   3  -9    1.90    2.67
  -5   3  -9    0.16    2.01
  -5   3  -9    3.70    2.06
  -5   3  -9    3.33    2.19
  -5   3  -9    2.72    1.72
  -5   3  -8    7.75    2.28
  -5   3  -8   16.21    3.34
  -5   3  -8    6.17    1.79
  -5   3  -8   16.28    2.91
  -5   3  -8   13.94    2.76
  -5   3  -7    8.87    2.15
  -5   3  -7    7.05    1.34
  -5   3  -7    4.99    2.67
  -5   3  -7    8.45    1.78
  -5   3  -7    8.74    2.36
  -5   3  -6    7.42    2.71
  -5   3  -6    6.43    2.22
  -5   3  -6    9.16    1.37
  -5   3  -6    5.52    2.03
  -5   3  -6    9.17    1.79
  -5   3  -6    9.91    2.35
  -5   3  -5    4.62    2.62
  -5   3  -5    2.46    1.58
  -5   3  -5    4.75    1.54
  -5   3  -5    4.02    1.28
  -5   3  -5    2.32    1.80
  -5   3  -5    3.58    2.08
  -5   3  -4   21.82    1.65
  -5   3  -4   21.17    2.07
  -5   3  -4   25.30    2.82
  -5   3  -4   21.23    1.79
  -5   3  -3   53.69    3.00
  -5   3  -3   64.67    3.10
  -5   3  -3   58.00    3.41
  -5   3  -3   62.88    4.59
  -5   3  -3   63.81    4.58
  -5   3  -2   68.01    3.49
  -5   3  -2   67.90    3.47
  -5   3  -2   80.19    3.96
  -5   3  -2   63.58    4.73
  -5   3  -2   63.66    4.73
  -5   3  -1   99.66    5.62
  -5   3  -1   87.80    5.33
  -5   3  -1   70.73    4.01
  -5   3  -1   89.38    4.07
  -5   3  -1   90.46    5.44
  -5   3  -1   69.28    4.39
  -5   3  -1  101.00    5.55
  -5   3   0  151.12    8.24
  -5   3   0  155.15    8.34
  -5   3   0  160.61    8.48
  -5   3   0  175.87    7.64
  -5   3   0  157.45    7.19
  -5   3   1   27.78    1.97
  -5   3   1   25.54    2.23
  -5   3   1   21.41    2.99
  -5   3   2   86.71    4.36
  -5   3   2   93.37    4.59
  -5   3   2   88.18    5.78
  -5   3   2   93.21    5.01
  -5   3   3   24.83    2.59
  -5   3   3   23.97    3.26
  -5   3   3   27.96    2.35
  -5   3   3   25.99    2.18
  -5   3   3   23.49    3.12
  -5   3   3   22.94    3.13
  -5   3   4   15.03    4.49
  -5   3   4   34.46    2.80
  -5   3   4   26.84    3.49
  -5   3   4   23.58    2.27
  -5   3   4   23.48    2.32
  -5   3   4   20.44    3.19
  -5   3   4   40.06    2.75
  -5   3   5    6.81    2.37
  -5   3   5    8.81    1.89
  -5   3   5    8.06    1.87
  -5   3   5   10.45    4.43
  -5   3   5    7.22    2.08
  -5   3   5    5.65    2.92
  -5   3   5    7.89    1.66
  -5   3   5    4.99    2.63
  -5   3   6   35.09    4.04
  -5   3   6   42.54    3.09
  -5   3   6   48.10    5.56
  -5   3   6   46.34    3.37
  -5   3   6   51.00    4.17
  -5   3   6   39.46    3.09
  -5   3   6   37.24    4.28
  -5   3   7   10.05    3.43
  -5   3   7    9.25    1.96
  -5   3   7   14.85    2.31
  -5   3   7   14.47    2.91
  -5   3   7   11.85    3.20
  -5   3   7   11.37    5.09
  -5   3   7   11.96    2.64
  -5   3   7   10.10    2.94
  -5   3   8    1.19    3.32
  -5   3   8   -0.07    2.09
  -5   3   8    0.13    1.73
  -5   3   8    4.08    2.47
  -5   3   8    2.46    2.65
  -5   3   8    7.59    5.46
  -5   3   8    1.73    2.85
  -5   3   8    4.93    2.53
  -5   3   9   13.36    3.65
  -5   3   9   14.53    2.57
  -5   3   9   11.61    2.01
  -5   3   9   21.32    3.22
  -5   3   9   11.80    3.23
  -5   3   9   11.57    2.77
  -5   3   9   20.13    3.42
  -5   3   9   12.95    5.49
  -5   3  10    7.57    2.34
  -5   3  10    6.09    2.76
  -5   3  10    7.08    3.21
  -5   3  10   13.65    3.51
  -5   3  11    7.84    2.27
  -5   3  11   -0.36    2.54
  -5   3  11    3.85    3.01
  -5   3  11    0.89    3.06
  -5   3  12    9.96    2.28
  -5   3  12    7.12    2.58
  -5   3  12    6.56    2.97
  -5   3  13    2.45    1.88
  -5   3  13   -0.15    2.47
  -5   3  13    0.52    2.28
  -5   3  14    4.11    2.11
  -5   3  14    5.53    1.64
  -5   3  14    1.95    2.72
  -5   3  15    2.18    2.68
  -5   3  15    4.05    1.68
  -5   3  15    1.36    2.12
  -5   4 -14    1.90    1.43
  -5   4 -14   -0.15    2.22
  -5   4 -13    1.88    1.03
  -5   4 -13    3.69    2.81
  -5   4 -13    2.08    1.56
  -5   4 -13    8.02    2.58
  -5   4 -12    0.20    1.19
  -5   4 -12    0.45    1.60
  -5   4 -12   -0.15    1.97
  -5   4 -12    1.49    1.63
  -5   4 -12   -0.41    2.83
  -5   4 -11   12.51    1.92
  -5   4 -11   14.61    1.62
  -5   4 -11    9.97    2.15
  -5   4 -11   17.48    2.75
  -5   4 -11   14.32    2.45
  -5   4 -11   11.62    3.14
  -5   4 -10    0.31    1.94
  -5   4 -10    2.38    1.36
  -5   4 -10    2.53    1.94
  -5   4  -9    0.91    1.93
  -5   4  -9    0.52    2.12
  -5   4  -9    1.40    2.12
  -5   4  -9    0.05    1.71
  -5   4  -8    7.97    2.36
  -5   4  -8    7.37    1.89
  -5   4  -8   11.07    2.72
  -5   4  -8    7.26    2.47
  -5   4  -7   34.52    2.98
  -5   4  -7   36.65    2.40
  -5   4  -7   44.72    3.87
  -5   4  -7   36.68    2.71
  -5   4  -6   12.34    2.50
  -5   4  -6   12.51    1.89
  -5   4  -6   17.01    1.58
  -5   4  -6   12.52    2.44
  -5   4  -6   10.05    2.27
  -5   4  -6   10.87    1.87
  -5   4  -5  126.47    6.60
  -5   4  -5  129.22    6.75
  -5   4  -5  111.41    5.12
  -5   4  -5  104.14    5.31
  -5   4  -5   97.47    5.23
  -5   4  -5  123.89    6.96
  -5   4  -4    3.10    2.00
  -5   4  -4    0.59    1.23
  -5   4  -4    1.33    1.80
  -5   4  -4    0.27    1.74
  -5   4  -4   -0.64    1.67
  -5   4  -4    1.20    1.09
  -5   4  -3   30.45    3.18
  -5   4  -3   27.82    1.97
  -5   4  -3   25.94    2.05
  -5   4  -3   28.08    3.09
  -5   4  -3   26.34    3.02
  -5   4  -3   32.23    1.99
  -5   4  -3   25.98    2.41
  -5   4  -2   50.59    3.99
  -5   4  -2   53.56    2.86
  -5   4  -2   49.39    2.89
  -5   4  -2   55.27    3.42
  -5   4  -2   53.15    4.00
  -5   4  -1   51.33    3.81
  -5   4  -1   39.08    2.66
  -5   4  -1   48.90    3.68
  -5   4  -1   45.73    2.59
  -5   4  -1   44.32    3.20
  -5   4   0   27.77    3.21
  -5   4   0   25.49    2.00
  -5   4   0   26.23    2.19
  -5   4   0   32.51    2.90
  -5   4   0   28.46    2.03
  -5   4   0   29.02    2.72
  -5   4   1   25.00    2.93
  -5   4   1   35.95    2.28
  -5   4   1   32.68    2.40
  -5   4   1   27.77    2.97
  -5   4   2    0.86    2.43
  -5   4   2    1.55    2.50
  -5   4   2    2.67    1.49
  -5   4   2    1.72    1.57
  -5   4   3  107.78    6.25
  -5   4   3  110.67    5.40
  -5   4   3  116.20    5.54
  -5   4   3  111.49    6.07
  -5   4   3  114.67    6.13
  -5   4   4   48.31    3.10
  -5   4   4   53.58    3.14
  -5   4   4   49.50    3.23
  -5   4   4   47.76    3.99
  -5   4   5   52.49    4.31
  -5   4   5   44.09    4.12
  -5   4   5   51.82    3.30
  -5   4   5   49.10    3.21
  -5   4   5   47.84    3.46
  -5   4   6   27.67    3.81
  -5   4   6   30.10    2.75
  -5   4   6   30.07    2.53
  -5   4   6   26.64    2.98
  -5   4   7    6.88    3.49
  -5   4   7    4.34    2.16
  -5   4   7    4.96    1.77
  -5   4   7    5.88    2.57
  -5   4   8   21.53    3.90
  -5   4   8   20.97    2.72
  -5   4   8   18.05    2.15
  -5   4   8   22.58    3.10
  -5   4   9    4.11    3.34
  -5   4   9    5.50    2.80
  -5   4  10   17.78    2.66
  -5   4  11   -0.74    2.88
  -5   4  11    2.27    2.51
  -5   4  11    1.43    2.10
  -5   4  12    2.37    2.61
  -5   4  12    1.68    1.94
  -5   4  12    3.55    2.46
  -5   4  12    0.41    3.34
  -5   4  13    0.78    2.20
  -5   4  13    5.72    2.23
  -5   4  13    0.84    1.67
  -5   4  13    0.11    2.92
  -5   4  14    0.86    1.84
  -5   4  14   -1.20    2.39
  -5   4  14    4.10    2.92
  -5   5 -14    3.36    1.42
  -5   5 -13    0.80    2.63
  -5   5 -13    0.83    1.12
  -5   5 -13    4.39    2.39
  -5   5 -13    3.95    1.56
  -5   5 -12    1.50    1.64
  -5   5 -12    1.32    2.49
  -5   5 -12    2.02    1.59
  -5   5 -12   -0.45    1.56
  -5   5 -12    3.28    2.84
  -5   5 -12    2.22    1.27
  -5   5 -12    3.08    2.00
  -5   5 -11   19.66    2.75
  -5   5 -11   20.98    2.47
  -5   5 -11   18.95    3.21
  -5   5 -11   20.53    1.86
  -5   5 -11   21.23    2.15
  -5   5 -10   20.10    2.82
  -5   5 -10   20.00    2.64
  -5   5 -10   22.16    1.94
  -5   5  -9   16.49    2.08
  -5   5  -9   11.79    1.79
  -5   5  -9   12.63    2.38
  -5   5  -9   16.88    2.48
  -5   5  -8   76.30    4.47
  -5   5  -8   85.24    5.75
  -5   5  -8   66.37    4.15
  -5   5  -8   90.71    5.68
  -5   5  -8   78.61    4.20
  -5   5  -7    1.83    2.13
  -5   5  -7    0.78    1.92
  -5   5  -7   -0.04    1.35
  -5   5  -7    2.59    2.18
  -5   5  -7    2.35    1.76
  -5   5  -7    1.26    2.03
  -5   5  -7    0.46    1.75
  -5   5  -6   72.26    5.09
  -5   5  -6   66.01    3.29
  -5   5  -6   59.25    3.70
  -5   5  -6   50.32    3.49
  -5   5  -6   78.68    4.85
  -5   5  -6   54.66    3.55
  -5   5  -5   34.02    3.44
  -5   5  -5   37.35    3.50
  -5   5  -5   44.44    2.91
  -5   5  -5   42.39    2.82
  -5   5  -5   36.67    2.42
  -5   5  -5   38.17    3.68
  -5   5  -4   10.85    2.29
  -5   5  -4    7.08    2.08
  -5   5  -4    7.20    1.80
  -5   5  -4    8.58    2.21
  -5   5  -4    7.84    1.26
  -5   5  -4   10.79    2.05
  -5   5  -4    7.41    1.43
  -5   5  -3    6.04    1.37
  -5   5  -3    7.51    1.38
  -5   5  -3    6.28    1.93
  -5   5  -3    4.92    1.82
  -5   5  -3    4.93    1.99
  -5   5  -3    6.38    1.23
  -5   5  -3    7.81    2.04
  -5   5  -2   35.75    2.87
  -5   5  -2   35.10    2.39
  -5   5  -2   35.98    2.31
  -5   5  -2   35.58    2.21
  -5   5  -2   38.15    3.37
  -5   5  -1   34.17    2.45
  -5   5  -1   30.95    2.16
  -5   5   0  116.99    5.80
  -5   5   0  114.17    5.23
  -5   5   0  109.62    5.30
  -5   5   0  112.41    5.41
  -5   5   1   72.47    4.90
  -5   5   1   78.18    4.75
  -5   5   1   71.36    4.71
  -5   5   1   80.07    4.18
  -5   5   1   84.56    4.32
  -5   5   2   80.08    4.69
  -5   5   2   75.11    4.75
  -5   5   2   76.08    5.00
  -5   5   2   76.75    4.06
  -5   5   2   73.99    4.09
  -5   5   3   12.12    2.40
  -5   5   3   13.56    3.24
  -5   5   3   10.40    2.17
  -5   5   3   15.37    2.62
  -5   5   3   15.20    3.02
  -5   5   3   12.30    1.98
  -5   5   3   11.95    1.94
  -5   5   4    5.50    2.04
  -5   5   4    8.46    3.28
  -5   5   4    4.71    3.02
  -5   5   4    5.70    2.49
  -5   5   4    7.90    2.29
  -5   5   4    5.61    1.74
  -5   5   4    5.37    1.99
  -5   5   5    4.82    3.37
  -5   5   5    8.13    3.33
  -5   5   5    5.79    2.40
  -5   5   5    8.43    2.19
  -5   5   5    2.90    1.66
  -5   5   6   33.18    4.11
  -5   5   6   40.04    3.47
  -5   5   6   36.92    3.09
  -5   5   6   32.59    2.62
  -5   5   6   31.28    3.32
  -5   5   7    8.79    3.60
  -5   5   7    8.69    2.71
  -5   5   7    6.48    2.36
  -5   5   7    7.73    1.79
  -5   5   7    7.01    2.54
  -5   5   8   22.22    3.82
  -5   5   8   16.21    3.11
  -5   5   9   16.22    2.57
  -5   5  10    8.12    3.09
  -5   5  10    1.87    3.52
  -5   5  10    4.75    2.57
  -5   5  10    5.30    2.26
  -5   5  11    1.25    2.67
  -5   5  11    1.40    2.45
  -5   5  11    3.24    2.04
  -5   5  11    2.57    3.45
  -5   5  12   -0.72    2.24
  -5   5  12    2.59    1.81
  -5   5  12    6.62    3.27
  -5   5  13    1.37    2.01
  -5   5  13    2.70    2.64
  -5   5  13    1.04    1.48
  -5   6 -14    1.91    1.30
  -5   6 -13    3.33    2.59
  -5   6 -13    1.96    1.46
  -5   6 -13    2.17    1.48
  -5   6 -13    0.18    1.15
  -5   6 -12    8.47    2.80
  -5   6 -12    6.57    1.47
  -5   6 -12    4.93    1.75
  -5   6 -12    6.75    1.63
  -5   6 -11   -0.57    1.58
  -5   6 -11    1.46    2.67
  -5   6 -11   -0.14    1.36
  -5   6 -11    2.81    1.56
  -5   6 -11   -0.55    1.79
  -5   6 -11    0.95    1.96
  -5   6 -10    8.22    2.70
  -5   6 -10    4.20    2.04
  -5   6 -10    3.59    1.67
  -5   6 -10    5.61    1.55
  -5   6 -10    2.82    1.85
  -5   6  -9   10.98    2.37
  -5   6  -9    9.40    1.85
  -5   6  -9   10.14    1.74
  -5   6  -8   48.84    3.07
  -5   6  -8   45.44    3.40
  -5   6  -8   43.27    3.18
  -5   6  -8   54.98    4.24
  -5   6  -8   42.28    3.20
  -5   6  -7   25.62    3.31
  -5   6  -7   25.58    2.59
  -5   6  -7   26.25    3.19
  -5   6  -7   29.60    2.19
  -5   6  -7   29.28    2.62
  -5   6  -7   32.94    2.89
  -5   6  -6   32.90    2.66
  -5   6  -6   29.55    2.77
  -5   6  -6   25.75    2.61
  -5   6  -6   28.41    3.06
  -5   6  -6   33.41    2.25
  -5   6  -5    2.05    1.99
  -5   6  -5    2.21    1.96
  -5   6  -5    2.83    1.81
  -5   6  -5    2.84    1.99
  -5   6  -5    2.53    1.78
  -5   6  -5    2.68    1.37
  -5   6  -4   32.85    3.27
  -5   6  -4   35.56    3.40
  -5   6  -4   37.41    2.36
  -5   6  -4   37.09    2.71
  -5   6  -4   37.40    2.88
  -5   6  -4   34.83    3.32
  -5   6  -3  143.95    6.71
  -5   6  -3  129.96    6.28
  -5   6  -3  143.22    6.25
  -5   6  -3  132.10    7.43
  -5   6  -3  135.57    7.46
  -5   6  -3  136.95    6.18
  -5   6  -3  141.32    7.52
  -5   6  -3  140.77    6.49
  -5   6  -2    2.72    1.80
  -5   6  -2    5.55    1.34
  -5   6  -2    6.28    1.52
  -5   6  -2    6.42    2.19
  -5   6  -2    4.55    1.21
  -5   6  -1   16.55    2.51
  -5   6  -1   20.67    1.98
  -5   6  -1   21.06    1.80
  -5   6  -1   23.77    2.60
  -5   6  -1   19.79    1.70
  -5   6   0    2.02    1.15
  -5   6   0    2.76    1.56
  -5   6   0    1.05    1.56
  -5   6   0    2.37    2.25
  -5   6   0    6.99    2.59
  -5   6   1   45.46    2.61
  -5   6   1   39.61    3.85
  -5   6   1   46.61    3.00
  -5   6   1   48.07    2.97
  -5   6   1   44.85    3.48
  -5   6   2    1.76    1.71
  -5   6   2    2.40    1.19
  -5   6   2    5.32    2.93
  -5   6   2    9.77    2.91
  -5   6   2    4.61    2.38
  -5   6   2    4.55    1.91
  -5   6   2    4.46    1.65
  -5   6   3   14.48    2.17
  -5   6   3   14.15    1.95
  -5   6   3    9.43    2.59
  -5   6   3   13.97    1.51
  -5   6   3    9.70    3.30
  -5   6   3   18.23    2.57
  -5   6   3   11.06    2.41
  -5   6   3   12.53    3.17
  -5   6   4   60.87    4.88
  -5   6   4   68.93    4.10
  -5   6   4   65.17    3.72
  -5   6   4   64.03    4.27
  -5   6   4   65.72    4.29
  -5   6   4   60.61    5.31
  -5   6   5   32.18    3.99
  -5   6   5   26.64    2.88
  -5   6   5   24.17    2.36
  -5   6   5   27.24    2.99
  -5   6   5   34.61    3.32
  -5   6   5   25.75    4.22
  -5   6   6    9.75    3.56
  -5   6   6   14.20    2.52
  -5   6   6   10.89    1.92
  -5   6   6   10.46    2.55
  -5   6   6   11.42    2.84
  -5   6   6    4.47    3.81
  -5   6   7   11.69    2.99
  -5   6   7   12.46    3.63
  -5   6   7    6.26    4.00
  -5   6   8    2.42    2.26
  -5   6   9    3.33    3.04
  -5   6   9   -0.91    2.65
  -5   6   9    1.57    3.57
  -5   6   9    1.87    2.20
  -5   6  10    3.41    2.80
  -5   6  10    3.32    2.52
  -5   6  10    1.66    1.99
  -5   6  10    6.13    3.54
  -5   6  11    1.72    2.35
  -5   6  11    1.95    1.85
  -5   6  11    3.58    3.30
  -5   6  12    2.15    2.11
  -5   6  12    1.53    1.59
  -5   6  12    3.12    2.82
  -5   6  13    3.32    2.22
  -5   6  13    3.30    1.73
  -5   7 -13   -0.77    2.39
  -5   7 -13    2.60    1.22
  -5   7 -13    2.42    1.58
  -5   7 -12    2.64    1.38
  -5   7 -12    3.54    1.73
  -5   7 -12    1.56    1.44
  -5   7 -12    2.75    2.56
  -5   7 -11    3.84    1.50
  -5   7 -11    3.37    1.51
  -5   7 -11    3.76    1.57
  -5   7 -11    4.08    2.61
  -5   7 -10    3.94    1.55
  -5   7 -10    2.04    1.59
  -5   7 -10    5.02    2.11
  -5   7 -10    0.94    2.53
  -5   7  -9    9.14    1.70
  -5   7  -8   22.50    2.71
  -5   7  -8   25.80    2.63
  -5   7  -8   25.60    2.26
  -5   7  -8   22.22    2.46
  -5   7  -7   32.17    2.44
  -5   7  -7   30.26    3.59
  -5   7  -7   39.32    2.67
  -5   7  -7   36.03    2.92
  -5   7  -7   33.93    3.43
  -5   7  -7   41.96    3.09
  -5   7  -7   37.62    2.96
  -5   7  -6   30.75    3.40
  -5   7  -6   29.10    2.75
  -5   7  -6   32.89    2.81
  -5   7  -6   29.54    3.13
  -5   7  -6   31.54    2.67
  -5   7  -6   29.90    2.26
  -5   7  -5   90.20    4.80
  -5   7  -5   87.16    4.93
  -5   7  -5   96.61    4.52
  -5   7  -5   92.84    4.81
  -5   7  -4   23.27    2.79
  -5   7  -4   21.55    2.65
  -5   7  -4   21.03    2.78
  -5   7  -4   23.84    1.88
  -5   7  -4   20.82    2.33
  -5   7  -3   26.03    2.81
  -5   7  -3   23.88    2.67
  -5   7  -3   23.90    2.85
  -5   7  -3   21.34    2.27
  -5   7  -3   25.48    1.94
  -5   7  -3   22.05    2.69
  -5   7  -2    3.87    1.69
  -5   7  -2    2.32    1.12
  -5   7  -2    0.65    2.17
  -5   7  -2    1.87    1.76
  -5   7  -2    2.94    2.35
  -5   7  -2    2.67    1.50
  -5   7  -2    2.40    1.26
  -5   7  -2    2.07    1.67
  -5   7  -1   41.48    3.49
  -5   7  -1   44.58    3.70
  -5   7  -1   44.07    3.40
  -5   7  -1   43.98    2.52
  -5   7  -1   40.71    2.82
  -5   7  -1   45.99    2.57
  -5   7   0   22.56    2.69
  -5   7   0   14.20    1.47
  -5   7   0   20.61    3.17
  -5   7   0   15.14    1.58
  -5   7   0   16.59    1.92
  -5   7   0   13.78    2.09
  -5   7   1   26.01    2.85
  -5   7   1   24.46    1.80
  -5   7   1   25.99    2.43
  -5   7   1   26.74    2.30
  -5   7   1   24.77    3.57
  -5   7   2   16.17    2.65
  -5   7   2   13.31    2.33
  -5   7   2   11.23    1.90
  -5   7   2   16.35    3.59
  -5   7   3   20.74    2.73
  -5   7   3   24.78    2.60
  -5   7   3   20.00    2.15
  -5   7   3   22.75    2.95
  -5   7   4   60.24    3.98
  -5   7   4   67.35    3.95
  -5   7   4   56.08    3.47
  -5   7   4   61.28    4.28
  -5   7   5   15.23    4.07
  -5   7   5   17.96    2.04
  -5   7   5   17.70    2.60
  -5   7   5   16.86    2.59
  -5   7   5   19.71    3.12
  -5   7   5   16.79    3.62
  -5   7   6    6.59    2.90
  -5   7   6    9.98    3.99
  -5   7   6   10.50    3.50
  -5   7   7    2.75    2.24
  -5   7   8    5.35    2.73
  -5   7   8    7.43    3.84
  -5   7   8    4.96    2.33
  -5   7   9    6.21    2.64
  -5   7   9    3.54    3.40
  -5   7   9    6.22    2.17
  -5   7  10    2.53    2.37
  -5   7  10   -1.31    3.24
  -5   7  10    1.29    1.89
  -5   7  11    2.18    2.13
  -5   7  11    2.17    2.87
  -5   7  11    4.95    1.72
  -5   7  12    0.73    1.78
  -5   7  12    0.16    2.23
  -5   8 -13    0.86    1.20
  -5   8 -13    1.58    1.57
  -5   8 -12    0.79    1.35
  -5   8 -12    2.47    1.72
  -5   8 -11    1.70    2.45
  -5   8 -11    1.19    1.44
  -5   8 -11    1.84    1.54
  -5   8 -10    8.81    1.71
  -5   8 -10   11.29    1.72
  -5   8 -10    7.10    2.13
  -5   8  -9    2.12    1.54
  -5   8  -9    1.27    1.52
  -5   8  -9    1.71    1.99
  -5   8  -9    3.17    2.02
  -5   8  -8   17.18    1.96
  -5   8  -8   16.14    2.46
  -5   8  -8   17.09    2.43
  -5   8  -8   19.14    2.01
  -5   8  -7   36.23    2.97
  -5   8  -7   37.28    2.58
  -5   8  -7   36.85    3.04
  -5   8  -7   39.86    3.02
  -5   8  -6   12.45    2.51
  -5   8  -6   11.41    2.26
  -5   8  -6    8.32    2.29
  -5   8  -6    7.31    2.08
  -5   8  -6    8.76    1.62
  -5   8  -6    8.31    1.70
  -5   8  -6   13.89    2.51
  -5   8  -5   13.84    1.70
  -5   8  -5   13.37    2.14
  -5   8  -5   15.95    2.55
  -5   8  -5   14.49    2.23
  -5   8  -5   11.30    2.41
  -5   8  -4    0.96    1.29
  -5   8  -4    2.26    1.90
  -5   8  -4   -0.87    2.14
  -5   8  -4    2.10    1.81
  -5   8  -4    2.33    2.42
  -5   8  -3   29.20    2.06
  -5   8  -3   26.28    2.43
  -5   8  -3   27.01    2.92
  -5   8  -3   28.91    2.45
  -5   8  -3   28.27    3.19
  -5   8  -2    5.62    1.32
  -5   8  -2    8.48    2.45
  -5   8  -2    5.20    1.71
  -5   8  -2    7.23    2.68
  -5   8  -1   42.71    2.81
  -5   8  -1   39.40    2.37
  -5   8  -1   41.48    3.88
  -5   8  -1   38.16    2.68
  -5   8  -1   41.70    3.37
  -5   8   0   47.96    3.14
  -5   8   0   46.27    4.44
  -5   8   0   51.79    3.64
  -5   8   0   49.00    2.68
  -5   8   0   58.46    4.41
  -5   8   1    8.86    2.41
  -5   8   1   11.17    3.51
  -5   8   1   11.39    2.16
  -5   8   1   12.44    1.88
  -5   8   2   26.11    2.89
  -5   8   2   28.07    2.73
  -5   8   2   24.38    2.24
  -5   8   3   14.69    2.51
  -5   8   3   11.40    2.48
  -5   8   3   12.82    2.41
  -5   8   3   11.82    1.83
  -5   8   3    9.01    3.77
  -5   8   4   16.25    2.56
  -5   8   4    9.72    2.31
  -5   8   4   11.12    3.50
  -5   8   4   14.89    4.06
  -5   8   5    4.51    3.75
  -5   8   5    5.70    2.82
  -5   8   5    3.23    1.40
  -5   8   5    3.33    2.20
  -5   8   6    4.55    2.28
  -5   8   7   10.22    3.86
  -5   8   7   14.65    2.95
  -5   8   7   14.90    2.54
  -5   8   8    6.02    3.53
  -5   8   8    5.86    2.67
  -5   8   8    1.39    2.09
  -5   8   9    7.85    3.39
  -5   8   9    9.00    2.58
  -5   8   9    8.10    2.09
  -5   8  10    6.37    2.97
  -5   8  10    4.05    1.70
  -5   8  10    5.12    2.23
  -5   8  11    0.59    2.37
  -5   8  11    4.07    2.26
  -5   9 -13    4.12    1.58
  -5   9 -13    3.37    1.22
  -5   9 -12    2.38    1.73
  -5   9 -12    2.08    1.34
  -5   9 -11    6.61    1.50
  -5   9 -10    0.89    1.46
  -5   9 -10    2.26    1.47
  -5   9  -9   17.87    1.91
  -5   9  -9   19.30    1.93
  -5   9  -9   16.63    2.45
  -5   9  -9   19.51    2.31
  -5   9  -8    6.78    1.62
  -5   9  -7    7.27    1.65
  -5   9  -7    4.92    2.04
  -5   9  -7    5.17    2.31
  -5   9  -7   10.06    1.20
  -5   9  -6    8.73    2.07
  -5   9  -6    5.68    2.33
  -5   9  -6    4.66    2.09
  -5   9  -6    7.42    2.04
  -5   9  -5   18.19    2.34
  -5   9  -5   16.63    2.63
  -5   9  -5   17.76    2.34
  -5   9  -4   46.49    3.26
  -5   9  -4   40.73    3.99
  -5   9  -4   51.41    3.75
  -5   9  -4   53.24    2.96
  -5   9  -3   46.19    3.21
  -5   9  -3   51.99    4.21
  -5   9  -3   51.40    3.73
  -5   9  -3   49.87    2.87
  -5   9  -2   31.79    3.00
  -5   9  -2   29.31    2.37
  -5   9  -2   32.03    3.60
  -5   9  -1    5.19    2.91
  -5   9  -1    5.92    2.37
  -5   9  -1    8.09    2.61
  -5   9   0    6.87    3.22
  -5   9   0    2.18    2.08
  -5   9   0    1.29    2.23
  -5   9   1    4.77    3.23
  -5   9   1    3.54    2.11
  -5   9   1    4.18    2.28
  -5   9   1    6.38    3.47
  -5   9   2   24.02    3.12
  -5   9   2   20.19    2.66
  -5   9   2   19.92    4.11
  -5   9   3   13.76    2.37
  -5   9   3   20.93    2.90
  -5   9   3   14.46    1.82
  -5   9   3   15.27    2.44
  -5   9   3   14.18    3.98
  -5   9   4    4.55    3.38
  -5   9   4    2.39    0.95
  -5   9   4   -0.40    2.21
  -5   9   4    2.26    1.35
  -5   9   5   12.45    4.08
  -5   9   5   17.10    2.60
  -5   9   6    6.18    3.69
  -5   9   6    7.72    2.35
  -5   9   7   13.09    3.78
  -5   9   7   11.62    2.34
  -5   9   8    2.12    2.50
  -5   9   8    2.18    3.26
  -5   9   8    1.46    1.91
  -5   9   9    0.08    2.07
  -5   9   9    1.28    1.64
  -5   9   9    2.71    2.89
  -5   9  10    1.02    2.41
  -5  10 -13    1.55    1.47
  -5  10 -12    2.88    1.28
  -5  10 -12    0.85    1.67
  -5  10 -11    1.71    1.34
  -5  10 -11    6.92    1.92
  -5  10 -10   22.83    1.98
  -5  10  -9    2.53    1.45
  -5  10  -9    6.21    2.13
  -5  10  -8   23.66    2.01
  -5  10  -8   17.57    2.21
  -5  10  -8   17.87    2.54
  -5  10  -7    0.15    1.39
  -5  10  -7    0.99    0.88
  -5  10  -7    2.13    2.22
  -5  10  -7   -0.05    1.78
  -5  10  -6    0.24    1.39
  -5  10  -6    1.12    1.01
  -5  10  -5   13.69    1.74
  -5  10  -5   14.86    2.66
  -5  10  -5   20.04    3.04
  -5  10  -4   21.20    2.82
  -5  10  -4   16.78    2.16
  -5  10  -4   22.93    3.23
  -5  10  -3   14.40    3.11
  -5  10  -3   18.26    2.98
  -5  10  -3   17.49    2.72
  -5  10  -2    7.59    3.13
  -5  10  -2    2.27    2.32
  -5  10  -2    9.75    2.51
  -5  10  -1   60.11    5.03
  -5  10  -1   64.03    4.30
  -5  10   0   15.45    3.43
  -5  10   0   16.40    2.48
  -5  10   1    0.39    3.04
  -5  10   1    2.03    2.05
  -5  10   1    2.14    2.03
  -5  10   2   19.81    1.61
  -5  10   3    6.75    1.14
  -5  10   4    2.17    3.46
  -5  10   4    9.90    2.33
  -5  10   4    6.13    3.33
  -5  10   4    8.68    3.19
  -5  10   5    2.84    3.56
  -5  10   5    2.99    2.11
  -5  10   5    1.85    3.05
  -5  10   5    3.91    2.95
  -5  10   6    5.92    2.78
  -5  10   6    1.11    3.39
  -5  10   6    5.59    2.10
  -5  10   7    5.39    2.52
  -5  10   7    1.73    3.13
  -5  10   7    6.40    1.91
  -5  10   8    4.35    2.19
  -5  10   8   -0.62    2.84
  -5  10   9    2.21    2.30
  -5  11 -12    2.92    1.54
  -5  11 -11    7.26    1.37
  -5  11 -11    6.59    1.82
  -5  11 -10    3.61    1.36
  -5  11 -10    1.69    1.79
  -5  11  -9    1.72    1.35
  -5  11  -8    9.52    1.50
  -5  11  -8    7.30    2.26
  -5  11  -7    8.66    1.50
  -5  11  -7    9.99    1.18
  -5  11  -6    6.84    2.31
  -5  11  -6    3.41    1.34
  -5  11  -6    7.65    1.19
  -5  11  -5   18.13    1.59
  -5  11  -5   13.70    2.49
  -5  11  -4   15.27    1.52
  -5  11  -3   20.07    1.77
  -5  11  -2    5.42    1.23
  -5  11  -1    7.95    1.33
  -5  11   0    4.91    1.18
  -5  11   0    9.13    3.28
  -5  11   0    5.28    2.06
  -5  11   1    2.19    1.00
  -5  11   1    4.31    3.19
  -5  11   1    2.42    1.84
  -5  11   2   11.71    3.35
  -5  11   2    9.86    3.66
  -5  11   2   15.62    1.37
  -5  11   3    2.64    2.95
  -5  11   3    2.62    3.22
  -5  11   3    1.09    0.85
  -5  11   4    1.13    2.80
  -5  11   4    4.54    3.22
  -5  11   5    2.03    2.59
  -5  11   5    3.10    2.82
  -5  11   6    2.88    2.35
  -5  11   7    1.47    1.94
  -5  11   9    3.09    1.86
  -5  12 -12    5.76    3.05
  -5  12 -11    1.36    1.52
  -5  12 -10    3.42    1.20
  -5  12 -10    4.39    1.68
  -5  12  -9    6.96    1.32
  -5  12  -9    7.48    1.83
  -5  12  -8    8.73    1.01
  -5  12  -8    7.53    1.01
  -5  12  -8    5.76    1.31
  -5  12  -8    6.05    1.84
  -5  12  -8    7.40    2.26
  -5  12  -7    1.46    0.95
  -5  12  -7    1.84    1.19
  -5  12  -7    0.73    2.21
  -5  12  -6   16.66    1.49
  -5  12  -6   11.56    2.45
  -5  12  -5   15.65    1.47
  -5  12  -5   12.72    2.41
  -5  12  -4   11.37    2.31
  -5  12  -4   13.69    1.43
  -5  12  -3    2.80    2.01
  -5  12  -3    0.95    1.09
  -5  12  -2   28.32    2.85
  -5  12  -2   27.33    3.69
  -5  12  -1    3.39    1.94
  -5  12  -1    5.58    1.21
  -5  12  -1    6.42    2.96
  -5  12   0    5.12    1.85
  -5  12   0    9.26    3.12
  -5  12   0    5.83    1.18
  -5  12   1    3.77    1.06
  -5  12   1    0.35    2.90
  -5  12   1    2.98    3.29
  -5  12   2    5.71    1.01
  -5  12   2    1.89    2.90
  -5  12   2    2.81    3.19
  -5  12   3    4.04    2.71
  -5  12   3   -0.71    2.89
  -5  12   4    0.56    2.48
  -5  12   4    0.25    2.71
  -5  12   5    2.06    2.19
  -5  12   6    0.75    1.80
  -5  12   7    4.87    2.18
  -5  13 -11    2.79    2.93
  -5  13 -10    8.39    1.56
  -5  13 -10    8.51    3.57
  -5  13  -9    3.57    1.53
  -5  13  -9    3.28    3.76
  -5  13  -8    4.70    0.88
  -5  13  -8    5.16    0.89
  -5  13  -8    3.77    3.96
  -5  13  -7    1.36    2.02
  -5  13  -7    2.83    0.89
  -5  13  -7    4.63    0.97
  -5  13  -7    5.64    3.94
  -5  13  -6    2.31    2.06
  -5  13  -6    5.79    1.03
  -5  13  -6    3.89    1.02
  -5  13  -5   13.86    2.28
  -5  13  -5   18.30    1.48
  -5  13  -5   10.92    3.97
  -5  13  -4    1.98    1.93
  -5  13  -4    1.11    1.10
  -5  13  -3    3.81    1.93
  -5  13  -3    2.98    1.14
  -5  13  -2    4.83    1.85
  -5  13  -2    3.83    1.14
  -5  13  -1    8.55    1.25
  -5  13   0    5.99    3.34
  -5  13   0    4.42    2.76
  -5  13   0    9.99    1.17
  -5  13   0    9.33    1.20
  -5  13   1    8.43    3.19
  -5  13   1    8.82    2.81
  -5  13   1   11.85    1.15
  -5  13   1   10.87    1.16
  -5  13   2    3.33    2.86
  -5  13   2    3.45    2.53
  -5  13   3   -1.13    2.49
  -5  13   3    0.08    2.21
  -5  13   4    2.78    2.02
  -5  14  -9    5.25    3.14
  -5  14  -8    0.39    3.30
  -5  14  -7   10.08    3.54
  -5  14  -6    6.55    1.02
  -5  14  -6    6.74    0.97
  -5  14  -6    3.23    3.30
  -5  14  -6    0.74    1.78
  -5  14  -5    1.35    0.90
  -5  14  -5    0.94    0.95
  -5  14  -5    2.05    1.79
  -5  14  -5    3.85    3.21
  -5  14  -4   10.46    1.17
  -5  14  -4   10.61    1.22
  -5  14  -4    7.45    1.85
  -5  14  -3    1.11    0.92
  -5  14  -3    2.19    0.95
  -5  14  -2    7.41    1.09
  -5  14  -2    7.75    1.05
  -5  14  -1    0.76    2.88
  -5  14  -1    3.15    0.93
  -5  14  -1    1.12    0.85
  -5  14   0    6.14    2.85
  -5  14   0    3.93    0.86
  -5  14   0    5.03    0.96
  -5  14   1    4.92    2.61
  -5  14   2   -0.09    2.26
  -5  15  -4    4.06    2.48
  -5  15  -3    3.16    2.54
  -5  15  -2    3.91    2.53
  -5  15  -1    3.91    2.38
  -5  15   0    1.19    2.17
  -4 -13  13    1.74    1.71
  -4 -12  10    3.45    2.41
  -4 -12  11    9.44    2.82
  -4 -12  12    2.18    2.46
  -4 -12  13    4.88    1.72
  -4 -12  14    1.88    1.80
  -4 -12  14    3.05    1.49
  -4 -12  15    2.64    3.32
  -4 -11   6    2.32    2.11
  -4 -11   7   22.52    3.23
  -4 -11   9   12.70    3.12
  -4 -11  10   19.13    3.49
  -4 -11  11    3.60    2.45
  -4 -11  11    2.08    2.54
  -4 -11  12    3.79    2.67
  -4 -11  12    6.46    2.90
  -4 -11  13    3.93    2.65
  -4 -11  14    5.11    2.07
  -4 -11  14    1.68    1.64
  -4 -11  15    7.40    1.92
  -4 -11  15    9.92    1.66
  -4 -10   6   14.93    2.35
  -4 -10   7    3.50    1.85
  -4 -10   7    7.06    2.02
  -4 -10   8   12.68    2.63
  -4 -10   8   14.62    2.56
  -4 -10   9   50.11    5.04
  -4 -10   9   55.42    4.61
  -4 -10  10   34.45    4.12
  -4 -10  10   33.27    4.17
  -4 -10  11   16.10    3.53
  -4 -10  11   14.89    3.11
  -4 -10  12    0.48    2.73
  -4 -10  12    2.87    2.78
  -4 -10  13   28.44    3.97
  -4 -10  13   33.37    4.20
  -4 -10  14    4.33    2.66
  -4 -10  14    7.34    1.94
  -4 -10  14    3.71    2.33
  -4 -10  14    6.24    2.32
  -4 -10  15    9.85    1.81
  -4 -10  15    7.14    2.11
  -4 -10  15   11.70    2.20
  -4 -10  16    2.47    3.46
  -4 -10  16    4.18    1.72
  -4  -9   4   49.61    3.79
  -4  -9   5   18.85    2.43
  -4  -9   5   25.89    2.56
  -4  -9   5   20.13    2.65
  -4  -9   6   22.80    2.69
  -4  -9   6   24.74    2.67
  -4  -9   7    4.21    1.86
  -4  -9   7    5.50    1.86
  -4  -9   8   30.37    3.32
  -4  -9   8   32.42    3.32
  -4  -9   9   95.67    6.14
  -4  -9   9   86.85    6.64
  -4  -9   9   78.40    6.23
  -4  -9   9  102.07    6.08
  -4  -9  10    3.14    2.74
  -4  -9  10    0.68    2.46
  -4  -9  10    2.85    2.07
  -4  -9  11    2.24    2.75
  -4  -9  11    3.95    2.78
  -4  -9  11    8.06    2.50
  -4  -9  12   48.60    5.11
  -4  -9  12   51.23    5.21
  -4  -9  13    2.89    2.78
  -4  -9  13    1.21    2.57
  -4  -9  13    3.68    2.48
  -4  -9  13    2.96    2.91
  -4  -9  13    4.47    2.14
  -4  -9  14   21.65    3.68
  -4  -9  14   25.19    2.86
  -4  -9  14   20.65    2.88
  -4  -9  14   16.91    3.42
  -4  -9  14   23.18    2.54
  -4  -9  15    7.42    1.86
  -4  -9  15    5.34    2.28
  -4  -9  15    2.02    2.15
  -4  -9  15    3.88    2.56
  -4  -9  16    9.17    2.03
  -4  -9  16    5.64    1.98
  -4  -9  16   12.70    3.94
  -4  -9  16    9.96    1.69
  -4  -8  -7    0.65    2.23
  -4  -8  -4   35.34    4.02
  -4  -8  -3   43.71    4.32
  -4  -8  -3   46.90    4.46
  -4  -8  -2   28.99    3.46
  -4  -8   3   11.87    1.81
  -4  -8   4    2.41    1.35
  -4  -8   4    1.98    1.39
  -4  -8   5    8.43    1.85
  -4  -8   5    6.12    1.80
  -4  -8   6   25.06    2.52
  -4  -8   6   23.65    2.68
  -4  -8   6   28.57    3.01
  -4  -8   7   13.39    2.08
  -4  -8   7   15.41    2.45
  -4  -8   7   12.83    2.19
  -4  -8   8   40.96    3.57
  -4  -8   9   44.69    4.16
  -4  -8   9   56.41    4.86
  -4  -8   9   54.40    4.99
  -4  -8   9   49.32    4.15
  -4  -8  10   33.64    3.59
  -4  -8  10   35.30    4.30
  -4  -8  10   26.45    3.79
  -4  -8  10   35.18    3.60
  -4  -8  11   15.56    3.56
  -4  -8  11   11.22    3.19
  -4  -8  12    7.37    3.25
  -4  -8  12    7.74    3.09
  -4  -8  13    4.76    2.99
  -4  -8  13    7.70    2.76
  -4  -8  13    3.93    2.53
  -4  -8  13    7.19    3.14
  -4  -8  13    7.44    2.26
  -4  -8  14   10.45    2.28
  -4  -8  14    5.37    2.47
  -4  -8  14    9.64    2.75
  -4  -8  14   11.55    3.37
  -4  -8  15   15.57    3.18
  -4  -8  15   11.97    2.65
  -4  -8  15   10.15    2.41
  -4  -8  15   18.50    4.98
  -4  -8  15   16.82    2.18
  -4  -8  16    2.82    1.99
  -4  -8  16   -0.24    2.05
  -4  -8  16    6.38    4.13
  -4  -8  16    1.99    1.60
  -4  -8  17    3.54    3.14
  -4  -8  17    5.77    1.71
  -4  -7  -8    5.63    2.40
  -4  -7  -7    8.89    2.61
  -4  -7  -6    5.46    2.33
  -4  -7  -5    6.27    2.75
  -4  -7  -4   11.73    3.06
  -4  -7  -4   12.48    2.97
  -4  -7  -3   57.98    4.90
  -4  -7  -3   61.52    5.07
  -4  -7  -2    1.62    2.12
  -4  -7  -2    1.67    1.99
  -4  -7  -1   13.23    2.52
  -4  -7   0    6.41    1.93
  -4  -7   1   28.72    2.94
  -4  -7   2   14.05    1.68
  -4  -7   2   10.98    2.05
  -4  -7   3   13.47    2.25
  -4  -7   3   10.86    1.73
  -4  -7   4    4.38    1.43
  -4  -7   4    6.15    1.75
  -4  -7   4    4.71    1.33
  -4  -7   5   14.40    2.00
  -4  -7   5   16.32    1.97
  -4  -7   6    7.61    1.65
  -4  -7   7   26.31    3.22
  -4  -7   7   25.87    2.63
  -4  -7   8   22.70    2.77
  -4  -7   8   20.44    2.68
  -4  -7   8   21.24    3.03
  -4  -7   8   21.96    2.59
  -4  -7   9   16.49    3.16
  -4  -7   9   12.14    2.37
  -4  -7  10   14.10    2.54
  -4  -7  10   13.67    3.16
  -4  -7  10   15.59    3.45
  -4  -7  10   16.54    2.89
  -4  -7  11    4.90    2.06
  -4  -7  11    4.24    2.12
  -4  -7  11    2.10    2.70
  -4  -7  11    4.48    2.92
  -4  -7  11    2.22    2.96
  -4  -7  12   40.10    3.81
  -4  -7  12   35.85    4.68
  -4  -7  12   41.21    4.84
  -4  -7  13   10.50    3.42
  -4  -7  13    8.69    2.28
  -4  -7  13    6.84    3.45
  -4  -7  13   10.09    2.69
  -4  -7  13    2.97    2.82
  -4  -7  14   24.81    3.22
  -4  -7  14   26.65    3.28
  -4  -7  14   28.48    2.82
  -4  -7  14   28.47    2.15
  -4  -7  14   30.20    4.30
  -4  -7  15    0.85    1.90
  -4  -7  15    3.35    2.44
  -4  -7  15    0.65    2.48
  -4  -7  15    0.58    4.81
  -4  -7  15   -0.28    1.13
  -4  -7  15   -1.95    2.69
  -4  -7  16    8.37    4.36
  -4  -7  16    2.22    2.10
  -4  -7  16    6.33    2.30
  -4  -7  16    6.58    1.78
  -4  -7  17    1.97    3.21
  -4  -7  17    5.65    3.44
  -4  -7  17    1.57    1.73
  -4  -6 -11    2.64    2.11
  -4  -6 -10    2.42    1.74
  -4  -6  -9   -0.51    2.21
  -4  -6  -9    2.10    1.81
  -4  -6  -8    5.32    2.38
  -4  -6  -8    4.30    2.31
  -4  -6  -7   -0.32    2.06
  -4  -6  -6    6.34    2.24
  -4  -6  -6    4.25    2.85
  -4  -6  -5   25.08    3.80
  -4  -6  -5   24.68    3.61
  -4  -6  -4    5.19    2.74
  -4  -6  -4    5.53    2.65
  -4  -6  -3   28.56    3.59
  -4  -6  -3   23.69    3.27
  -4  -6  -2   76.52    5.39
  -4  -6  -2   89.97    5.86
  -4  -6  -1   38.36    3.70
  -4  -6  -1   33.03    3.26
  -4  -6  -1   33.41    3.36
  -4  -6   0  134.66    7.45
  -4  -6   0  140.70    7.65
  -4  -6   1    7.26    1.73
  -4  -6   1   11.88    1.95
  -4  -6   1    9.48    1.93
  -4  -6   1    8.78    1.97
  -4  -6   1   10.69    2.03
  -4  -6   1    9.77    2.40
  -4  -6   1    7.08    1.72
  -4  -6   2   12.77    2.02
  -4  -6   2   10.00    2.04
  -4  -6   2   13.73    2.13
  -4  -6   2   14.65    2.59
  -4  -6   2   12.93    2.13
  -4  -6   3   17.31    2.12
  -4  -6   3   16.30    2.12
  -4  -6   3   18.88    2.34
  -4  -6   3   16.38    2.45
  -4  -6   4   11.71    1.92
  -4  -6   4   13.68    1.80
  -4  -6   5   72.01    4.29
  -4  -6   5   66.44    4.07
  -4  -6   5   60.79    3.90
  -4  -6   6   59.80    4.04
  -4  -6   6   72.96    4.22
  -4  -6   6   64.17    3.91
  -4  -6   6   59.38    4.41
  -4  -6   7   64.78    5.06
  -4  -6   7   60.60    4.83
  -4  -6   8    9.67    1.96
  -4  -6   8   13.28    2.57
  -4  -6   8   15.17    2.92
  -4  -6   9   26.05    2.95
  -4  -6   9   27.61    3.02
  -4  -6   9   30.51    2.98
  -4  -6  10   59.21    4.46
  -4  -6  10   76.12    6.11
  -4  -6  11   28.56    4.19
  -4  -6  11   31.80    3.40
  -4  -6  11   28.10    3.22
  -4  -6  11   31.22    4.29
  -4  -6  12   13.52    3.14
  -4  -6  12   12.47    2.96
  -4  -6  12   14.74    3.50
  -4  -6  12   13.94    1.69
  -4  -6  12   13.83    3.65
  -4  -6  12   17.44    2.67
  -4  -6  13   32.41    4.47
  -4  -6  13   25.38    2.19
  -4  -6  13   28.82    2.89
  -4  -6  14    8.06    2.80
  -4  -6  14    7.43    1.52
  -4  -6  14    5.95    3.17
  -4  -6  14    5.91    5.39
  -4  -6  14    8.57    2.93
  -4  -6  14    9.16    2.70
  -4  -6  14   11.08    2.31
  -4  -6  15    4.46    1.34
  -4  -6  15    6.46    2.93
  -4  -6  15    7.63    2.49
  -4  -6  15    3.99    2.62
  -4  -6  15    8.64    2.16
  -4  -6  15   12.37    5.08
  -4  -6  16    3.26    2.32
  -4  -6  16    6.71    2.26
  -4  -6  16    4.23    1.80
  -4  -6  16    7.34    4.35
  -4  -6  16    1.97    4.16
  -4  -6  17    6.72    3.28
  -4  -6  17    5.89    3.57
  -4  -6  17    4.62    1.98
  -4  -6  17    3.73    1.83
  -4  -5 -12    1.95    2.06
  -4  -5 -11    3.66    1.84
  -4  -5 -10    0.51    1.16
  -4  -5 -10   -0.17    2.17
  -4  -5  -9    4.56    2.38
  -4  -5  -9    4.07    1.27
  -4  -5  -9    5.03    2.53
  -4  -5  -8   12.88    2.52
  -4  -5  -8   11.65    2.46
  -4  -5  -8   17.78    2.97
  -4  -5  -7   18.81    2.83
  -4  -5  -7   13.86    2.49
  -4  -5  -7   18.07    3.51
  -4  -5  -7   13.60    2.44
  -4  -5  -6    8.75    3.12
  -4  -5  -6    4.74    1.98
  -4  -5  -6    1.96    2.65
  -4  -5  -6    2.62    1.81
  -4  -5  -5   18.90    3.38
  -4  -5  -5   23.54    2.68
  -4  -5  -5   19.39    3.39
  -4  -5  -4   96.75    6.61
  -4  -5  -4  116.30    7.14
  -4  -5  -3   36.62    3.83
  -4  -5  -3   33.04    3.57
  -4  -5  -2   13.91    2.62
  -4  -5  -2   12.05    2.70
  -4  -5  -2   13.70    2.52
  -4  -5  -1   10.87    2.05
  -4  -5  -1   14.57    2.52
  -4  -5  -1   12.57    2.20
  -4  -5  -1   14.86    2.89
  -4  -5  -1   10.93    2.11
  -4  -5   0   43.33    3.47
  -4  -5   0   42.94    4.07
  -4  -5   0   38.64    3.36
  -4  -5   0   45.44    3.45
  -4  -5   0   36.87    3.02
  -4  -5   1  210.58    9.97
  -4  -5   1  199.36    9.57
  -4  -5   1  196.21    9.75
  -4  -5   1  213.05   10.55
  -4  -5   1  197.34    9.65
  -4  -5   2   43.08    3.99
  -4  -5   2   45.85    3.53
  -4  -5   2   43.62    3.16
  -4  -5   2   34.01    3.05
  -4  -5   3  192.96    9.07
  -4  -5   3  193.38    9.09
  -4  -5   3  173.04    8.69
  -4  -5   4   95.84    5.40
  -4  -5   5  158.56    7.80
  -4  -5   5  153.11    7.66
  -4  -5   6   77.71    4.67
  -4  -5   6   66.81    4.81
  -4  -5   6   71.86    5.01
  -4  -5   6   87.93    4.73
  -4  -5   6   85.22    4.63
  -4  -5   7   47.87    4.06
  -4  -5   7   54.41    3.59
  -4  -5   8  225.22   11.85
  -4  -5   8  224.07   12.06
  -4  -5   9   43.86    3.73
  -4  -5   9   47.04    3.80
  -4  -5   9   49.81    4.76
  -4  -5  10   73.44    4.76
  -4  -5  10   66.42    5.69
  -4  -5  10   61.86    3.42
  -4  -5  10   62.22    4.24
  -4  -5  11   17.84    3.09
  -4  -5  11   14.50    2.78
  -4  -5  11    8.22    2.04
  -4  -5  11   14.26    2.47
  -4  -5  11    8.43    3.11
  -4  -5  11   13.31    3.37
  -4  -5  12    5.39    2.92
  -4  -5  12    3.25    2.65
  -4  -5  12    4.79    1.91
  -4  -5  12    5.12    2.03
  -4  -5  12    1.85    3.03
  -4  -5  12    4.10    2.98
  -4  -5  12    4.01    1.43
  -4  -5  13   15.70    2.55
  -4  -5  13   14.07    1.78
  -4  -5  13   16.37    3.97
  -4  -5  14    0.95    1.35
  -4  -5  14    4.74    3.12
  -4  -5  14    4.25    2.15
  -4  -5  14    3.39    2.62
  -4  -5  14    4.55    2.88
  -4  -5  14    4.95    5.19
  -4  -5  14    3.97    2.54
  -4  -5  15   25.26    1.98
  -4  -5  15   21.41    5.34
  -4  -5  15   27.86    3.70
  -4  -5  15   17.93    2.88
  -4  -5  15   16.44    3.05
  -4  -5  15   24.26    2.60
  -4  -5  16    5.84    2.68
  -4  -5  16   10.80    1.93
  -4  -5  16    7.59    2.52
  -4  -5  16    9.79    2.36
  -4  -5  16    7.95    4.21
  -4  -5  16   13.89    4.54
  -4  -5  17   -0.22    1.96
  -4  -5  17    4.24    1.88
  -4  -5  17    5.41    2.77
  -4  -5  17    0.68    3.20
  -4  -4 -12    3.24    1.86
  -4  -4 -12    1.39    2.33
  -4  -4 -12    8.10    2.39
  -4  -4 -11    1.48    2.21
  -4  -4 -11    4.82    1.96
  -4  -4 -11    4.57    1.31
  -4  -4 -11    2.40    2.53
  -4  -4 -10    9.51    2.73
  -4  -4 -10    8.76    2.72
  -4  -4 -10    9.35    2.66
  -4  -4 -10    7.50    1.43
  -4  -4  -9    5.99    2.25
  -4  -4  -9    1.32    2.00
  -4  -4  -9    2.37    2.36
  -4  -4  -8   24.19    3.09
  -4  -4  -8   25.60    3.09
  -4  -4  -8   33.81    4.35
  -4  -4  -7    4.78    2.07
  -4  -4  -7    4.26    2.00
  -4  -4  -7    5.90    2.97
  -4  -4  -7    3.04    2.93
  -4  -4  -6   19.74    2.68
  -4  -4  -6   19.87    2.64
  -4  -4  -6   26.76    3.82
  -4  -4  -6   26.30    3.64
  -4  -4  -5   41.24    4.40
  -4  -4  -5   42.12    4.25
  -4  -4  -4    2.50    2.28
  -4  -4  -4    0.52    1.39
  -4  -4  -4    2.37    2.23
  -4  -4  -3   23.62    2.95
  -4  -4  -3   27.41    3.35
  -4  -4  -3   20.59    3.17
  -4  -4  -2   14.26    2.46
  -4  -4  -2   17.51    2.71
  -4  -4  -2   15.09    2.58
  -4  -4  -2   17.46    2.14
  -4  -4  -1  135.55    7.18
  -4  -4  -1  141.52    7.01
  -4  -4  -1  133.59    7.42
  -4  -4  -1  145.38    8.17
  -4  -4  -1  147.61    7.23
  -4  -4  -1  135.34    7.52
  -4  -4   0   40.12    2.95
  -4  -4   0   42.47    4.00
  -4  -4   0   44.50    3.39
  -4  -4   0   39.94    3.33
  -4  -4   0   43.77    3.51
  -4  -4   1    7.02    1.55
  -4  -4   1    7.00    1.74
  -4  -4   1    7.43    1.60
  -4  -4   1    5.93    2.40
  -4  -4   1    5.27    1.81
  -4  -4   2  126.33    6.54
  -4  -4   2  113.62    6.05
  -4  -4   2  132.17    6.93
  -4  -4   2  118.94    6.05
  -4  -4   2  106.62    6.16
  -4  -4   3  143.20    7.26
  -4  -4   3  138.87    7.01
  -4  -4   4   26.42    2.77
  -4  -4   4   33.78    2.56
  -4  -4   5   12.76    2.08
  -4  -4   5   16.72    2.21
  -4  -4   5   17.50    2.37
  -4  -4   5   13.54    1.97
  -4  -4   6  206.54    9.29
  -4  -4   6  202.74    9.19
  -4  -4   6  185.19    9.55
  -4  -4   7  116.48    5.95
  -4  -4   7  102.29    6.41
  -4  -4   7  100.21    6.19
  -4  -4   8   11.91    2.35
  -4  -4   8    9.06    2.63
  -4  -4   8   11.54    1.37
  -4  -4   8   16.13    3.02
  -4  -4   9   40.02    2.46
  -4  -4   9   46.26    4.48
  -4  -4   9   34.20    3.35
  -4  -4   9   45.63    4.48
  -4  -4  10   38.67    3.39
  -4  -4  10   33.93    3.47
  -4  -4  10   37.58    2.99
  -4  -4  10   35.98    2.44
  -4  -4  10   43.05    3.77
  -4  -4  11   24.92    3.10
  -4  -4  11   25.65    3.33
  -4  -4  11   25.37    4.02
  -4  -4  11   22.13    2.72
  -4  -4  11   26.74    2.89
  -4  -4  11   26.03    4.13
  -4  -4  12    5.29    1.91
  -4  -4  12    2.30    3.04
  -4  -4  12    5.85    1.48
  -4  -4  12   10.61    3.03
  -4  -4  12    9.16    2.80
  -4  -4  12    4.86    1.94
  -4  -4  13   56.21    3.86
  -4  -4  13   68.44    5.55
  -4  -4  13   63.35    5.86
  -4  -4  13   52.82    3.32
  -4  -4  14   10.71    5.31
  -4  -4  14    5.64    2.27
  -4  -4  14    4.11    2.62
  -4  -4  14    9.35    2.96
  -4  -4  14    5.25    1.50
  -4  -4  14    3.21    2.25
  -4  -4  15    7.67    4.98
  -4  -4  15   14.56    4.79
  -4  -4  15    5.15    2.06
  -4  -4  15    6.30    2.54
  -4  -4  15    3.95    1.40
  -4  -4  15    4.80    2.78
  -4  -4  15    3.01    2.46
  -4  -4  16    2.45    1.74
  -4  -4  16    8.33    4.45
  -4  -4  16    3.62    4.10
  -4  -4  16    1.73    2.43
  -4  -4  16    5.12    2.53
  -4  -4  16    3.67    2.27
  -4  -4  17    3.51    2.12
  -4  -4  17    3.84    1.90
  -4  -4  17    1.07    2.73
  -4  -3 -13    3.84    1.77
  -4  -3 -13    2.07    2.30
  -4  -3 -13    1.86    2.19
  -4  -3 -12    3.95    1.97
  -4  -3 -12    1.29    1.47
  -4  -3 -12    0.91    1.23
  -4  -3 -12    2.57    2.59
  -4  -3 -11    2.01    2.32
  -4  -3 -11    6.88    2.73
  -4  -3 -11    3.52    1.33
  -4  -3 -11    2.71    2.37
  -4  -3 -11    1.69    1.55
  -4  -3 -10    1.37    2.35
  -4  -3 -10    3.05    2.09
  -4  -3 -10    0.23    2.55
  -4  -3 -10    2.29    1.29
  -4  -3 -10    3.36    2.23
  -4  -3 -10    2.30    1.54
  -4  -3  -9   18.62    3.82
  -4  -3  -9   19.18    3.19
  -4  -3  -9   18.99    2.83
  -4  -3  -9   18.33    2.89
  -4  -3  -8    9.74    3.50
  -4  -3  -8   11.88    3.38
  -4  -3  -8   12.74    2.59
  -4  -3  -8    8.06    2.38
  -4  -3  -7   26.93    3.92
  -4  -3  -7   29.52    4.09
  -4  -3  -7   27.68    3.11
  -4  -3  -7   25.20    2.92
  -4  -3  -7   25.94    3.01
  -4  -3  -6   12.01    3.09
  -4  -3  -6   10.42    3.21
  -4  -3  -5    0.23    1.53
  -4  -3  -5    1.88    2.57
  -4  -3  -5   -0.72    2.42
  -4  -3  -4   28.54    3.42
  -4  -3  -4   21.59    2.99
  -4  -3  -4   24.68    3.31
  -4  -3  -4   25.78    2.46
  -4  -3  -4   17.38    2.18
  -4  -3  -3   24.63    2.97
  -4  -3  -3   23.38    3.13
  -4  -3  -3   26.39    3.05
  -4  -3  -3   19.99    2.16
  -4  -3  -2   56.29    3.56
  -4  -3  -2   56.68    4.17
  -4  -3  -2   55.51    4.22
  -4  -3  -2   55.88    4.07
  -4  -3  -2   45.45    3.45
  -4  -3  -1   70.76    4.46
  -4  -3  -1   67.47    4.01
  -4  -3  -1   73.00    4.53
  -4  -3  -1   61.36    4.02
  -4  -3  -1   57.68    4.04
  -4  -3  -1   57.63    3.84
  -4  -3   0   11.40    2.71
  -4  -3   0   15.04    2.34
  -4  -3   0   13.27    2.10
  -4  -3   0   13.21    1.84
  -4  -3   0   16.24    2.30
  -4  -3   0   13.38    1.77
  -4  -3   1  270.07   11.93
  -4  -3   1  268.12   12.12
  -4  -3   1  246.30   11.50
  -4  -3   1  249.46   11.10
  -4  -3   1  249.85   11.38
  -4  -3   1  235.88   11.22
  -4  -3   2  161.40    8.12
  -4  -3   2  166.90    8.56
  -4  -3   2  176.04    8.42
  -4  -3   2  163.69    7.92
  -4  -3   3   71.62    4.40
  -4  -3   3   71.04    4.22
  -4  -3   3   62.25    3.93
  -4  -3   3   66.82    4.15
  -4  -3   4   65.53    4.22
  -4  -3   4   63.93    4.14
  -4  -3   4   71.43    4.37
  -4  -3   5   50.88    4.02
  -4  -3   5   48.69    3.88
  -4  -3   6   58.82    3.84
  -4  -3   6   57.33    3.77
  -4  -3   6   56.13    4.32
  -4  -3   6   57.74    4.31
  -4  -3   7   37.84    3.08
  -4  -3   7   44.25    3.20
  -4  -3   7   41.77    3.07
  -4  -3   7   44.00    3.92
  -4  -3   7   39.72    2.22
  -4  -3   7   39.74    3.80
  -4  -3   8    2.31    1.07
  -4  -3   8    1.22    2.35
  -4  -3   8    3.43    2.17
  -4  -3   8    3.14    1.95
  -4  -3   8    3.06    1.74
  -4  -3   8    2.50    1.44
  -4  -3   8    4.05    2.41
  -4  -3   9    1.98    2.51
  -4  -3   9    3.20    1.18
  -4  -3   9    2.67    2.34
  -4  -3   9    4.08    2.18
  -4  -3   9    3.30    1.84
  -4  -3   9    2.42    1.66
  -4  -3   9    1.81    2.54
  -4  -3  10   13.60    1.61
  -4  -3  10   16.30    2.93
  -4  -3  10   20.68    2.75
  -4  -3  10   16.57    2.34
  -4  -3  10   15.82    2.26
  -4  -3  10   13.83    2.43
  -4  -3  11   22.43    2.68
  -4  -3  11   32.81    2.98
  -4  -3  11   20.25    3.28
  -4  -3  11   20.96    3.11
  -4  -3  11   23.44    3.88
  -4  -3  12   30.07    2.93
  -4  -3  12   24.38    3.43
  -4  -3  12   27.04    3.41
  -4  -3  12   26.52    3.87
  -4  -3  12   23.88    5.98
  -4  -3  12   22.74    4.13
  -4  -3  12   25.10    2.22
  -4  -3  13    4.04    1.54
  -4  -3  13   -0.26    3.03
  -4  -3  13    3.64    2.22
  -4  -3  13    4.22    2.56
  -4  -3  14    2.46    2.25
  -4  -3  14    4.48    1.50
  -4  -3  14    7.54    5.06
  -4  -3  14    5.60    5.34
  -4  -3  14    7.14    2.22
  -4  -3  14    1.78    2.46
  -4  -3  14    4.54    2.86
  -4  -3  14    1.75    2.55
  -4  -3  15   22.13    2.42
  -4  -3  15   13.62    3.09
  -4  -3  15   19.44    3.14
  -4  -3  15   19.25    2.83
  -4  -3  15   12.57    5.06
  -4  -3  15   16.51    4.77
  -4  -3  16    5.80    2.54
  -4  -3  16    4.89    2.26
  -4  -3  16    4.15    3.91
  -4  -3  16    3.33    1.74
  -4  -3  17    5.38    1.88
  -4  -3  17    6.98    2.12
  -4  -3  17    7.86    3.03
  -4  -2 -13    3.33    1.49
  -4  -2 -13    2.21    1.20
  -4  -2 -13    2.06    1.88
  -4  -2 -13    6.95    2.58
  -4  -2 -12   11.29    2.66
  -4  -2 -12   10.81    1.54
  -4  -2 -12    6.96    2.84
  -4  -2 -12    6.66    1.73
  -4  -2 -11   11.22    1.59
  -4  -2 -11   10.81    1.84
  -4  -2 -11    7.98    2.67
  -4  -2 -11    5.11    2.83
  -4  -2 -11   12.00    2.76
  -4  -2 -10   12.62    2.77
  -4  -2 -10   13.01    2.66
  -4  -2 -10    9.63    2.91
  -4  -2 -10    8.13    2.61
  -4  -2  -9   12.23    2.55
  -4  -2  -9   11.77    2.55
  -4  -2  -9   11.24    3.50
  -4  -2  -9    5.87    2.66
  -4  -2  -8   14.96    2.70
  -4  -2  -8   21.54    2.87
  -4  -2  -8   25.59    4.17
  -4  -2  -7    4.89    2.85
  -4  -2  -7    4.98    2.18
  -4  -2  -7    9.33    2.17
  -4  -2  -7    6.57    1.47
  -4  -2  -7    8.64    3.01
  -4  -2  -7    8.16    3.10
  -4  -2  -6   10.59    2.05
  -4  -2  -6   15.81    3.29
  -4  -2  -6    9.87    2.93
  -4  -2  -6   14.47    3.11
  -4  -2  -5   12.69    2.07
  -4  -2  -5   11.67    2.69
  -4  -2  -5   11.77    2.06
  -4  -2  -5   10.38    2.77
  -4  -2  -5   14.17    2.91
  -4  -2  -5   11.30    1.73
  -4  -2  -4   86.54    5.82
  -4  -2  -4   96.16    5.96
  -4  -2  -4   76.68    4.85
  -4  -2  -4   82.87    4.76
  -4  -2  -4   95.33    5.77
  -4  -2  -4   97.39    5.88
  -4  -2  -3   30.90    3.27
  -4  -2  -3   32.90    3.37
  -4  -2  -3   28.07    3.16
  -4  -2  -3   32.76    3.23
  -4  -2  -3   30.50    2.62
  -4  -2  -2  203.38    8.08
  -4  -2  -2  189.84    8.73
  -4  -2  -2  173.26    8.32
  -4  -2  -2  197.63    8.60
  -4  -2  -2  172.20    8.19
  -4  -2  -2  164.53    7.97
  -4  -2  -2  149.25    7.06
  -4  -2  -1  359.13   16.36
  -4  -2  -1  387.16   16.04
  -4  -2  -1  359.49   16.37
  -4  -2  -1  382.62   16.19
  -4  -2  -1  350.42   15.98
  -4  -2  -1  366.77   16.38
  -4  -2   0  609.39   24.90
  -4  -2   0  599.03   24.51
  -4  -2   0  527.26   23.96
  -4  -2   0  574.16   24.19
  -4  -2   0  585.61   24.41
  -4  -2   1  369.35   15.88
  -4  -2   1  364.26   15.59
  -4  -2   1  342.70   15.48
  -4  -2   1  386.10   16.03
  -4  -2   1  326.18   15.29
  -4  -2   1  348.06   15.40
  -4  -2   2  106.32    6.12
  -4  -2   2  120.85    6.04
  -4  -2   2  111.98    6.03
  -4  -2   3  114.25    5.47
  -4  -2   3   75.65    4.78
  -4  -2   3  104.14    5.18
  -4  -2   3   77.36    4.87
  -4  -2   4  112.93    6.25
  -4  -2   4  116.88    6.18
  -4  -2   5   70.51    4.61
  -4  -2   5   75.91    4.67
  -4  -2   6   65.88    3.97
  -4  -2   6   63.79    3.93
  -4  -2   6   63.01    3.34
  -4  -2   6   59.91    4.45
  -4  -2   6   56.17    2.92
  -4  -2   6   61.35    4.49
  -4  -2   7   32.52    3.59
  -4  -2   7   34.49    2.07
  -4  -2   7   39.97    2.79
  -4  -2   7   35.41    2.57
  -4  -2   7   38.91    2.98
  -4  -2   7   41.12    3.01
  -4  -2   7   36.94    2.92
  -4  -2   7   36.51    3.68
  -4  -2   8   17.76    1.55
  -4  -2   8   17.56    3.11
  -4  -2   8   16.30    2.07
  -4  -2   8   14.33    2.25
  -4  -2   8   20.11    2.56
  -4  -2   8   20.61    2.26
  -4  -2   8   15.23    2.90
  -4  -2   9   20.10    2.65
  -4  -2   9   22.48    2.89
  -4  -2   9   22.55    2.44
  -4  -2   9   25.56    1.91
  -4  -2   9   29.84    3.86
  -4  -2  10   20.43    3.30
  -4  -2  10   28.20    2.82
  -4  -2  10   29.42    2.70
  -4  -2  10   24.25    3.19
  -4  -2  10   29.65    3.04
  -4  -2  10   29.15    5.51
  -4  -2  10   26.46    2.94
  -4  -2  10   27.96    2.12
  -4  -2  11   26.53    2.65
  -4  -2  11   18.77    5.71
  -4  -2  11   21.80    2.69
  -4  -2  11   20.07    3.24
  -4  -2  11   18.07    3.01
  -4  -2  11   22.90    3.95
  -4  -2  11   23.67    3.55
  -4  -2  12   15.05    3.10
  -4  -2  12   12.65    3.26
  -4  -2  12   15.35    3.10
  -4  -2  12   13.90    1.82
  -4  -2  12   19.18    5.78
  -4  -2  13    2.37    2.14
  -4  -2  13    1.11    1.47
  -4  -2  13   -0.23    2.62
  -4  -2  13    0.43    2.17
  -4  -2  14    9.39    2.26
  -4  -2  14    9.88    3.25
  -4  -2  14   10.49    2.80
  -4  -2  14   12.72    3.12
  -4  -2  14    9.17    2.77
  -4  -2  14   11.72    5.03
  -4  -2  14   10.96    5.37
  -4  -2  15   11.81    2.93
  -4  -2  15    8.27    4.94
  -4  -2  15   13.14    4.60
  -4  -2  15   11.63    2.93
  -4  -2  15   13.37    2.68
  -4  -2  15   16.78    2.31
  -4  -2  16    5.97    3.73
  -4  -2  16    3.72    2.20
  -4  -2  16    1.50    2.42
  -4  -2  16    4.92    1.69
  -4  -2  17    0.47    1.97
  -4  -2  17    1.78    1.76
  -4  -2  17    3.88    3.07
  -4  -1 -14    3.13    2.14
  -4  -1 -14    6.09    2.47
  -4  -1 -14    1.76    1.74
  -4  -1 -13    3.64    1.31
  -4  -1 -13    2.45    1.94
  -4  -1 -13    7.05    2.81
  -4  -1 -13    6.00    1.70
  -4  -1 -12   12.97    1.62
  -4  -1 -12    8.68    2.96
  -4  -1 -12   15.38    2.80
  -4  -1 -12   10.13    1.90
  -4  -1 -12    6.79    2.91
  -4  -1 -11    3.34    1.72
  -4  -1 -11    1.97    2.79
  -4  -1 -11    7.73    2.48
  -4  -1 -11    6.74    2.50
  -4  -1 -11    3.64    2.40
  -4  -1 -10    8.85    2.52
  -4  -1 -10    7.58    2.57
  -4  -1 -10    4.71    3.09
  -4  -1  -9   21.48    3.01
  -4  -1  -9   19.28    2.97
  -4  -1  -9   18.10    1.89
  -4  -1  -9   20.91    4.00
  -4  -1  -8   13.53    3.21
  -4  -1  -8    7.85    2.19
  -4  -1  -8   11.17    2.53
  -4  -1  -8   14.05    3.47
  -4  -1  -8    9.60    3.27
  -4  -1  -8    8.17    1.58
  -4  -1  -7   17.96    3.43
  -4  -1  -7   13.32    3.59
  -4  -1  -7   10.70    3.28
  -4  -1  -7   14.10    1.87
  -4  -1  -7   10.15    2.20
  -4  -1  -7   13.83    2.41
  -4  -1  -6   35.89    3.94
  -4  -1  -6   42.08    4.30
  -4  -1  -6   40.74    4.08
  -4  -1  -6   19.85    2.10
  -4  -1  -6   29.61    2.84
  -4  -1  -6   30.22    2.93
  -4  -1  -5   50.63    4.20
  -4  -1  -5   39.32    3.28
  -4  -1  -5   39.79    2.16
  -4  -1  -5   42.58    3.28
  -4  -1  -5   41.60    3.05
  -4  -1  -5   44.69    4.01
  -4  -1  -5   52.84    4.36
  -4  -1  -4   18.30    1.43
  -4  -1  -4   18.75    1.27
  -4  -1  -4   21.45    3.04
  -4  -1  -4   20.71    2.80
  -4  -1  -4   22.67    3.03
  -4  -1  -4   19.94    2.27
  -4  -1  -3  186.82    8.18
  -4  -1  -3  210.17    9.93
  -4  -1  -3  206.70    9.73
  -4  -1  -3  200.16    9.30
  -4  -1  -3  213.40    9.91
  -4  -1  -2  315.12   14.18
  -4  -1  -2  328.89   14.17
  -4  -1  -2  314.01   13.96
  -4  -1  -2  314.13   13.57
  -4  -1  -2  306.51   14.30
  -4  -1  -2  303.11   14.27
  -4  -1  -1   57.41    3.94
  -4  -1  -1   55.85    3.80
  -4  -1  -1   53.93    4.12
  -4  -1  -1   54.83    3.96
  -4  -1   0  144.25    7.09
  -4  -1   0  125.90    6.64
  -4  -1   0  139.99    6.73
  -4  -1   0  146.50    7.33
  -4  -1   0  141.17    7.10
  -4  -1   1  380.37   16.53
  -4  -1   1  329.53   16.14
  -4  -1   1  419.06   16.73
  -4  -1   1  432.94   16.71
  -4  -1   1  401.86   16.43
  -4  -1   1  322.06   16.08
  -4  -1   2  189.39    8.95
  -4  -1   2  188.86    8.91
  -4  -1   2  178.03    8.95
  -4  -1   3  246.74   10.80
  -4  -1   3  234.20   10.94
  -4  -1   3  218.29   10.66
  -4  -1   4   93.16    5.57
  -4  -1   4   92.83    5.43
  -4  -1   5  108.43    6.61
  -4  -1   5  107.53    6.61
  -4  -1   5  108.84    6.14
  -4  -1   6   19.33    2.15
  -4  -1   6   33.63    2.68
  -4  -1   6   25.33    3.26
  -4  -1   6   23.10    1.69
  -4  -1   6   27.21    3.12
  -4  -1   6   34.53    2.66
  -4  -1   7   70.89    3.58
  -4  -1   7   65.84    3.61
  -4  -1   7   54.30    3.67
  -4  -1   7   56.28    3.26
  -4  -1   7   51.42    4.46
  -4  -1   7   46.46    2.79
  -4  -1   8   17.11    1.57
  -4  -1   8   15.26    3.12
  -4  -1   8   11.60    2.08
  -4  -1   8   11.64    2.27
  -4  -1   8    9.85    2.45
  -4  -1   8   26.47    2.41
  -4  -1   8    9.74    4.51
  -4  -1   8   21.09    3.03
  -4  -1   9   43.15    2.62
  -4  -1   9   42.54    4.50
  -4  -1   9   43.74    3.06
  -4  -1   9   35.95    3.30
  -4  -1   9   40.14    3.52
  -4  -1   9   53.60    3.63
  -4  -1   9   42.22    4.17
  -4  -1   9   41.16    5.46
  -4  -1  10   21.95    2.46
  -4  -1  10   22.02    5.46
  -4  -1  10   25.72    2.70
  -4  -1  10   26.22    3.25
  -4  -1  10   24.84    2.94
  -4  -1  10   25.81    2.10
  -4  -1  10   21.34    3.37
  -4  -1  11   25.84    5.99
  -4  -1  11   24.91    2.73
  -4  -1  11   19.44    3.07
  -4  -1  11   19.16    3.37
  -4  -1  11   19.71    3.54
  -4  -1  11   17.72    3.20
  -4  -1  12   12.42    5.76
  -4  -1  12   14.69    5.56
  -4  -1  12   15.51    2.99
  -4  -1  12   19.30    3.40
  -4  -1  12   24.55    3.51
  -4  -1  12   18.48    3.56
  -4  -1  12   18.85    2.00
  -4  -1  13    6.64    2.78
  -4  -1  13    7.07    2.32
  -4  -1  14   10.77    3.07
  -4  -1  14   10.39    2.80
  -4  -1  14   11.52    2.27
  -4  -1  14   16.23    4.97
  -4  -1  14   12.03    5.27
  -4  -1  14   11.06    3.05
  -4  -1  15    2.13    2.47
  -4  -1  15    4.38    2.76
  -4  -1  15    2.15    1.92
  -4  -1  15    8.71    4.26
  -4  -1  15   -0.86    2.46
  -4  -1  16    2.85    1.57
  -4  -1  16    3.85    2.12
  -4  -1  16    1.90    2.38
  -4  -1  17    2.23    1.59
  -4  -1  17    7.93    2.99
  -4   0 -14    2.37    1.85
  -4   0 -14    5.79    2.30
  -4   0 -14    2.50    2.63
  -4   0 -14    1.16    1.53
  -4   0 -13    6.23    2.92
  -4   0 -13    8.48    1.85
  -4   0 -13    8.02    2.90
  -4   0 -13    8.09    1.46
  -4   0 -12    5.87    2.49
  -4   0 -12    5.35    2.91
  -4   0 -12    4.40    1.42
  -4   0 -12    7.30    1.88
  -4   0 -12    4.42    2.33
  -4   0 -11    2.30    2.79
  -4   0 -11    3.18    1.70
  -4   0 -11    3.63    2.30
  -4   0 -11    4.59    2.29
  -4   0 -11    0.35    2.31
  -4   0 -11   -0.70    1.54
  -4   0 -10   56.53    5.49
  -4   0 -10   38.89    2.74
  -4   0 -10   60.19    4.40
  -4   0 -10   51.40    4.26
  -4   0 -10   29.25    3.79
  -4   0  -9   12.45    1.72
  -4   0  -9   11.34    1.89
  -4   0  -9    5.63    2.91
  -4   0  -9    7.42    2.30
  -4   0  -9   11.21    2.53
  -4   0  -9   12.74    3.57
  -4   0  -8   11.14    1.71
  -4   0  -8   15.22    3.58
  -4   0  -8   13.53    3.12
  -4   0  -8    9.58    1.87
  -4   0  -8   10.00    2.53
  -4   0  -8   11.19    2.40
  -4   0  -7    7.83    3.00
  -4   0  -7    2.58    2.97
  -4   0  -7    5.96    1.73
  -4   0  -7    4.12    2.04
  -4   0  -7    6.36    2.61
  -4   0  -6   94.77    5.90
  -4   0  -6   84.56    4.95
  -4   0  -6   83.10    4.87
  -4   0  -6   60.84    3.56
  -4   0  -6   73.50    3.47
  -4   0  -6  102.25    6.20
  -4   0  -6  109.57    6.30
  -4   0  -5   17.59    2.83
  -4   0  -5    9.91    1.14
  -4   0  -5   11.54    2.02
  -4   0  -5    9.17    1.39
  -4   0  -5   12.52    1.91
  -4   0  -5   12.62    2.84
  -4   0  -5   10.17    2.68
  -4   0  -4  234.91   10.31
  -4   0  -4  246.96   11.36
  -4   0  -4  269.67   12.09
  -4   0  -4  264.22   12.16
  -4   0  -4  245.53   10.26
  -4   0  -4  263.33   12.10
  -4   0  -4  259.55   12.05
  -4   0  -3  127.54    5.58
  -4   0  -3  125.79    6.66
  -4   0  -3  131.31    7.08
  -4   0  -3  133.72    7.09
  -4   0  -2  143.13    7.76
  -4   0  -2  147.98    7.62
  -4   0  -2  145.36    7.46
  -4   0  -2  159.22    7.85
  -4   0  -2  160.28    7.86
  -4   0  -1  322.87   15.08
  -4   0  -1  316.34   14.92
  -4   0  -1  362.39   15.17
  -4   0  -1  351.62   15.19
  -4   0   0  317.18   14.93
  -4   0   0  359.45   15.39
  -4   0   0  325.89   14.94
  -4   0   0  367.94   15.28
  -4   0   0  370.00   15.51
  -4   0   1   41.52    3.20
  -4   0   1   38.24    3.21
  -4   0   1   33.06    2.96
  -4   0   1   37.39    3.09
  -4   0   2   45.83    3.56
  -4   0   2   42.37    3.24
  -4   0   2   36.96    3.30
  -4   0   2   36.26    3.31
  -4   0   3   73.08    4.71
  -4   0   3   69.48    4.85
  -4   0   4  267.75   12.79
  -4   0   4  282.78   12.41
  -4   0   4  272.00   12.74
  -4   0   5   68.49    4.96
  -4   0   5   71.10    3.34
  -4   0   6  384.32   16.03
  -4   0   6  361.95   15.36
  -4   0   6  358.69   16.72
  -4   0   6  373.28   16.09
  -4   0   6  354.30   15.11
  -4   0   6  361.83   16.81
  -4   0   6  378.21   16.12
  -4   0   7   47.24    2.91
  -4   0   7   32.35    3.84
  -4   0   7   36.39    2.35
  -4   0   7   64.18    5.14
  -4   0   7   56.78    3.34
  -4   0   7   56.83    3.21
  -4   0   7   24.93    2.73
  -4   0   8  106.74    5.32
  -4   0   8   89.40    4.69
  -4   0   8   95.63    6.05
  -4   0   8   61.22    6.26
  -4   0   8   78.43    4.79
  -4   0   8   80.55    4.85
  -4   0   8   94.19    4.33
  -4   0   9   21.97    2.81
  -4   0   9   21.49    2.95
  -4   0   9   17.08    2.26
  -4   0   9   25.01    5.09
  -4   0   9   18.31    1.81
  -4   0   9   18.23    3.35
  -4   0   9   21.13    2.44
  -4   0   9   15.10    2.80
  -4   0  10   13.12    5.40
  -4   0  10   13.19    5.40
  -4   0  10   14.45    3.10
  -4   0  10   11.75    2.71
  -4   0  10   14.25    1.74
  -4   0  10   16.38    2.97
  -4   0  10   14.01    2.41
  -4   0  11   10.17    2.36
  -4   0  11   14.65    3.02
  -4   0  11   10.79    5.74
  -4   0  11    2.87    5.30
  -4   0  11    9.09    2.93
  -4   0  11   11.00    3.23
  -4   0  11    6.28    2.85
  -4   0  12   20.52    2.66
  -4   0  12   18.04    3.82
  -4   0  12   18.09    5.70
  -4   0  12   21.93    5.60
  -4   0  12   18.58    3.45
  -4   0  12   20.18    3.52
  -4   0  12   22.47    3.23
  -4   0  13    4.20    3.08
  -4   0  13    4.50    3.03
  -4   0  13    3.47    2.69
  -4   0  13    4.80    4.78
  -4   0  13    2.95    2.20
  -4   0  14    4.45    2.81
  -4   0  14    1.29    2.91
  -4   0  14    4.07    2.63
  -4   0  14    3.18    1.98
  -4   0  14    6.45    4.63
  -4   0  15    8.54    1.98
  -4   0  15    7.57    2.49
  -4   0  15    7.90    2.79
  -4   0  16    2.78    1.47
  -4   0  16    3.45    2.02
  -4   0  16    3.43    2.35
  -4   0  17    5.59    2.70
  -4   1 -15    4.04    2.20
  -4   1 -14    2.01    1.20
  -4   1 -14    1.92    1.89
  -4   1 -14    3.69    1.65
  -4   1 -14   -1.63    2.73
  -4   1 -13    3.23    1.35
  -4   1 -13    2.18    2.87
  -4   1 -13    4.15    1.77
  -4   1 -13    1.63    1.95
  -4   1 -13    9.16    3.00
  -4   1 -12    6.77    3.07
  -4   1 -12    5.87    2.52
  -4   1 -12    3.06    2.21
  -4   1 -12    4.56    2.36
  -4   1 -12    6.81    1.41
  -4   1 -12    8.98    1.94
  -4   1 -11   -0.67    2.02
  -4   1 -11   -0.34    2.21
  -4   1 -10   14.60    2.85
  -4   1 -10   12.96    3.34
  -4   1 -10   10.33    3.34
  -4   1 -10   12.09    1.88
  -4   1 -10   11.69    2.51
  -4   1 -10   11.47    2.03
  -4   1 -10   11.74    3.19
  -4   1  -9   10.11    1.79
  -4   1  -9    9.81    1.98
  -4   1  -9   15.37    3.38
  -4   1  -9   10.56    3.01
  -4   1  -9   14.42    2.66
  -4   1  -9    9.36    2.51
  -4   1  -9   12.42    3.68
  -4   1  -8   12.84    3.31
  -4   1  -8    9.12    1.96
  -4   1  -8   10.07    3.04
  -4   1  -8    9.82    2.92
  -4   1  -8   11.45    2.45
  -4   1  -8    7.21    1.68
  -4   1  -7  122.59    7.09
  -4   1  -7  135.35    7.26
  -4   1  -7  101.86    4.56
  -4   1  -7  129.21    7.44
  -4   1  -7   84.29    4.80
  -4   1  -7   91.71    4.68
  -4   1  -7  118.61    6.15
  -4   1  -6   57.12    4.28
  -4   1  -6   49.34    4.21
  -4   1  -6   39.01    3.32
  -4   1  -6   43.67    3.40
  -4   1  -6   28.93    2.22
  -4   1  -6   51.89    4.44
  -4   1  -6   34.92    2.08
  -4   1  -5    7.08    1.16
  -4   1  -5    9.31    2.05
  -4   1  -5    8.83    1.85
  -4   1  -5   10.67    2.60
  -4   1  -5    9.50    2.46
  -4   1  -5   13.77    2.59
  -4   1  -4  107.73    5.11
  -4   1  -4  125.85    6.23
  -4   1  -4  126.49    6.85
  -4   1  -4  109.58    5.03
  -4   1  -4  137.36    6.93
  -4   1  -4  135.85    6.90
  -4   1  -3  237.39   10.47
  -4   1  -3  258.72   10.99
  -4   1  -3  266.56   11.00
  -4   1  -2  113.21    6.18
  -4   1  -2  112.83    6.04
  -4   1  -2   99.28    6.24
  -4   1  -2  112.62    6.29
  -4   1  -2  109.40    6.25
  -4   1  -2  117.12    5.06
  -4   1  -1  235.43   11.34
  -4   1  -1  253.29   11.22
  -4   1   0   28.46    2.90
  -4   1   0   28.08    2.63
  -4   1   0   29.64    3.02
  -4   1   0   28.24    2.78
  -4   1   0   32.29    2.98
  -4   1   0   22.50    2.44
  -4   1   1  251.22   11.31
  -4   1   1  224.97   11.11
  -4   1   1  231.34   11.21
  -4   1   1  267.49   11.42
  -4   1   2   36.40    3.38
  -4   1   2   36.07    3.01
  -4   1   2   31.11    3.14
  -4   1   3   46.29    3.85
  -4   1   3   37.90    3.53
  -4   1   4  494.46   21.12
  -4   1   4  555.50   21.92
  -4   1   4  511.08   22.43
  -4   1   4  517.03   22.64
  -4   1   5  268.56    9.10
  -4   1   5  227.05    9.78
  -4   1   5  161.14    8.06
  -4   1   5  118.01    8.97
  -4   1   5  206.25    9.80
  -4   1   6   67.58    3.48
  -4   1   6   41.24    3.21
  -4   1   6   55.32    3.23
  -4   1   6   42.98    3.33
  -4   1   6   47.18    4.36
  -4   1   6   74.24    5.27
  -4   1   6   76.17    5.32
  -4   1   6   49.98    4.18
  -4   1   7   28.81    2.53
  -4   1   7   27.85    2.52
  -4   1   7   30.46    3.66
  -4   1   7   34.10    3.00
  -4   1   7   27.35    2.78
  -4   1   7   29.42    4.77
  -4   1   7   37.50    4.86
  -4   1   8   37.17    3.75
  -4   1   8   29.82    2.82
  -4   1   8   47.22    3.13
  -4   1   8   41.44    4.17
  -4   1   8   32.71    3.32
  -4   1   8   30.71    3.10
  -4   1   8   24.11    5.12
  -4   1   8   29.45    5.14
  -4   1   9   49.79    4.51
  -4   1   9   57.13    3.85
  -4   1   9   44.11    5.93
  -4   1   9   50.73    5.92
  -4   1   9   51.51    4.10
  -4   1   9   50.41    3.86
  -4   1   9   55.42    5.00
  -4   1   9   55.46    3.59
  -4   1  10    4.48    2.22
  -4   1  10    2.47    3.41
  -4   1  10    2.96    2.34
  -4   1  10    1.84    2.65
  -4   1  10    6.19    3.05
  -4   1  10    1.94    5.23
  -4   1  10    2.26    5.52
  -4   1  11   31.20    5.88
  -4   1  11   30.05    6.00
  -4   1  11   29.12    3.65
  -4   1  11   27.80    3.85
  -4   1  11   29.06    3.70
  -4   1  11   29.29    3.50
  -4   1  11   29.04    4.03
  -4   1  12    4.47    2.85
  -4   1  12    5.53    2.18
  -4   1  12    5.02    5.31
  -4   1  12    3.72    3.35
  -4   1  13    4.34    2.71
  -4   1  13    1.99    3.08
  -4   1  13    2.27    2.12
  -4   1  13    3.68    4.83
  -4   1  13   -0.09    2.87
  -4   1  14    8.31    3.10
  -4   1  14   10.55    2.75
  -4   1  14    9.52    2.16
  -4   1  14    5.73    2.63
  -4   1  15    2.67    2.62
  -4   1  15    5.91    2.34
  -4   1  15    5.45    1.70
  -4   1  16    7.33    3.22
  -4   1  16    2.51    2.29
  -4   1  16    3.28    1.86
  -4   1  17    2.06    2.35
  -4   2 -15    0.37    1.43
  -4   2 -15    2.32    1.59
  -4   2 -15    3.06    2.43
  -4   2 -14    3.33    1.84
  -4   2 -14    1.53    1.18
  -4   2 -14    1.36    2.72
  -4   2 -14    3.73    1.75
  -4   2 -13    5.37    3.10
  -4   2 -13    6.86    1.94
  -4   2 -13   10.73    1.49
  -4   2 -12    3.25    2.32
  -4   2 -12    5.74    3.06
  -4   2 -12    4.09    1.84
  -4   2 -12    4.84    2.20
  -4   2 -12    4.82    2.24
  -4   2 -11    0.65    2.04
  -4   2 -11    2.52    2.22
  -4   2 -10   19.65    3.52
  -4   2 -10   20.57    2.91
  -4   2 -10   17.45    2.07
  -4   2 -10   15.51    2.24
  -4   2 -10   19.28    3.86
  -4   2 -10   17.89    2.90
  -4   2  -9   62.87    4.55
  -4   2  -9   45.59    3.06
  -4   2  -9   58.00    4.31
  -4   2  -9   47.12    2.78
  -4   2  -9   38.91    3.18
  -4   2  -9   67.12    5.40
  -4   2  -9   61.12    5.11
  -4   2  -9   69.34    5.81
  -4   2  -8    2.64    1.63
  -4   2  -8    3.63    1.45
  -4   2  -8    0.67    2.62
  -4   2  -8    3.61    1.97
  -4   2  -8    1.68    2.48
  -4   2  -8    1.22    2.27
  -4   2  -8    2.17    1.99
  -4   2  -8    2.00    2.04
  -4   2  -7   28.19    3.42
  -4   2  -7   30.64    3.64
  -4   2  -7   22.47    3.52
  -4   2  -7   17.85    2.12
  -4   2  -7   20.66    1.60
  -4   2  -7   14.91    1.80
  -4   2  -7   20.68    2.72
  -4   2  -6    3.03    2.19
  -4   2  -6    0.66    2.07
  -4   2  -6    2.08    1.77
  -4   2  -6    0.79    1.30
  -4   2  -6    1.95    1.75
  -4   2  -6    2.76    1.05
  -4   2  -6    1.78    2.47
  -4   2  -5    1.66    2.16
  -4   2  -5    4.88    2.15
  -4   2  -5    4.34    1.87
  -4   2  -5    4.09    1.69
  -4   2  -5    3.56    1.41
  -4   2  -5    4.76    2.49
  -4   2  -5    4.20    1.14
  -4   2  -4   37.78    2.11
  -4   2  -4   40.76    3.67
  -4   2  -4   42.87    3.72
  -4   2  -4   36.46    3.11
  -4   2  -4   36.20    3.77
  -4   2  -4   36.78    2.24
  -4   2  -3  106.75    5.34
  -4   2  -3   87.87    4.00
  -4   2  -3  116.53    5.77
  -4   2  -3   75.25    3.91
  -4   2  -2   50.64    3.65
  -4   2  -2   48.29    3.76
  -4   2  -2   44.67    2.56
  -4   2  -2   47.23    3.32
  -4   2  -2   54.18    3.92
  -4   2  -2   46.86    2.54
  -4   2  -1  218.22   10.33
  -4   2  -1  237.39    9.30
  -4   2  -1  229.36   10.45
  -4   2  -1  209.65    9.81
  -4   2  -1  195.96    9.45
  -4   2  -1  215.26   10.40
  -4   2   0   74.50    4.72
  -4   2   0   74.32    4.61
  -4   2   0   76.32    3.71
  -4   2   0   71.90    4.57
  -4   2   1  146.49    7.80
  -4   2   1  151.27    8.01
  -4   2   1  158.37    7.87
  -4   2   1  171.42    7.02
  -4   2   1  146.78    7.92
  -4   2   1  149.40    7.78
  -4   2   2 1087.40   45.26
  -4   2   2 1079.70   45.13
  -4   2   3  367.30   18.45
  -4   2   3  342.60   18.21
  -4   2   4   39.78    3.65
  -4   2   4   37.20    3.96
  -4   2   4   35.09    2.61
  -4   2   4   34.85    3.49
  -4   2   5  163.44    9.02
  -4   2   5  159.45    8.10
  -4   2   5  161.67    8.31
  -4   2   5  194.71    8.51
  -4   2   5  169.68    7.85
  -4   2   5  205.45    9.10
  -4   2   5  200.29    9.04
  -4   2   5  175.87    9.33
  -4   2   6   35.29    3.44
  -4   2   6   17.97    4.71
  -4   2   6   12.18    4.61
  -4   2   6   37.64    2.60
  -4   2   6   22.35    2.60
  -4   2   6   21.76    2.82
  -4   2   6   23.22    2.35
  -4   2   6   17.66    3.22
  -4   2   6   34.97    3.75
  -4   2   7   48.06    5.40
  -4   2   7   46.49    5.36
  -4   2   7   43.80    3.22
  -4   2   7   56.58    3.83
  -4   2   7   53.84    3.53
  -4   2   7   48.98    3.23
  -4   2   7   57.14    4.20
  -4   2   7   48.11    4.41
  -4   2   8   17.57    2.92
  -4   2   8   12.73    4.91
  -4   2   8   11.90    5.11
  -4   2   8   19.27    2.16
  -4   2   8   15.10    2.31
  -4   2   8    7.36    3.18
  -4   2   8   16.52    3.16
  -4   2   8   13.59    2.61
  -4   2   8   10.55    2.88
  -4   2   9   42.88    5.94
  -4   2   9   48.63    3.45
  -4   2   9   45.81    4.27
  -4   2   9   43.81    4.35
  -4   2   9   40.86    4.52
  -4   2   9   45.03    4.03
  -4   2   9   44.43    3.69
  -4   2  10    8.11    5.49
  -4   2  10    5.24    2.33
  -4   2  10   10.26    3.45
  -4   2  10    2.89    2.30
  -4   2  10    6.33    3.22
  -4   2  10    4.49    2.82
  -4   2  10    6.42    2.68
  -4   2  11   12.50    3.43
  -4   2  11   12.64    3.08
  -4   2  11    9.58    3.42
  -4   2  11    9.59    5.35
  -4   2  12    4.53    2.13
  -4   2  13   15.89    3.31
  -4   2  13   11.54    2.91
  -4   2  13   14.26    2.37
  -4   2  13    6.80    2.93
  -4   2  14   14.20    3.11
  -4   2  14   12.87    2.74
  -4   2  14   13.04    2.10
  -4   2  15    8.14    3.66
  -4   2  15    0.39    2.62
  -4   2  15    0.98    2.08
  -4   2  15    3.08    1.53
  -4   2  16    0.77    1.57
  -4   2  16    6.74    3.10
  -4   3 -15    6.41    2.50
  -4   3 -15    3.75    1.52
  -4   3 -15    0.04    1.51
  -4   3 -14    4.32    1.82
  -4   3 -14    2.18    1.18
  -4   3 -14    1.73    1.70
  -4   3 -14    1.93    2.73
  -4   3 -13   23.37    1.87
  -4   3 -13   20.52    3.59
  -4   3 -13   19.49    3.28
  -4   3 -13   21.80    2.33
  -4   3 -13   25.11    3.28
  -4   3 -12    1.51    2.12
  -4   3 -12    4.86    3.08
  -4   3 -12    2.78    1.78
  -4   3 -12    2.53    1.71
  -4   3 -12    0.16    1.99
  -4   3 -12    1.20    2.05
  -4   3 -11    9.05    2.54
  -4   3 -11    7.38    1.42
  -4   3 -11   10.75    2.45
  -4   3 -10    8.04    2.82
  -4   3 -10    9.20    2.34
  -4   3 -10   10.09    2.53
  -4   3 -10   10.10    2.14
  -4   3 -10    6.91    3.06
  -4   3 -10    8.94    1.84
  -4   3  -9   10.04    1.87
  -4   3  -9   21.19    3.47
  -4   3  -9   23.14    3.85
  -4   3  -9    8.17    2.16
  -4   3  -9   11.31    1.60
  -4   3  -9   16.71    2.85
  -4   3  -9   17.30    2.60
  -4   3  -8   10.29    3.11
  -4   3  -8   17.63    2.31
  -4   3  -8    9.66    2.86
  -4   3  -8   12.69    2.57
  -4   3  -8   15.54    1.86
  -4   3  -7   15.88    3.03
  -4   3  -7   16.22    3.19
  -4   3  -7   17.34    2.19
  -4   3  -7   18.41    1.57
  -4   3  -7   16.23    2.59
  -4   3  -7   17.29    1.85
  -4   3  -6   16.31    1.79
  -4   3  -6   22.34    2.47
  -4   3  -6   21.31    2.95
  -4   3  -6   17.11    1.74
  -4   3  -6   15.45    1.52
  -4   3  -6   19.34    2.53
  -4   3  -6   17.37    2.54
  -4   3  -5   34.04    3.36
  -4   3  -5   28.38    3.52
  -4   3  -5   21.89    1.97
  -4   3  -5   24.33    1.76
  -4   3  -5   22.42    1.99
  -4   3  -5   30.43    2.95
  -4   3  -4   47.80    3.38
  -4   3  -4   34.42    2.17
  -4   3  -4   36.16    2.28
  -4   3  -4   44.41    2.25
  -4   3  -3   54.81    3.89
  -4   3  -3   57.24    2.85
  -4   3  -3   47.12    3.35
  -4   3  -3   58.86    2.85
  -4   3  -2    4.05    1.22
  -4   3  -2    7.89    2.05
  -4   3  -2    6.43    2.14
  -4   3  -2    7.99    2.12
  -4   3  -2    7.04    1.49
  -4   3  -2    4.85    1.33
  -4   3  -2    4.86    2.07
  -4   3  -1  281.54   12.34
  -4   3  -1  277.88   12.29
  -4   3  -1  244.32   11.53
  -4   3  -1  274.00   12.19
  -4   3  -1  264.17   11.17
  -4   3  -1  267.85   12.24
  -4   3   0   65.63    3.68
  -4   3   0   49.78    3.66
  -4   3   1  343.10   14.84
  -4   3   1  318.89   13.67
  -4   3   2  243.26   10.07
  -4   3   2  252.96   10.18
  -4   3   2  198.29   11.00
  -4   3   2  225.29   11.17
  -4   3   2  218.14   11.30
  -4   3   3   14.47    2.60
  -4   3   3   16.58    2.07
  -4   3   3   11.29    1.82
  -4   3   3    7.59    2.83
  -4   3   3   18.45    1.94
  -4   3   3   18.51    3.04
  -4   3   4  149.90    8.83
  -4   3   4  212.70    9.03
  -4   3   4  160.81    9.10
  -4   3   4  174.39    7.80
  -4   3   4  204.18    8.49
  -4   3   4  157.61    8.00
  -4   3   5  143.24    7.73
  -4   3   5  129.78    6.42
  -4   3   5  147.66    6.90
  -4   3   5  139.16    7.93
  -4   3   5  139.36    6.72
  -4   3   5  142.51    6.61
  -4   3   5  126.09    7.65
  -4   3   5  133.07    7.03
  -4   3   6   42.53    5.01
  -4   3   6   35.75    3.28
  -4   3   6   36.09    2.99
  -4   3   6   31.47    2.68
  -4   3   6   40.46    3.63
  -4   3   7   31.51    3.82
  -4   3   7   34.69    5.35
  -4   3   7   34.58    3.64
  -4   3   7   33.90    3.90
  -4   3   7   38.36    2.91
  -4   3   7   43.24    3.56
  -4   3   7   36.32    3.28
  -4   3   8    7.12    3.35
  -4   3   8    5.47    5.09
  -4   3   8    2.53    2.09
  -4   3   8    4.99    2.56
  -4   3   8    6.97    3.09
  -4   3   8    4.57    2.45
  -4   3   8    7.12    2.18
  -4   3   9    7.08    5.29
  -4   3   9    4.43    2.28
  -4   3   9    4.86    3.22
  -4   3   9    5.87    2.76
  -4   3   9    0.58    3.25
  -4   3   9    2.75    2.15
  -4   3  10   15.23    3.14
  -4   3  10   21.01    3.64
  -4   3  10   19.26    3.68
  -4   3  10   25.15    3.53
  -4   3  10   20.01    5.65
  -4   3  11    7.06    2.23
  -4   3  11    8.26    2.96
  -4   3  11    9.38    3.39
  -4   3  11   11.47    3.40
  -4   3  12    4.25    2.19
  -4   3  12    5.19    3.23
  -4   3  12    4.80    2.76
  -4   3  12   -0.72    2.81
  -4   3  13    0.95    1.90
  -4   3  13    1.92    2.54
  -4   3  13    5.03    2.67
  -4   3  13    1.46    3.04
  -4   3  14    4.08    2.36
  -4   3  14    2.39    2.97
  -4   3  14    4.24    1.70
  -4   3  15    3.02    2.35
  -4   3  15    0.37    1.86
  -4   3  15    3.68    3.39
  -4   3  16    4.64    2.40
  -4   4 -15    5.91    1.59
  -4   4 -15    1.15    2.39
  -4   4 -14    1.23    2.69
  -4   4 -14    0.98    1.12
  -4   4 -14    1.78    1.71
  -4   4 -14    3.68    1.72
  -4   4 -13   12.45    1.48
  -4   4 -13    8.39    3.24
  -4   4 -13   17.61    2.84
  -4   4 -13   11.07    2.94
  -4   4 -13   10.64    2.00
  -4   4 -12    6.24    2.25
  -4   4 -12    7.55    2.26
  -4   4 -12    9.30    1.52
  -4   4 -12   10.01    1.94
  -4   4 -12   12.09    3.17
  -4   4 -12    4.25    2.31
  -4   4 -12   11.73    1.93
  -4   4 -11   22.10    1.97
  -4   4 -11   28.81    3.27
  -4   4 -11   24.67    3.03
  -4   4 -10   17.14    2.58
  -4   4 -10   20.07    2.18
  -4   4 -10   16.88    2.77
  -4   4 -10   20.08    2.52
  -4   4  -9    9.74    2.26
  -4   4  -9   10.68    2.21
  -4   4  -9   16.78    3.09
  -4   4  -9   11.61    1.63
  -4   4  -9   12.41    2.61
  -4   4  -9    9.70    1.91
  -4   4  -8   25.82    2.46
  -4   4  -8   31.66    2.78
  -4   4  -8   49.97    4.32
  -4   4  -8   53.04    3.96
  -4   4  -8   30.09    2.48
  -4   4  -7   19.03    1.68
  -4   4  -7   18.96    2.25
  -4   4  -7   18.77    1.98
  -4   4  -7   20.56    2.03
  -4   4  -7   24.90    3.20
  -4   4  -7   21.33    2.80
  -4   4  -6   56.09    4.29
  -4   4  -6   43.24    2.43
  -4   4  -6   38.15    2.66
  -4   4  -6   38.66    2.67
  -4   4  -6   46.53    3.55
  -4   4  -6   53.09    3.75
  -4   4  -5   13.93    1.43
  -4   4  -5   12.09    1.77
  -4   4  -5   14.72    1.81
  -4   4  -5   16.68    2.35
  -4   4  -4   58.44    2.91
  -4   4  -4   55.99    2.83
  -4   4  -4   55.60    3.88
  -4   4  -4   51.22    3.18
  -4   4  -3   21.82    2.45
  -4   4  -3   25.81    2.51
  -4   4  -3   16.75    1.44
  -4   4  -3   13.04    1.51
  -4   4  -3   11.81    1.46
  -4   4  -3   10.28    2.00
  -4   4  -2   35.81    3.10
  -4   4  -2   33.42    2.05
  -4   4  -2   30.20    2.15
  -4   4  -2   30.15    2.58
  -4   4  -1  199.96   11.12
  -4   4  -1  222.95   11.22
  -4   4  -1  196.23   10.93
  -4   4  -1  293.95   10.67
  -4   4  -1  259.34   10.34
  -4   4  -1  239.70   10.21
  -4   4   0   34.72    3.24
  -4   4   0   27.61    2.15
  -4   4   0   30.19    2.23
  -4   4   0   29.82    2.79
  -4   4   1   26.72    2.15
  -4   4   1   30.52    2.19
  -4   4   1   27.39    2.88
  -4   4   2  174.15    8.01
  -4   4   2  163.31    7.53
  -4   4   2  174.69    7.61
  -4   4   2  172.46    8.65
  -4   4   3  147.50    6.68
  -4   4   3  155.44    6.69
  -4   4   3  126.61    6.96
  -4   4   3  156.37    7.24
  -4   4   3  132.87    7.58
  -4   4   4   80.38    4.13
  -4   4   4   75.65    4.03
  -4   4   4   68.44    4.69
  -4   4   4   77.10    5.40
  -4   4   4   73.49    4.29
  -4   4   4   87.10    5.15
  -4   4   5   11.83    2.06
  -4   4   5    9.88    1.73
  -4   4   5    9.68    2.92
  -4   4   5   13.87    2.88
  -4   4   5   10.20    2.41
  -4   4   5   15.46    2.44
  -4   4   6   11.73    2.47
  -4   4   6   15.19    3.00
  -4   4   6   12.13    2.10
  -4   4   6    8.53    1.73
  -4   4   6   12.70    3.20
  -4   4   6    5.11    2.46
  -4   4   7    6.50    2.64
  -4   4   7   12.13    3.16
  -4   4   7    7.37    2.22
  -4   4   7    6.99    1.69
  -4   4   7    8.55    3.24
  -4   4   7    4.23    2.56
  -4   4   8    9.08    3.32
  -4   4   8    8.83    2.85
  -4   4   8    7.76    2.38
  -4   4   8    8.15    3.34
  -4   4   9    3.77    2.88
  -4   4   9    2.61    3.32
  -4   4   9    3.97    2.21
  -4   4   9    6.59    3.40
  -4   4  10   23.51    3.79
  -4   4  10   19.59    3.36
  -4   4  10   23.39    2.74
  -4   4  10   14.76    3.50
  -4   4  11    4.56    2.92
  -4   4  11    5.00    3.30
  -4   4  11    1.56    2.13
  -4   4  11   -0.74    2.79
  -4   4  12   16.14    3.00
  -4   4  12   15.06    2.35
  -4   4  13    3.90    1.85
  -4   4  13    5.40    2.57
  -4   4  13    3.14    3.10
  -4   4  14    5.02    2.69
  -4   4  14    3.06    1.53
  -4   4  14    6.02    3.65
  -4   4  14    4.12    2.15
  -4   4  15    0.48    3.02
  -4   4  15    1.80    1.59
  -4   5 -15    0.29    1.46
  -4   5 -15    3.04    1.52
  -4   5 -14    8.24    1.38
  -4   5 -14    7.64    1.80
  -4   5 -13   11.50    1.42
  -4   5 -13   13.28    3.26
  -4   5 -13   14.36    1.64
  -4   5 -13   12.67    2.93
  -4   5 -13   12.41    2.01
  -4   5 -12    0.87    1.73
  -4   5 -12    1.07    1.75
  -4   5 -12    1.93    1.85
  -4   5 -12    3.45    2.97
  -4   5 -12    0.61    1.41
  -4   5 -12    4.37    1.73
  -4   5 -12    0.23    2.65
  -4   5 -12    1.73    2.01
  -4   5 -11   12.48    1.71
  -4   5 -11   11.35    2.27
  -4   5 -11    8.80    2.39
  -4   5 -10   29.75    3.17
  -4   5 -10   25.47    2.72
  -4   5 -10   24.23    2.32
  -4   5 -10   19.80    3.36
  -4   5 -10   24.70    2.91
  -4   5  -9    9.28    2.17
  -4   5  -9    9.27    1.66
  -4   5  -9   12.75    2.37
  -4   5  -9   12.52    1.93
  -4   5  -8   75.78    4.26
  -4   5  -8   64.46    3.96
  -4   5  -8   84.14    4.05
  -4   5  -8   85.97    5.32
  -4   5  -8   69.22    4.05
  -4   5  -7    5.02    1.75
  -4   5  -7    4.13    2.01
  -4   5  -7    7.35    2.13
  -4   5  -7    3.27    1.70
  -4   5  -7    5.08    1.35
  -4   5  -6  121.50    5.41
  -4   5  -6  111.06    6.61
  -4   5  -6  113.67    5.61
  -4   5  -6  119.59    5.67
  -4   5  -6  117.97    6.53
  -4   5  -6  121.82    5.66
  -4   5  -5   54.01    4.03
  -4   5  -5   56.01    3.95
  -4   5  -5   56.00    2.89
  -4   5  -5   50.33    3.16
  -4   5  -5   56.78    3.81
  -4   5  -5   52.32    3.12
  -4   5  -4   67.65    4.49
  -4   5  -4   65.00    4.54
  -4   5  -4   75.56    3.89
  -4   5  -4   74.03    3.52
  -4   5  -4   71.08    3.44
  -4   5  -4   60.76    4.36
  -4   5  -4   74.60    3.76
  -4   5  -3  235.36   10.41
  -4   5  -3  216.92    9.19
  -4   5  -3  194.59    9.21
  -4   5  -3  226.79    9.19
  -4   5  -3  256.28   10.43
  -4   5  -3  201.69    9.45
  -4   5  -2  138.89    6.99
  -4   5  -2  132.92    5.89
  -4   5  -2  125.49    5.94
  -4   5  -2  130.50    5.84
  -4   5  -2  132.43    6.73
  -4   5  -2  141.99    6.31
  -4   5  -1  236.15   10.16
  -4   5  -1  236.10   10.19
  -4   5  -1  226.72   11.09
  -4   5  -1  235.07   10.05
  -4   5  -1  253.55   10.48
  -4   5   0  224.77   10.10
  -4   5   0  229.44   10.14
  -4   5   0  239.06   10.42
  -4   5   0  239.23   11.19
  -4   5   0  248.57   11.19
  -4   5   0  244.83   10.02
  -4   5   1   37.73    3.10
  -4   5   1   41.25    3.40
  -4   5   1   32.29    2.34
  -4   5   1   30.29    2.28
  -4   5   1   42.15    2.96
  -4   5   1   24.86    1.89
  -4   5   1   15.49    2.54
  -4   5   1   17.52    2.62
  -4   5   2    7.54    2.25
  -4   5   2   10.04    2.87
  -4   5   2    8.22    2.06
  -4   5   2    7.86    2.71
  -4   5   2    8.53    1.84
  -4   5   2    6.52    1.61
  -4   5   2   12.03    2.14
  -4   5   3   32.77    3.01
  -4   5   3   26.75    3.72
  -4   5   3   35.41    2.97
  -4   5   3   36.17    3.22
  -4   5   3   29.43    3.38
  -4   5   3   38.56    2.73
  -4   5   3   38.35    2.49
  -4   5   4   12.35    2.14
  -4   5   4   10.62    1.70
  -4   5   4   10.04    2.98
  -4   5   4   12.09    2.40
  -4   5   5   63.13    3.77
  -4   5   5   55.78    3.37
  -4   5   5   59.48    4.51
  -4   5   5   61.06    3.98
  -4   5   6   31.78    2.92
  -4   5   6   27.76    2.38
  -4   5   6   36.67    3.93
  -4   5   6   34.52    3.36
  -4   5   7   12.28    2.45
  -4   5   7    9.25    1.72
  -4   5   7    7.95    3.41
  -4   5   7   10.26    2.87
  -4   5   8   10.90    2.46
  -4   5   8    4.96    3.34
  -4   5   8    7.48    2.97
  -4   5   9   18.17    3.58
  -4   5   9   25.60    3.46
  -4   5  10    4.62    2.28
  -4   5  11    0.31    3.51
  -4   5  11    1.86    2.07
  -4   5  11    5.34    2.77
  -4   5  11   -0.67    2.65
  -4   5  12    3.52    1.90
  -4   5  12    3.45    2.67
  -4   5  12    4.70    3.35
  -4   5  13    0.14    2.22
  -4   5  13    6.03    3.66
  -4   5  13   -0.54    2.72
  -4   5  13    1.51    1.57
  -4   5  14    3.99    1.88
  -4   5  14    4.99    2.27
  -4   6 -15    3.53    1.58
  -4   6 -14    2.43    1.28
  -4   6 -14    2.91    1.61
  -4   6 -13    6.78    2.78
  -4   6 -13   10.83    1.87
  -4   6 -13    6.49    1.86
  -4   6 -13    7.32    3.11
  -4   6 -13    9.49    1.58
  -4   6 -12   23.55    2.02
  -4   6 -12   20.46    2.17
  -4   6 -12   16.28    2.25
  -4   6 -12   20.20    2.80
  -4   6 -12   15.92    3.22
  -4   6 -12   14.75    2.97
  -4   6 -11    7.36    2.16
  -4   6 -11    8.43    1.62
  -4   6 -10   18.65    2.59
  -4   6 -10   13.87    2.46
  -4   6 -10   12.78    2.04
  -4   6 -10   14.50    3.05
  -4   6  -9   18.00    2.36
  -4   6  -9   20.49    2.59
  -4   6  -9   19.96    2.14
  -4   6  -9   15.28    2.46
  -4   6  -9   18.57    1.97
  -4   6  -8   88.43    4.39
  -4   6  -8   81.61    4.53
  -4   6  -8   87.45    5.50
  -4   6  -8   92.93    4.70
  -4   6  -8   74.59    4.45
  -4   6  -7    4.81    2.06
  -4   6  -7    2.97    1.82
  -4   6  -7    5.77    1.89
  -4   6  -7    3.78    2.04
  -4   6  -7    7.25    1.47
  -4   6  -7    5.64    2.28
  -4   6  -6   25.93    2.35
  -4   6  -6   25.76    2.42
  -4   6  -6   23.75    2.28
  -4   6  -6   25.92    2.74
  -4   6  -6   23.93    1.90
  -4   6  -6   24.74    2.89
  -4   6  -5  175.77    8.39
  -4   6  -5  183.47    8.32
  -4   6  -5  186.31    9.15
  -4   6  -5  199.41    8.16
  -4   6  -5  190.56    9.39
  -4   6  -4   53.97    3.75
  -4   6  -4   51.79    2.70
  -4   6  -4   48.72    3.18
  -4   6  -4   44.17    2.93
  -4   6  -4   53.54    3.55
  -4   6  -4   44.67    3.30
  -4   6  -3  150.10    7.24
  -4   6  -3  165.01    8.03
  -4   6  -3  164.00    6.91
  -4   6  -3  147.89    7.47
  -4   6  -3  164.26    8.06
  -4   6  -3  155.03    7.12
  -4   6  -3  166.49    6.94
  -4   6  -3  152.59    7.01
  -4   6  -2   31.27    2.81
  -4   6  -2   25.03    2.58
  -4   6  -2   28.34    2.51
  -4   6  -2   25.79    1.86
  -4   6  -2   24.70    1.98
  -4   6  -2   26.92    1.77
  -4   6  -1   61.53    2.87
  -4   6  -1   44.20    3.79
  -4   6  -1   58.88    3.83
  -4   6  -1   54.69    3.15
  -4   6  -1   55.15    2.87
  -4   6  -1   55.23    3.05
  -4   6  -1   47.00    3.37
  -4   6   0   24.69    1.75
  -4   6   0   26.75    3.22
  -4   6   0   21.87    2.52
  -4   6   0   27.01    2.23
  -4   6   0   27.64    2.11
  -4   6   0   29.97    2.66
  -4   6   1    8.24    2.12
  -4   6   1   11.23    3.01
  -4   6   1    5.61    1.14
  -4   6   1    1.99    1.66
  -4   6   1    6.00    1.74
  -4   6   1    6.70    1.56
  -4   6   1    6.87    2.04
  -4   6   2   79.86    4.40
  -4   6   2   70.87    4.68
  -4   6   2   74.99    5.18
  -4   6   2   76.21    3.65
  -4   6   2   74.09    4.36
  -4   6   2   76.00    4.18
  -4   6   2   75.60    3.96
  -4   6   2   81.34    4.84
  -4   6   3  169.43    8.66
  -4   6   3  158.19    7.62
  -4   6   3  162.53    7.99
  -4   6   3  173.39    7.74
  -4   6   3  162.95    7.53
  -4   6   3  151.66    7.30
  -4   6   4   52.41    3.56
  -4   6   4   54.59    4.22
  -4   6   4   54.28    3.87
  -4   6   4   56.90    3.57
  -4   6   4   50.38    3.10
  -4   6   5   28.16    3.26
  -4   6   5   24.46    4.21
  -4   6   5   21.66    2.67
  -4   6   5   29.10    3.70
  -4   6   5   29.14    2.73
  -4   6   5   26.39    2.19
  -4   6   5   26.48    3.72
  -4   6   6   61.10    5.62
  -4   6   6   63.81    4.14
  -4   6   6   61.69    3.48
  -4   6   6   70.67    4.60
  -4   6   6   60.25    4.83
  -4   6   7   37.30    5.12
  -4   6   7   58.85    3.81
  -4   6   7   52.44    4.28
  -4   6   7   44.09    4.52
  -4   6   8    1.48    3.94
  -4   6   8    0.39    2.93
  -4   6   8    2.74    3.25
  -4   6   9    2.25    2.16
  -4   6  10   11.86    3.85
  -4   6  10   15.79    2.49
  -4   6  10   15.37    3.03
  -4   6  10   14.39    3.03
  -4   6  11    1.96    3.34
  -4   6  11    3.00    2.68
  -4   6  11    2.18    1.98
  -4   6  12    2.23    2.59
  -4   6  12    3.42    2.35
  -4   6  12    2.02    1.70
  -4   6  12    1.39    2.94
  -4   6  13    3.19    2.43
  -4   6  13    0.45    2.00
  -4   6  14    4.10    2.01
  -4   7 -15    1.80    1.55
  -4   7 -14    6.78    1.40
  -4   7 -14    4.95    1.68
  -4   7 -13    3.25    1.82
  -4   7 -13    3.05    1.45
  -4   7 -13    0.73    2.79
  -4   7 -13    2.13    1.57
  -4   7 -12   23.50    2.22
  -4   7 -12   20.61    2.44
  -4   7 -12   16.23    3.22
  -4   7 -11    4.28    1.62
  -4   7 -11    6.12    1.58
  -4   7 -11    2.83    2.76
  -4   7 -11    5.73    1.76
  -4   7 -10    9.76    1.90
  -4   7 -10    7.54    1.71
  -4   7 -10    6.83    2.82
  -4   7 -10    8.77    1.73
  -4   7 -10    9.43    2.36
  -4   7  -9    3.67    1.71
  -4   7  -9    3.04    2.11
  -4   7  -9    6.56    2.21
  -4   7  -9    3.77    2.62
  -4   7  -8   12.57    1.86
  -4   7  -8   14.49    2.30
  -4   7  -8   14.50    2.35
  -4   7  -7   42.27    3.14
  -4   7  -7   47.45    3.27
  -4   7  -7   43.94    3.21
  -4   7  -7   45.73    3.68
  -4   7  -7   50.01    2.90
  -4   7  -6   22.29    2.27
  -4   7  -6   23.78    1.88
  -4   7  -6   24.87    2.90
  -4   7  -6   20.19    2.35
  -4   7  -6   17.80    2.36
  -4   7  -5   25.98    2.31
  -4   7  -5   24.59    2.36
  -4   7  -5   23.34    2.48
  -4   7  -5   28.48    1.96
  -4   7  -5   29.22    2.94
  -4   7  -4   19.86    1.97
  -4   7  -4   17.54    2.04
  -4   7  -4   17.28    2.35
  -4   7  -4   15.61    2.54
  -4   7  -4   21.54    1.66
  -4   7  -4   24.99    2.57
  -4   7  -3   28.15    2.27
  -4   7  -3   28.70    2.60
  -4   7  -3   27.43    2.92
  -4   7  -3   31.56    1.98
  -4   7  -3   33.53    2.83
  -4   7  -2    1.73    1.41
  -4   7  -2    1.15    2.19
  -4   7  -2    0.18    1.40
  -4   7  -2    1.27    1.03
  -4   7  -2    1.50    1.37
  -4   7  -2    3.55    1.98
  -4   7  -2    1.29    0.98
  -4   7  -1   10.66    2.75
  -4   7  -1    9.43    1.16
  -4   7  -1    6.47    1.62
  -4   7  -1   10.59    1.54
  -4   7  -1   12.42    2.17
  -4   7  -1    8.60    1.21
  -4   7  -1    8.28    1.57
  -4   7   0    6.47    1.13
  -4   7   0    6.68    1.53
  -4   7   0    4.74    1.80
  -4   7   0   11.24    2.99
  -4   7   0    6.63    2.04
  -4   7   0    5.61    1.08
  -4   7   0    3.80    1.37
  -4   7   1    6.53    3.01
  -4   7   1    9.28    1.14
  -4   7   1    6.15    1.93
  -4   7   1    8.14    1.59
  -4   7   1    8.39    2.10
  -4   7   2   68.15    4.16
  -4   7   2   59.29    5.00
  -4   7   2   66.04    3.86
  -4   7   2   61.94    3.52
  -4   7   2   64.20    3.92
  -4   7   3    3.77    2.50
  -4   7   3    3.55    1.98
  -4   7   3    2.95    2.12
  -4   7   3    1.56    1.41
  -4   7   3    3.72    3.38
  -4   7   4   11.29    3.36
  -4   7   4   12.56    2.32
  -4   7   4   12.84    1.75
  -4   7   4   14.53    2.28
  -4   7   4   15.35    2.96
  -4   7   4   14.97    3.89
  -4   7   4    9.84    2.20
  -4   7   5  114.68    6.02
  -4   7   5  101.25    6.19
  -4   7   5  115.42    5.61
  -4   7   5   95.75    4.91
  -4   7   5   94.46    6.67
  -4   7   5   81.38    6.77
  -4   7   6   62.74    4.54
  -4   7   6   50.82    4.70
  -4   7   6   57.86    3.98
  -4   7   6   58.40    5.27
  -4   7   6   48.09    5.50
  -4   7   7    8.42    3.37
  -4   7   7    6.93    4.10
  -4   7   7   10.98    3.19
  -4   7   8   14.60    2.54
  -4   7   9    1.00    2.08
  -4   7   9    0.63    3.45
  -4   7   9    0.58    2.75
  -4   7  10    6.22    2.06
  -4   7  10    6.29    3.45
  -4   7  10    3.08    2.70
  -4   7  11    1.64    1.69
  -4   7  11    2.54    3.02
  -4   7  11    4.01    2.46
  -4   7  12    5.30    2.16
  -4   7  12    5.68    2.69
  -4   7  12    5.78    1.55
  -4   7  12    2.56    2.46
  -4   8 -15    4.35    1.54
  -4   8 -14    3.12    1.64
  -4   8 -14    3.09    1.31
  -4   8 -13    5.95    1.90
  -4   8 -13    6.49    1.54
  -4   8 -12    3.38    1.96
  -4   8 -12    6.85    1.64
  -4   8 -12    3.14    2.77
  -4   8 -11   15.75    2.05
  -4   8 -11    9.89    2.94
  -4   8 -10    6.76    1.67
  -4   8  -9   32.81    3.04
  -4   8  -9   35.44    2.95
  -4   8  -9   35.80    2.58
  -4   8  -8   22.03    2.60
  -4   8  -8   20.10    2.49
  -4   8  -8   22.02    2.10
  -4   8  -8   19.61    2.03
  -4   8  -7   20.52    2.57
  -4   8  -7   22.14    2.42
  -4   8  -7   18.06    2.55
  -4   8  -7   19.71    1.94
  -4   8  -7   18.57    2.36
  -4   8  -6   20.56    2.36
  -4   8  -6   21.96    2.43
  -4   8  -6   21.09    2.60
  -4   8  -6   24.69    1.99
  -4   8  -5    9.39    2.13
  -4   8  -5    7.62    1.90
  -4   8  -5    9.60    1.42
  -4   8  -5    7.60    1.98
  -4   8  -5    6.14    2.21
  -4   8  -4   30.34    2.01
  -4   8  -4   26.25    2.34
  -4   8  -4   26.21    3.09
  -4   8  -4   26.05    2.30
  -4   8  -4   27.02    2.70
  -4   8  -3   13.98    1.46
  -4   8  -3   16.87    1.89
  -4   8  -3   11.25    2.65
  -4   8  -3   14.62    2.37
  -4   8  -2   21.37    1.57
  -4   8  -2   19.34    1.91
  -4   8  -2   15.72    2.33
  -4   8  -2   16.06    2.94
  -4   8  -1   29.91    3.35
  -4   8  -1   29.48    2.24
  -4   8  -1   31.99    2.73
  -4   8  -1   26.61    3.69
  -4   8  -1   27.44    2.14
  -4   8   0    8.88    3.26
  -4   8   0    8.86    1.63
  -4   8   0   10.36    2.09
  -4   8   0    8.88    2.19
  -4   8   1   25.05    3.92
  -4   8   1   29.73    2.71
  -4   8   1   27.40    2.23
  -4   8   1   26.16    2.72
  -4   8   2   73.99    4.22
  -4   8   2   66.24    3.68
  -4   8   2   69.28    4.11
  -4   8   2   67.16    5.55
  -4   8   2   68.54    4.90
  -4   8   3    1.91    1.97
  -4   8   3    2.90    2.22
  -4   8   3    2.05    1.47
  -4   8   3    5.05    2.89
  -4   8   3    1.18    3.70
  -4   8   4   52.73    3.91
  -4   8   4   46.88    3.53
  -4   8   4   40.04    2.67
  -4   8   4   41.34    4.71
  -4   8   4   32.21    4.92
  -4   8   4   44.21    3.93
  -4   8   5   43.59    3.55
  -4   8   5   54.42    5.25
  -4   8   5   41.27    5.17
  -4   8   5   51.06    4.33
  -4   8   6   17.51    2.59
  -4   8   6   11.27    3.78
  -4   8   6   10.82    4.20
  -4   8   6   14.51    3.23
  -4   8   7   31.62    3.06
  -4   8   8    2.69    3.60
  -4   8   8    5.40    2.90
  -4   8   8    6.84    2.30
  -4   8   9    3.31    3.43
  -4   8   9    9.57    2.93
  -4   8   9    3.94    2.06
  -4   8  10   -3.57    3.03
  -4   8  10   -2.54    2.50
  -4   8  10    2.45    1.77
  -4   8  11    1.81    1.51
  -4   8  11    7.06    2.71
  -4   8  11    3.18    2.17
  -4   8  11    2.81    2.66
  -4   9 -14    5.33    1.71
  -4   9 -14    7.66    1.40
  -4   9 -13    9.10    1.97
  -4   9 -13    6.41    1.50
  -4   9 -12   17.56    2.40
  -4   9 -12   19.74    2.01
  -4   9 -11    4.62    2.15
  -4   9 -11    4.34    1.60
  -4   9 -10   18.19    2.05
  -4   9 -10   21.53    2.07
  -4   9  -9    5.63    1.63
  -4   9  -8   18.52    2.39
  -4   9  -8   17.27    2.60
  -4   9  -7  107.42    6.54
  -4   9  -7  111.23    6.31
  -4   9  -7  132.09    6.24
  -4   9  -7  148.41    7.77
  -4   9  -7  165.98    6.13
  -4   9  -6   38.27    3.07
  -4   9  -6   43.71    3.53
  -4   9  -5   15.72    2.17
  -4   9  -5   16.29    2.15
  -4   9  -5   16.41    2.60
  -4   9  -4   18.12    2.59
  -4   9  -4   17.66    3.06
  -4   9  -4   17.09    2.10
  -4   9  -4   21.48    1.80
  -4   9  -3   56.33    3.75
  -4   9  -3   60.60    4.42
  -4   9  -3   53.01    3.31
  -4   9  -3   58.14    3.05
  -4   9  -2   21.45    3.36
  -4   9  -2   23.92    2.10
  -4   9  -2   24.13    3.07
  -4   9  -2   24.56    2.72
  -4   9  -1    6.74    2.41
  -4   9  -1    4.01    2.93
  -4   9  -1    2.28    2.16
  -4   9   0   43.93    4.33
  -4   9   0   45.12    3.35
  -4   9   0   33.35    4.54
  -4   9   1   25.91    3.86
  -4   9   1   28.99    2.86
  -4   9   1   32.75    3.44
  -4   9   1   23.45    2.59
  -4   9   2   32.10    4.47
  -4   9   2   27.82    2.88
  -4   9   2   22.45    2.51
  -4   9   3   17.36    1.46
  -4   9   3   19.10    2.67
  -4   9   3   13.71    4.15
  -4   9   3   10.20    2.48
  -4   9   4   16.81    3.98
  -4   9   4   18.58    4.41
  -4   9   5   14.25    3.98
  -4   9   5   22.65    2.81
  -4   9   5   17.18    4.27
  -4   9   5   22.47    3.42
  -4   9   6   11.97    2.50
  -4   9   7   16.70    2.56
  -4   9   7   17.26    3.17
  -4   9   7   11.42    3.91
  -4   9   8    5.85    2.09
  -4   9   8    1.93    2.65
  -4   9   8    3.86    2.57
  -4   9   8    9.68    3.65
  -4   9   9   -0.98    2.10
  -4   9   9    3.81    1.83
  -4   9   9   -1.59    3.04
  -4   9  10    1.79    2.71
  -4   9  10    1.08    1.47
  -4   9  10   -0.10    2.59
  -4   9  11    4.04    2.33
  -4   9  12    3.10    1.95
  -4  10 -14    3.97    1.59
  -4  10 -14    3.70    1.61
  -4  10 -13   10.69    1.56
  -4  10 -13    9.35    1.98
  -4  10 -12    2.29    1.44
  -4  10 -12    3.37    1.99
  -4  10 -11   35.15    2.42
  -4  10 -11   25.37    2.76
  -4  10 -10   12.28    1.81
  -4  10  -9   28.61    2.26
  -4  10  -9   21.97    2.84
  -4  10  -8   32.47    2.39
  -4  10  -7   36.98    3.26
  -4  10  -7   35.69    2.51
  -4  10  -7   42.14    3.74
  -4  10  -6   43.93    3.71
  -4  10  -6   70.91    4.80
  -4  10  -5    8.69    2.45
  -4  10  -5   17.05    1.53
  -4  10  -5   16.51    2.68
  -4  10  -5    9.04    1.61
  -4  10  -4   33.44    3.70
  -4  10  -4   28.76    3.03
  -4  10  -4   31.05    3.65
  -4  10  -3   68.01    4.37
  -4  10  -3   66.13    5.13
  -4  10  -2    8.20    2.51
  -4  10  -2    3.28    2.17
  -4  10  -2    6.30    3.11
  -4  10  -1    7.58    2.52
  -4  10  -1    5.44    2.24
  -4  10  -1    3.81    3.22
  -4  10   0    7.93    1.32
  -4  10   0    8.17    2.44
  -4  10   0   13.08    2.26
  -4  10   0   13.57    3.45
  -4  10   1   19.63    2.57
  -4  10   1   22.69    3.87
  -4  10   1   25.05    4.44
  -4  10   1   29.14    3.31
  -4  10   1   32.40    2.00
  -4  10   2    1.45    3.32
  -4  10   2    3.56    2.04
  -4  10   2    2.61    3.91
  -4  10   3   63.52    2.84
  -4  10   3   52.80    4.23
  -4  10   3   35.14    4.44
  -4  10   3   31.50    5.04
  -4  10   3   29.11    5.06
  -4  10   3   44.03    3.58
  -4  10   4    3.71    3.75
  -4  10   4    1.98    2.31
  -4  10   5   10.90    3.08
  -4  10   5    9.24    3.95
  -4  10   5   12.76    2.46
  -4  10   6    3.19    2.81
  -4  10   6    5.50    3.69
  -4  10   6    5.57    2.23
  -4  10   7    5.17    2.55
  -4  10   7    1.66    3.29
  -4  10   7    3.32    1.96
  -4  10   8    1.29    2.15
  -4  10   8    2.95    1.74
  -4  10   8    1.67    3.04
  -4  10   9    1.82    2.61
  -4  10   9    4.14    2.79
  -4  10  10    3.14    2.43
  -4  10  11   -0.75    1.90
  -4  11 -13    6.24    1.80
  -4  11 -13    3.12    1.61
  -4  11 -13    6.33    1.36
  -4  11 -12   -0.06    1.80
  -4  11 -12    1.22    1.36
  -4  11 -11    2.79    1.98
  -4  11 -11    2.39    1.44
  -4  11 -10    7.73    2.14
  -4  11 -10    7.06    1.59
  -4  11  -9   15.20    2.62
  -4  11  -9   18.80    1.89
  -4  11  -8   26.90    3.05
  -4  11  -8   28.29    2.32
  -4  11  -7    5.10    1.45
  -4  11  -7    5.94    1.16
  -4  11  -6   55.46    2.69
  -4  11  -6   51.41    4.24
  -4  11  -5    5.92    2.43
  -4  11  -5    3.57    2.17
  -4  11  -5    2.68    1.15
  -4  11  -4   16.10    2.66
  -4  11  -4   26.55    3.31
  -4  11  -3   16.11    2.54
  -4  11  -3   12.71    2.75
  -4  11  -3   16.22    3.45
  -4  11  -2    0.14    2.19
  -4  11  -2    0.57    2.29
  -4  11  -2    0.63    3.10
  -4  11  -1   18.69    2.50
  -4  11  -1   29.47    3.41
  -4  11  -1   22.79    3.86
  -4  11   0   28.02    2.75
  -4  11   0   34.41    2.13
  -4  11   0   30.15    3.46
  -4  11   0   28.02    3.98
  -4  11   1   17.10    1.56
  -4  11   1   13.59    2.80
  -4  11   2    3.63    3.84
  -4  11   2    6.46    1.12
  -4  11   3    7.66    3.24
  -4  11   3    5.62    1.10
  -4  11   3    5.34    3.86
  -4  11   4    9.97    3.75
  -4  11   4   10.80    3.72
  -4  11   4    6.87    3.01
  -4  11   5    3.98    3.31
  -4  11   5    1.76    3.58
  -4  11   5    3.51    2.76
  -4  11   6   -0.13    3.29
  -4  11   6    3.44    2.51
  -4  11   7    1.69    2.83
  -4  11   7    1.77    2.09
  -4  11   8    5.70    2.81
  -4  11   9    5.23    2.46
  -4  11   9    2.87    2.41
  -4  12 -13    4.40    3.04
  -4  12 -13    1.66    1.50
  -4  12 -12    3.67    1.30
  -4  12 -12    2.72    1.71
  -4  12 -11    2.83    1.34
  -4  12 -11    4.28    1.87
  -4  12 -10    3.76    1.38
  -4  12 -10    3.97    1.93
  -4  12  -9    9.39    1.58
  -4  12  -9    8.50    2.12
  -4  12  -8    5.69    1.44
  -4  12  -8    7.32    1.12
  -4  12  -8    6.62    1.09
  -4  12  -8    4.09    2.44
  -4  12  -8    5.47    1.99
  -4  12  -7   19.26    2.78
  -4  12  -7   12.16    2.30
  -4  12  -6   12.50    1.46
  -4  12  -6   15.43    2.63
  -4  12  -5   26.38    1.85
  -4  12  -5    9.94    2.52
  -4  12  -4    4.80    1.26
  -4  12  -4    2.73    2.24
  -4  12  -3    1.32    1.18
  -4  12  -2   23.63    1.82
  -4  12  -2   16.35    2.43
  -4  12  -1   20.38    2.53
  -4  12  -1   18.87    3.71
  -4  12   0    9.31    3.33
  -4  12   0    5.74    1.25
  -4  12   1   10.54    3.40
  -4  12   1    7.14    3.80
  -4  12   1   18.22    1.56
  -4  12   2    4.52    3.06
  -4  12   2    3.27    3.71
  -4  12   2    5.10    1.07
  -4  12   2    5.63    1.03
  -4  12   3    9.75    3.64
  -4  12   3    4.92    2.87
  -4  12   4    6.62    3.21
  -4  12   4    3.19    2.64
  -4  12   5    4.25    2.42
  -4  12   6   -1.91    1.96
  -4  12   7    6.29    2.70
  -4  12   7    3.72    2.55
  -4  12   8    1.93    2.26
  -4  12   8    2.07    2.07
  -4  13 -12    3.19    1.51
  -4  13 -12    5.31    3.22
  -4  13 -11    4.42    1.68
  -4  13 -11   11.14    3.90
  -4  13 -10    5.66    1.76
  -4  13 -10    7.78    4.27
  -4  13  -9    4.13    1.81
  -4  13  -9   12.31    4.56
  -4  13  -8    0.43    1.75
  -4  13  -8    5.97    1.09
  -4  13  -8    7.33    1.08
  -4  13  -8    9.14    4.65
  -4  13  -7    3.61    2.29
  -4  13  -7    2.92    1.05
  -4  13  -7    3.43    1.08
  -4  13  -6    7.75    2.41
  -4  13  -6   16.54    1.49
  -4  13  -6   14.41    1.50
  -4  13  -6    7.12    4.53
  -4  13  -5    5.15    2.18
  -4  13  -5    2.46    1.09
  -4  13  -5    2.72    1.17
  -4  13  -5    7.55    4.50
  -4  13  -4   11.89    2.34
  -4  13  -4   16.00    1.61
  -4  13  -4   11.84    4.48
  -4  13  -3   15.27    1.53
  -4  13  -3    9.18    2.19
  -4  13  -2   16.35    1.51
  -4  13  -2    3.30    1.93
  -4  13  -1    3.48    1.13
  -4  13  -1    2.62    1.16
  -4  13  -1    3.49    3.05
  -4  13   0   10.17    1.29
  -4  13   0   11.51    1.37
  -4  13   0   11.07    3.94
  -4  13   0    9.03    3.16
  -4  13   1   22.06    1.65
  -4  13   1   22.83    1.70
  -4  13   1   19.04    4.00
  -4  13   1   18.92    3.45
  -4  13   2    4.60    1.02
  -4  13   2    6.30    3.49
  -4  13   2    5.82    2.82
  -4  13   3    5.89    3.24
  -4  13   3    0.93    2.40
  -4  13   4    6.91    2.28
  -4  13   6    4.73    2.37
  -4  14 -11    5.50    3.22
  -4  14 -10    2.25    3.64
  -4  14  -9    6.84    3.99
  -4  14  -8   10.22    4.21
  -4  14  -8    7.40    1.09
  -4  14  -8    6.40    1.03
  -4  14  -7    7.57    4.17
  -4  14  -7    5.45    1.06
  -4  14  -7    5.06    1.08
  -4  14  -6   26.82    1.82
  -4  14  -6   24.24    1.75
  -4  14  -5   11.23    1.32
  -4  14  -5   10.32    1.37
  -4  14  -4   24.87    1.68
  -4  14  -4   27.56    1.78
  -4  14  -4   12.82    2.22
  -4  14  -4    1.55    2.33
  -4  14  -4    5.75    3.93
  -4  14  -3   10.40    1.34
  -4  14  -3   10.71    1.28
  -4  14  -2    7.46    1.26
  -4  14  -2    7.73    1.22
  -4  14  -1    4.46    1.08
  -4  14  -1    4.02    1.01
  -4  14   0    2.50    3.24
  -4  14   0    1.97    1.02
  -4  14   0    2.22    0.94
  -4  14   1    0.96    3.06
  -4  14   1    2.29    0.94
  -4  14   2    0.99    2.79
  -4  14   3    5.64    2.28
  -4  15  -9    2.43    3.09
  -4  15  -8    4.65    3.40
  -4  15  -7   -0.43    1.81
  -4  15  -7    2.31    3.49
  -4  15  -6   10.11    1.14
  -4  15  -6   10.67    1.23
  -4  15  -5    3.51    1.87
  -4  15  -5    3.76    0.99
  -4  15  -5    4.58    1.12
  -4  15  -5   -0.16    3.41
  -4  15  -4   12.62    1.27
  -4  15  -4   14.88    1.42
  -4  15  -3    4.08    1.06
  -4  15  -3    2.45    0.97
  -4  15  -3    3.16    2.95
  -4  15  -2    3.36    0.96
  -4  15  -2    4.07    1.09
  -4  15  -2    1.61    2.95
  -4  15  -1    2.14    0.96
  -4  15  -1    1.35    0.85
  -4  15  -1    2.24    2.73
  -4  15   0    3.06    2.75
  -4  15   1    3.42    2.43
  -4  16  -6    4.26    2.16
  -4  16  -5    2.03    2.25
  -4  16  -4    0.43    2.28
  -4  16  -3    0.09    2.26
  -4  16  -2    2.87    2.24
  -3 -13   9   -0.21    2.30
  -3 -13  10    4.36    2.47
  -3 -13  11    2.72    2.45
  -3 -13  11    2.81    2.51
  -3 -13  12    1.36    2.30
  -3 -13  13    1.07    2.09
  -3 -13  14    0.98    1.80
  -3 -12   6   24.17    3.36
  -3 -12   8   28.35    3.91
  -3 -12   9   10.41    2.96
  -3 -12  10    1.61    2.57
  -3 -12  11    5.16    2.79
  -3 -12  11    6.27    2.76
  -3 -12  12    2.01    2.54
  -3 -12  12    1.70    2.41
  -3 -12  12    1.42    2.56
  -3 -12  13    3.64    2.55
  -3 -12  13    4.62    2.48
  -3 -12  14    5.23    2.27
  -3 -12  15    4.94    1.86
  -3 -11   5    2.46    2.06
  -3 -11   6   26.18    3.44
  -3 -11   7   14.85    2.57
  -3 -11   7   14.16    2.94
  -3 -11   8   48.44    4.67
  -3 -11   8   47.32    4.31
  -3 -11   8   47.96    4.84
  -3 -11   8   37.50    4.49
  -3 -11   9   23.71    3.23
  -3 -11   9   19.70    3.46
  -3 -11   9   21.23    3.57
  -3 -11  10   25.97    4.01
  -3 -11  11   13.44    3.30
  -3 -11  11   16.45    3.51
  -3 -11  12   -0.05    1.25
  -3 -11  12    0.70    2.71
  -3 -11  12   -0.73    2.60
  -3 -11  12    1.81    2.75
  -3 -11  13    3.89    1.27
  -3 -11  13    1.84    2.66
  -3 -11  13    3.01    2.61
  -3 -11  14   23.34    2.90
  -3 -11  14   21.84    3.48
  -3 -11  15    5.54    1.69
  -3 -11  15    3.95    2.24
  -3 -11  15    4.51    2.10
  -3 -11  16    1.51    3.31
  -3 -11  16    2.38    1.76
  -3 -10   1  168.31    9.76
  -3 -10   2    9.26    2.53
  -3 -10   3   66.25    5.42
  -3 -10   4   19.28    2.74
  -3 -10   5   62.47    4.92
  -3 -10   5   71.75    4.84
  -3 -10   6    0.76    1.69
  -3 -10   6    0.71    1.58
  -3 -10   7   52.43    4.27
  -3 -10   7   51.33    4.70
  -3 -10   7   49.03    4.04
  -3 -10   8    0.21    2.32
  -3 -10   8    5.13    2.87
  -3 -10   8    1.08    1.97
  -3 -10   9   21.56    3.66
  -3 -10   9   17.04    3.46
  -3 -10  10   77.88    5.59
  -3 -10  10   64.56    5.76
  -3 -10  10   68.00    3.69
  -3 -10  11   50.39    5.16
  -3 -10  11   45.99    5.13
  -3 -10  11   48.19    2.94
  -3 -10  12    6.65    2.97
  -3 -10  12   12.25    3.41
  -3 -10  12   14.91    3.08
  -3 -10  12    9.51    1.60
  -3 -10  13   54.03    5.17
  -3 -10  13   40.64    3.82
  -3 -10  13   50.06    5.10
  -3 -10  13   46.72    2.82
  -3 -10  14   12.81    3.23
  -3 -10  14   14.79    1.63
  -3 -10  14   11.75    3.14
  -3 -10  14   15.50    2.95
  -3 -10  15    3.30    1.81
  -3 -10  15    4.44    2.48
  -3 -10  15    3.58    2.29
  -3 -10  16    9.67    2.09
  -3 -10  16   12.57    2.29
  -3 -10  16   13.60    3.91
  -3 -10  16    9.04    1.70
  -3  -9  -7   -0.47    1.14
  -3  -9  -6    2.20    2.26
  -3  -9  -4    2.07    2.32
  -3  -9  -3    5.11    2.32
  -3  -9  -2   51.93    4.53
  -3  -9  -2   54.18    4.75
  -3  -9  -1    5.65    2.24
  -3  -9  -1    5.17    2.37
  -3  -9   0   14.61    2.77
  -3  -9   0   14.45    2.80
  -3  -9   1  148.39    8.51
  -3  -9   1  138.14    8.28
  -3  -9   2  145.21    8.43
  -3  -9   3   19.60    2.49
  -3  -9   3   21.96    2.37
  -3  -9   4   39.74    3.25
  -3  -9   5   29.89    2.76
  -3  -9   5   28.62    2.69
  -3  -9   5   27.71    2.91
  -3  -9   6    2.48    1.57
  -3  -9   6    2.51    1.75
  -3  -9   6    3.36    1.62
  -3  -9   6    4.13    2.30
  -3  -9   7   21.72    2.66
  -3  -9   7   18.01    3.06
  -3  -9   7   17.40    2.45
  -3  -9   7   19.63    2.75
  -3  -9   8   75.59    5.06
  -3  -9   8   66.47    5.44
  -3  -9   8   73.26    4.91
  -3  -9   8   60.58    5.35
  -3  -9   9   20.83    2.94
  -3  -9   9   19.19    3.38
  -3  -9   9   21.91    3.54
  -3  -9   9   21.54    2.94
  -3  -9  10   64.57    3.52
  -3  -9  10   65.35    5.05
  -3  -9  10   60.71    4.90
  -3  -9  10   63.23    5.59
  -3  -9  11    6.22    2.38
  -3  -9  11    7.69    1.49
  -3  -9  11    6.18    3.00
  -3  -9  11    6.64    3.15
  -3  -9  12   13.79    1.71
  -3  -9  12   14.38    3.55
  -3  -9  12   12.77    3.42
  -3  -9  13    6.01    3.20
  -3  -9  13    2.43    1.39
  -3  -9  13    4.96    2.93
  -3  -9  13    1.55    2.93
  -3  -9  14   12.79    3.44
  -3  -9  14   10.36    3.23
  -3  -9  14   11.20    1.60
  -3  -9  14    9.40    2.23
  -3  -9  14   10.46    2.76
  -3  -9  14   11.40    2.97
  -3  -9  15    3.94    2.67
  -3  -9  15    2.93    2.58
  -3  -9  15    5.21    1.33
  -3  -9  15    4.15    2.45
  -3  -9  15    2.94    2.63
  -3  -9  15    4.92    1.94
  -3  -9  16    1.73    2.26
  -3  -9  16    3.64    2.15
  -3  -9  16    8.11    4.23
  -3  -9  16    1.91    1.64
  -3  -9  17    2.55    1.67
  -3  -9  17    2.28    3.26
  -3  -8 -10    1.01    1.23
  -3  -8  -9    3.21    1.17
  -3  -8  -8   -1.07    2.43
  -3  -8  -7    3.66    2.51
  -3  -8  -6    0.71    2.28
  -3  -8  -5   15.46    3.12
  -3  -8  -4   27.48    3.59
  -3  -8  -3    2.78    2.15
  -3  -8  -3    3.63    2.24
  -3  -8  -2   19.01    2.90
  -3  -8  -2   18.67    3.01
  -3  -8  -2   13.34    2.65
  -3  -8  -1    6.62    2.28
  -3  -8  -1    8.69    2.40
  -3  -8   0   25.73    3.05
  -3  -8   0   26.70    3.03
  -3  -8   0   24.92    3.23
  -3  -8   1    5.84    1.69
  -3  -8   1    2.05    1.83
  -3  -8   1    5.81    1.97
  -3  -8   2   12.38    1.67
  -3  -8   2   13.71    2.38
  -3  -8   3    6.68    1.50
  -3  -8   3    7.34    2.07
  -3  -8   4   60.82    4.29
  -3  -8   4   62.61    3.97
  -3  -8   4   55.64    4.55
  -3  -8   4   59.42    3.75
  -3  -8   4   61.39    3.83
  -3  -8   5    8.59    1.79
  -3  -8   5   10.15    1.75
  -3  -8   5   10.16    1.81
  -3  -8   5    9.33    1.75
  -3  -8   5    8.10    2.36
  -3  -8   6   24.84    2.63
  -3  -8   6   23.41    2.65
  -3  -8   6   28.02    2.72
  -3  -8   7   75.85    4.71
  -3  -8   7   83.64    4.93
  -3  -8   7   67.37    3.50
  -3  -8   7   63.57    5.08
  -3  -8   7   72.26    4.64
  -3  -8   8   28.67    3.01
  -3  -8   8   21.57    2.85
  -3  -8   8   24.23    3.40
  -3  -8   8   30.70    2.01
  -3  -8   8   28.96    3.03
  -3  -8   9   34.64    4.04
  -3  -8   9   36.92    3.45
  -3  -8   9   31.52    3.37
  -3  -8   9   28.43    3.80
  -3  -8   9   41.71    3.55
  -3  -8   9   35.42    2.30
  -3  -8  10   25.17    3.90
  -3  -8  10   29.69    4.11
  -3  -8  10   29.38    3.40
  -3  -8  10   32.08    3.51
  -3  -8  11   38.80    3.72
  -3  -8  11   30.33    3.50
  -3  -8  11   32.25    2.37
  -3  -8  11   30.43    3.57
  -3  -8  11   30.00    4.11
  -3  -8  11   35.67    4.52
  -3  -8  12    5.61    1.59
  -3  -8  12   10.01    2.66
  -3  -8  12   12.27    3.24
  -3  -8  12    5.84    3.07
  -3  -8  12    7.09    3.15
  -3  -8  13   30.98    3.76
  -3  -8  13   37.37    4.78
  -3  -8  13   42.35    2.71
  -3  -8  13   36.33    4.84
  -3  -8  14    1.75    2.58
  -3  -8  14    4.43    2.93
  -3  -8  14    2.26    1.43
  -3  -8  14    1.47    2.90
  -3  -8  14    2.23    2.13
  -3  -8  14    3.59    3.07
  -3  -8  15    8.92    2.86
  -3  -8  15    3.00    2.51
  -3  -8  15    6.28    2.05
  -3  -8  15    5.45    1.36
  -3  -8  15    3.97    2.76
  -3  -8  16    1.00    1.69
  -3  -8  16    6.53    4.31
  -3  -8  16    2.90    2.20
  -3  -8  16    3.59    2.43
  -3  -8  17    6.16    3.53
  -3  -8  17    5.08    2.14
  -3  -8  17    4.69    1.89
  -3  -7 -11    3.27    1.32
  -3  -7 -10    3.14    2.34
  -3  -7  -9    4.26    2.39
  -3  -7  -9    3.44    2.56
  -3  -7  -9   -0.90    2.42
  -3  -7  -8    1.61    2.45
  -3  -7  -8    2.77    2.54
  -3  -7  -8    4.28    2.61
  -3  -7  -7    5.48    2.45
  -3  -7  -7    6.66    2.59
  -3  -7  -6    8.06    2.96
  -3  -7  -6    8.78    2.53
  -3  -7  -6   13.22    3.17
  -3  -7  -5    6.23    2.62
  -3  -7  -4   26.49    3.48
  -3  -7  -3   54.75    4.41
  -3  -7  -3   43.40    4.08
  -3  -7  -2   93.47    6.02
  -3  -7  -2   93.40    5.96
  -3  -7  -2   94.45    5.82
  -3  -7  -1   54.83    4.30
  -3  -7  -1   52.96    4.14
  -3  -7  -1   48.09    3.94
  -3  -7   0   12.60    2.33
  -3  -7   0   13.34    2.26
  -3  -7   0   14.17    2.25
  -3  -7   0   14.16    2.77
  -3  -7   0   16.50    2.35
  -3  -7   1   32.37    2.80
  -3  -7   1   28.65    2.95
  -3  -7   1   28.92    3.34
  -3  -7   1   32.30    2.98
  -3  -7   1   28.75    2.23
  -3  -7   1   29.55    2.95
  -3  -7   1   35.73    3.14
  -3  -7   2   56.72    4.31
  -3  -7   2   54.40    3.95
  -3  -7   2   51.69    3.52
  -3  -7   2   49.69    3.27
  -3  -7   2   52.84    3.91
  -3  -7   2   56.95    4.05
  -3  -7   3   87.26    4.87
  -3  -7   3   97.38    5.74
  -3  -7   3   95.79    4.99
  -3  -7   3   97.47    5.14
  -3  -7   3   97.09    5.77
  -3  -7   3  101.84    5.63
  -3  -7   4   29.07    2.93
  -3  -7   4   29.77    2.45
  -3  -7   4   22.67    2.09
  -3  -7   4   22.18    2.19
  -3  -7   4   26.11    2.59
  -3  -7   5   60.75    3.90
  -3  -7   5   59.18    3.74
  -3  -7   5   61.49    3.84
  -3  -7   5   61.27    4.41
  -3  -7   5   58.78    3.61
  -3  -7   5   55.73    4.18
  -3  -7   6   70.48    4.37
  -3  -7   6   75.74    4.53
  -3  -7   6   68.14    4.84
  -3  -7   6   69.42    4.20
  -3  -7   7    7.90    2.31
  -3  -7   7    7.17    1.87
  -3  -7   7    5.40    1.84
  -3  -7   7    9.76    1.23
  -3  -7   7    6.05    1.62
  -3  -7   8   59.37    4.83
  -3  -7   8   67.85    3.33
  -3  -7   8   64.52    4.36
  -3  -7   8   63.92    4.46
  -3  -7   8   60.68    4.93
  -3  -7   9   11.39    1.46
  -3  -7   9   12.33    2.24
  -3  -7   9   10.31    2.18
  -3  -7   9   11.84    2.23
  -3  -7  10   52.87    4.09
  -3  -7  10   50.58    4.07
  -3  -7  10   48.94    4.88
  -3  -7  10   45.52    4.73
  -3  -7  10   59.60    4.39
  -3  -7  10   48.77    2.93
  -3  -7  11   14.34    3.25
  -3  -7  11   16.24    3.52
  -3  -7  11   27.06    3.93
  -3  -7  11   26.86    3.20
  -3  -7  11   24.34    3.07
  -3  -7  12   18.12    2.87
  -3  -7  12   20.62    3.88
  -3  -7  12   13.28    1.79
  -3  -7  12   16.97    3.70
  -3  -7  12   17.11    3.33
  -3  -7  13    8.85    3.30
  -3  -7  13    2.07    3.15
  -3  -7  13    4.96    1.55
  -3  -7  14   14.76    3.79
  -3  -7  14   15.90    3.01
  -3  -7  14   16.09    3.23
  -3  -7  14   12.51    1.80
  -3  -7  14   11.54    3.29
  -3  -7  14   15.10    2.50
  -3  -7  15   10.40    5.10
  -3  -7  15    9.23    2.68
  -3  -7  15    9.40    2.96
  -3  -7  15    6.83    2.97
  -3  -7  15    6.56    1.52
  -3  -7  15    5.34    2.00
  -3  -7  16    5.98    4.48
  -3  -7  16    5.70    2.43
  -3  -7  16    8.00    2.68
  -3  -7  16    7.55    1.38
  -3  -7  16    6.65    2.65
  -3  -7  16    7.69    1.89
  -3  -7  17    1.93    1.44
  -3  -7  17    2.73    3.67
  -3  -7  17    0.91    1.87
  -3  -7  17    1.23    2.15
  -3  -6 -12    5.51    1.35
  -3  -6 -11    6.05    2.45
  -3  -6 -11    1.92    1.86
  -3  -6 -10   -1.09    2.42
  -3  -6 -10    2.86    2.45
  -3  -6 -10    2.48    1.95
  -3  -6  -9    2.56    2.48
  -3  -6  -9    2.64    2.61
  -3  -6  -9    2.92    1.98
  -3  -6  -8    1.28    2.33
  -3  -6  -8    2.11    2.23
  -3  -6  -7   10.33    2.54
  -3  -6  -7   11.84    3.17
  -3  -6  -7    9.23    3.20
  -3  -6  -6    5.18    1.93
  -3  -6  -6    5.33    2.22
  -3  -6  -6    4.77    2.67
  -3  -6  -5    3.74    1.90
  -3  -6  -5    5.92    2.52
  -3  -6  -4    4.07    2.25
  -3  -6  -3   10.77    2.31
  -3  -6  -3    9.78    2.25
  -3  -6  -2   58.75    4.18
  -3  -6  -2   55.54    4.13
  -3  -6  -2   47.78    3.85
  -3  -6  -1    7.99    1.88
  -3  -6  -1    6.39    1.98
  -3  -6  -1    7.14    1.89
  -3  -6  -1    5.94    1.75
  -3  -6   0   21.95    2.45
  -3  -6   0   19.77    2.50
  -3  -6   0   23.99    2.55
  -3  -6   0   23.48    2.39
  -3  -6   0   27.39    3.19
  -3  -6   0   25.01    2.55
  -3  -6   0   27.74    2.73
  -3  -6   1   84.51    5.50
  -3  -6   1   81.75    4.35
  -3  -6   1   82.73    4.99
  -3  -6   1   89.06    4.86
  -3  -6   1   89.92    5.17
  -3  -6   1   80.45    4.86
  -3  -6   2  115.14    6.42
  -3  -6   2   98.44    5.59
  -3  -6   2  102.61    5.46
  -3  -6   2  115.97    6.11
  -3  -6   2  106.95    5.60
  -3  -6   2  110.49    6.00
  -3  -6   2  116.25    6.09
  -3  -6   3  186.31    8.91
  -3  -6   3  179.19    8.25
  -3  -6   3  166.21    8.45
  -3  -6   3  165.26    8.10
  -3  -6   3  184.17    8.10
  -3  -6   4   16.21    2.40
  -3  -6   4   27.03    2.22
  -3  -6   4   26.16    2.32
  -3  -6   4   22.43    2.06
  -3  -6   4   20.62    1.90
  -3  -6   5  488.09   21.41
  -3  -6   5  500.63   20.80
  -3  -6   5  500.09   21.02
  -3  -6   5  480.10   20.91
  -3  -6   6   10.82    1.20
  -3  -6   6   11.80    1.74
  -3  -6   6   10.03    2.18
  -3  -6   7   41.90    3.00
  -3  -6   7   31.10    3.24
  -3  -6   7   34.83    2.78
  -3  -6   7   31.63    2.00
  -3  -6   7   32.22    3.31
  -3  -6   8  118.09    7.27
  -3  -6   8  139.51    6.94
  -3  -6   8  137.40    6.89
  -3  -6   8  132.95    6.80
  -3  -6   8  119.26    5.66
  -3  -6   9  104.22    7.07
  -3  -6   9  106.04    7.05
  -3  -6   9  129.89    6.52
  -3  -6   9  129.54    6.51
  -3  -6   9  104.40    5.16
  -3  -6  10   26.66    2.03
  -3  -6  10   23.01    2.84
  -3  -6  10   22.06    2.81
  -3  -6  10   26.79    2.99
  -3  -6  11   21.24    3.75
  -3  -6  11   15.65    3.41
  -3  -6  11   18.61    2.79
  -3  -6  11   29.23    3.47
  -3  -6  11   17.93    2.67
  -3  -6  12   59.75    4.65
  -3  -6  12   58.82    5.73
  -3  -6  12   56.92    5.72
  -3  -6  12   59.51    3.43
  -3  -6  12   60.66    4.67
  -3  -6  12   58.55    4.60
  -3  -6  13    3.95    2.11
  -3  -6  13    2.25    2.84
  -3  -6  13    3.22    3.15
  -3  -6  13    2.72    3.18
  -3  -6  13   -2.00    2.04
  -3  -6  13    1.03    2.91
  -3  -6  13   -0.25    1.41
  -3  -6  14    3.32    2.81
  -3  -6  14    2.82    3.03
  -3  -6  14    1.08    2.17
  -3  -6  14    1.64    1.48
  -3  -6  14    1.52    2.90
  -3  -6  15   10.55    2.20
  -3  -6  15    9.56    3.06
  -3  -6  15    7.86    2.73
  -3  -6  15    7.85    3.02
  -3  -6  15   12.13    1.70
  -3  -6  15    9.35    5.15
  -3  -6  16    7.06    1.90
  -3  -6  16    3.31    2.34
  -3  -6  16    4.69    2.68
  -3  -6  16    3.66    1.31
  -3  -6  16    3.16    4.45
  -3  -6  16    5.21    4.23
  -3  -6  17    6.05    2.34
  -3  -6  17    4.14    1.98
  -3  -6  17    5.89    3.77
  -3  -6  17    4.70    1.53
  -3  -5 -12    6.46    2.60
  -3  -5 -12    3.06    1.90
  -3  -5 -11    2.78    2.36
  -3  -5 -11    0.54    2.49
  -3  -5 -11    2.19    2.09
  -3  -5 -11    0.50    1.26
  -3  -5 -10    6.18    2.14
  -3  -5 -10    5.41    1.42
  -3  -5 -10    2.46    2.63
  -3  -5 -10    0.92    2.43
  -3  -5  -9   26.53    2.08
  -3  -5  -9   28.87    3.67
  -3  -5  -9   29.06    3.74
  -3  -5  -8    0.70    2.82
  -3  -5  -8    0.58    1.18
  -3  -5  -8    0.16    2.08
  -3  -5  -8   -0.17    2.25
  -3  -5  -8    0.48    2.02
  -3  -5  -7    4.58    2.05
  -3  -5  -7    5.13    2.76
  -3  -5  -7    7.55    2.98
  -3  -5  -7    6.13    2.19
  -3  -5  -7    6.52    2.13
  -3  -5  -6    1.74    2.58
  -3  -5  -6    0.12    1.66
  -3  -5  -5  104.41    6.44
  -3  -5  -5   94.37    5.46
  -3  -5  -5   98.38    5.52
  -3  -5  -4   26.63    2.48
  -3  -5  -4   28.75    3.07
  -3  -5  -3   28.58    2.90
  -3  -5  -3   28.86    3.37
  -3  -5  -3   30.09    2.95
  -3  -5  -3   29.60    3.10
  -3  -5  -2    2.65    1.55
  -3  -5  -2    3.71    1.88
  -3  -5  -2    2.57    2.01
  -3  -5  -2    3.59    1.70
  -3  -5  -2    3.22    1.62
  -3  -5  -1   96.32    5.36
  -3  -5  -1  105.95    5.62
  -3  -5  -1  103.20    5.90
  -3  -5  -1  115.98    6.04
  -3  -5  -1   98.04    5.63
  -3  -5  -1  109.84    5.75
  -3  -5   0  195.21    9.40
  -3  -5   0  194.97    9.96
  -3  -5   0  194.52    9.26
  -3  -5   0  219.70    9.74
  -3  -5   0  191.82    9.37
  -3  -5   0  192.39    9.16
  -3  -5   1  140.78    7.04
  -3  -5   1  156.87    7.85
  -3  -5   1  142.38    7.27
  -3  -5   1  139.16    7.09
  -3  -5   1  149.49    7.35
  -3  -5   2    9.30    1.86
  -3  -5   2    8.08    1.56
  -3  -5   2   10.38    2.20
  -3  -5   3  319.08   14.94
  -3  -5   3  355.43   14.98
  -3  -5   3  336.49   14.74
  -3  -5   3  360.22   15.14
  -3  -5   3  367.31   15.13
  -3  -5   4   34.12    2.82
  -3  -5   4   35.47    2.62
  -3  -5   4   30.47    2.45
  -3  -5   4   35.80    2.49
  -3  -5   5  116.24    6.23
  -3  -5   5  125.07    5.79
  -3  -5   5  133.99    6.09
  -3  -5   5  112.99    5.13
  -3  -5   5  119.65    5.85
  -3  -5   6  141.16    7.54
  -3  -5   6  140.04    6.24
  -3  -5   6  157.50    7.18
  -3  -5   6  155.31    7.59
  -3  -5   7  106.09    6.23
  -3  -5   7   97.80    4.65
  -3  -5   8  123.52    6.62
  -3  -5   8  124.88    5.63
  -3  -5   8  132.17    6.72
  -3  -5   8  132.27    7.45
  -3  -5   8  117.34    7.22
  -3  -5   9   26.63    1.90
  -3  -5   9   23.05    3.30
  -3  -5   9   23.70    3.39
  -3  -5   9   31.27    3.00
  -3  -5   9   27.41    2.63
  -3  -5   9   25.79    2.63
  -3  -5  10   85.71    4.37
  -3  -5  10   86.47    5.40
  -3  -5  10   86.68    5.35
  -3  -5  10  100.89    5.24
  -3  -5  11    5.05    2.98
  -3  -5  11    1.50    1.62
  -3  -5  11    2.21    1.35
  -3  -5  11    1.67    2.69
  -3  -5  11    2.47    1.68
  -3  -5  11    2.36    1.64
  -3  -5  12   44.98    3.77
  -3  -5  12   38.24    3.32
  -3  -5  12   48.01    5.19
  -3  -5  12   36.58    4.71
  -3  -5  12   37.47    2.71
  -3  -5  12   49.52    3.93
  -3  -5  12   34.28    3.72
  -3  -5  12   37.28    3.95
  -3  -5  13    4.99    2.25
  -3  -5  13    4.80    2.01
  -3  -5  13    3.10    2.84
  -3  -5  13    4.28    3.13
  -3  -5  13    4.36    3.06
  -3  -5  13    5.44    3.24
  -3  -5  13    2.86    1.56
  -3  -5  14   25.20    5.66
  -3  -5  14   38.54    4.69
  -3  -5  14   35.72    2.56
  -3  -5  14   25.24    3.65
  -3  -5  14   26.07    3.43
  -3  -5  14   33.52    2.99
  -3  -5  15    7.39    5.15
  -3  -5  15    1.62    2.73
  -3  -5  15    2.74    1.46
  -3  -5  15    5.28    2.92
  -3  -5  15    1.54    2.58
  -3  -5  15    2.07    2.00
  -3  -5  16    8.37    4.56
  -3  -5  16    4.92    4.14
  -3  -5  16    2.12    1.32
  -3  -5  16    2.13    2.69
  -3  -5  16    5.12    2.45
  -3  -5  16    3.85    1.84
  -3  -5  17    1.77    3.66
  -3  -5  17    1.20    2.00
  -3  -5  17    4.74    2.39
  -3  -5  17    1.53    1.44
  -3  -5  17    1.62    3.06
  -3  -4 -13   -1.71    2.39
  -3  -4 -13    6.19    2.42
  -3  -4 -13    2.81    1.91
  -3  -4 -12    1.69    2.65
  -3  -4 -12    6.16    2.68
  -3  -4 -12    3.81    2.12
  -3  -4 -12    1.80    1.31
  -3  -4 -11    0.19    2.51
  -3  -4 -11    1.66    2.47
  -3  -4 -11    0.52    2.79
  -3  -4 -11    1.71    2.06
  -3  -4 -11    2.85    1.39
  -3  -4 -10    8.60    2.78
  -3  -4 -10    7.68    1.49
  -3  -4 -10    7.16    2.79
  -3  -4 -10    7.09    2.77
  -3  -4  -9   10.02    3.19
  -3  -4  -9   13.60    1.61
  -3  -4  -9   12.71    2.69
  -3  -4  -9   12.64    2.62
  -3  -4  -9   11.77    2.82
  -3  -4  -8   20.23    2.89
  -3  -4  -8   15.22    3.44
  -3  -4  -8    9.88    3.11
  -3  -4  -8   18.88    2.96
  -3  -4  -8   16.33    2.75
  -3  -4  -7    8.27    2.16
  -3  -4  -7   16.37    3.30
  -3  -4  -7   14.46    3.18
  -3  -4  -7   10.00    2.20
  -3  -4  -6    7.79    1.93
  -3  -4  -6   11.96    2.81
  -3  -4  -6    7.72    2.74
  -3  -4  -6    8.17    1.96
  -3  -4  -5    5.15    1.56
  -3  -4  -5    2.96    2.18
  -3  -4  -5    4.57    2.09
  -3  -4  -4   16.92    2.68
  -3  -4  -4   11.91    1.75
  -3  -4  -4   12.89    2.28
  -3  -4  -3   71.42    4.86
  -3  -4  -3   70.40    4.64
  -3  -4  -3   67.04    3.85
  -3  -4  -2  204.70    9.74
  -3  -4  -2  206.00    9.89
  -3  -4  -2  207.69    9.92
  -3  -4  -2  221.64   10.42
  -3  -4  -2  238.80   10.43
  -3  -4  -1   69.53    3.69
  -3  -4  -1   67.36    3.70
  -3  -4  -1   58.98    3.78
  -3  -4  -1   67.86    4.21
  -3  -4  -1   60.43    3.60
  -3  -4  -1   61.50    3.59
  -3  -4  -1   68.79    3.88
  -3  -4  -1   72.20    4.31
  -3  -4  -1   65.42    3.99
  -3  -4   0   79.47    4.23
  -3  -4   0   92.59    4.54
  -3  -4   0   83.71    4.78
  -3  -4   0   98.28    5.03
  -3  -4   0   88.66    5.41
  -3  -4   0   84.05    4.47
  -3  -4   0   80.45    4.37
  -3  -4   0   88.81    4.85
  -3  -4   0   81.71    4.40
  -3  -4   1  115.36    6.28
  -3  -4   1  110.43    5.71
  -3  -4   1  106.58    5.54
  -3  -4   2   90.58    4.31
  -3  -4   2  100.37    4.60
  -3  -4   2   93.15    4.52
  -3  -4   2   89.61    4.36
  -3  -4   2   93.63    4.70
  -3  -4   2   91.12    4.89
  -3  -4   2  101.25    5.54
  -3  -4   2   91.96    4.62
  -3  -4   2   94.51    4.80
  -3  -4   3  122.69    6.28
  -3  -4   3  126.34    5.92
  -3  -4   3  142.37    6.39
  -3  -4   3  154.70    6.72
  -3  -4   3  142.98    6.48
  -3  -4   4  172.77    8.40
  -3  -4   4  185.21    8.51
  -3  -4   4  191.14    8.47
  -3  -4   5  313.56   14.29
  -3  -4   5  312.36   14.21
  -3  -4   5  324.80   14.11
  -3  -4   5  327.19   14.04
  -3  -4   5  323.85   13.23
  -3  -4   6  329.96   15.00
  -3  -4   6  320.44   13.73
  -3  -4   7   92.71    5.72
  -3  -4   7   98.23    5.88
  -3  -4   7   96.32    4.33
  -3  -4   7   89.64    5.08
  -3  -4   8   74.18    5.36
  -3  -4   8   78.06    5.52
  -3  -4   8   84.77    4.53
  -3  -4   8   88.58    4.87
  -3  -4   8   79.50    3.87
  -3  -4   9   48.04    4.42
  -3  -4   9   43.60    4.23
  -3  -4   9   47.52    3.48
  -3  -4   9   60.54    3.66
  -3  -4   9   48.14    3.67
  -3  -4   9   45.82    2.73
  -3  -4  10   47.65    3.42
  -3  -4  10   51.98    3.51
  -3  -4  10   31.89    3.52
  -3  -4  10   36.02    4.17
  -3  -4  10   39.55    2.57
  -3  -4  11   27.40    2.19
  -3  -4  11   20.96    2.62
  -3  -4  11   29.44    4.13
[truncated: 1,201,463 more chars]
