# Supplementary material for: Wheldone Revisited: Structure Revision Via DFT-GIAO Chemical Shift Calculations, 1,1-HD-ADEQUATE NMR Spectroscopy, and X-ray Crystallography Studies
Source: J Nat Prod. 2024 Jul 23;87(8):2095–100. doi: 10.1021/acs.jnatprod.4c00649 (PMC11348420; doi:10.1021/acs.jnatprod.4c00649)
Supplement: Supplementary file 3 — np4c00649_si_003.cif [file np4c00649_si_003.cif]

####################################################################### 
# 
# This file contains crystal structure data downloaded from the 
# Cambridge Structural Database (CSD) hosted by the Cambridge 
# Crystallographic Data Centre (CCDC).
# 
# Full information about CCDC data access policies and citation 
# guidelines are available at http://www.ccdc.cam.ac.uk/access/V1 
# 
# Audit and citation data items may have been added by the CCDC. 
# Please retain this information to preserve the provenance of 
# this file and to allow appropriate attribution of the data. 
# 
#######################################################################

data_ncl_noal_01
_database_code_depnum_ccdc_archive 'CCDC 2330602'
loop_
_audit_author_name
_audit_author_address
'Alexandra Longcake'
;Newcastle University
United Kingdom
;
_audit_update_record             
;
2024-02-09 deposited with the CCDC.	2024-06-03 downloaded from the CCDC.
;
#=========================================================================
# start Validation Reply Form
_vrf_PLAT090_ncl_noal_01         
;
PROBLEM: Poor Data / Parameter Ratio (Zmax > 18) ........ 5.89 Note
RESPONSE: The structure contains a significant amount of disorder, including
extensive disorder within both of the solvent molecules. Data were collected
with redundancy and the disorder modelled as extensively as was appropriate.
This crystal was grown from an extremely limited amount of sample so the 
experiment cannot be easily repeated.
;
_vrf_PLAT250_ncl_noal_01         
;
PROBLEM: Large U3/U1 Ratio for <U(i,j)> Tensor(Resd 5) 7.1 Note
RESPONSE: The structure contains a significant amount of disorder, including
extensive disorder within both of the solvent molecules.
;
_vrf_PLAT260_ncl_noal_01         
;
PROBLEM: Large Average Ueq of Residue Including O6 0.313 Check
RESPONSE: The structure contains a significant amount of disorder, including
extensive disorder within both of the solvent molecules.
;
_vrf_PLAT341_ncl_noal_01         
;
PROBLEM: Low Bond Precision on C-C Bonds ............... 0.01802 Ang.
RESPONSE: The structure contains a significant amount of disorder, including
extensive disorder within both of the solvent molecules. The quality of the
crystal prohibited the collection of high resolution data, therefore, low
bond precision on the carbon atoms is to be expected. This does not 
invalidate the absolute configuration assigned by XRD for this molecule, 
however.
;
_vrf_PLAT420_ncl_noal_01         
;
PROBLEM: D-H Bond Without Acceptor O5A --H5A . Please Check
RESPONSE: The hydrogen atoms were generated in calculated positions due 
to dataset quality and no hydrogen bond acceptor exists nearby for this 
particular site.
;
# end Validation Reply Form

#=========================================================================
_audit_creation_date             2024-02-09
_audit_creation_method           
;
Olex2 1.5
(compiled 2023.08.24 svn.re1ec1418 for OlexSys, GUI svn.r6817)
;
_shelx_SHELXL_version_number     2018/3
_chemical_name_common            'wheldone p-bromobenzylamide'
_chemical_name_systematic        .
_chemical_formula_moiety         
'1(C32 H40 Br N O5), 0.5(C5 H10 O), 0.5(C7 H14)'
_chemical_formula_sum            'C38 H52 Br N O5.50'
_chemical_formula_weight         690.71
_chemical_absolute_configuration ad
_chemical_melting_point          .
_chemical_oxdiff_formula         'C75 H102 N2 O11 Br2'
loop_
_atom_type_symbol
_atom_type_description
_atom_type_scat_dispersion_real
_atom_type_scat_dispersion_imag
_atom_type_scat_source
C C 0.0181 0.0091 'International Tables Vol C Tables 4.2.6.8 and 6.1.1.4'
H H 0.0000 0.0000 'International Tables Vol C Tables 4.2.6.8 and 6.1.1.4'
Br Br -0.6763 1.2805 'International Tables Vol C Tables 4.2.6.8 and 6.1.1.4'
N N 0.0311 0.0180 'International Tables Vol C Tables 4.2.6.8 and 6.1.1.4'
O O 0.0492 0.0322 'International Tables Vol C Tables 4.2.6.8 and 6.1.1.4'

_shelx_space_group_comment       
;
The symmetry employed for this shelxl refinement is uniquely defined
by the following loop, which should always be used as a source of
symmetry information in preference to the above space-group names.
They are only intended as comments.
;
_space_group_crystal_system      triclinic
_space_group_IT_number           1
_space_group_name_H-M_alt        'P 1'
_space_group_name_Hall           'P 1'
loop_
_space_group_symop_operation_xyz
'x, y, z'

_cell_length_a                   9.2578(3)
_cell_length_b                   14.0193(4)
_cell_length_c                   14.8024(7)
_cell_angle_alpha                107.647(3)
_cell_angle_beta                 99.007(4)
_cell_angle_gamma                90.433(2)
_cell_volume                     1805.10(12)
_cell_formula_units_Z            2
_cell_measurement_reflns_used    18401
_cell_measurement_temperature    149.99(10)
_cell_measurement_theta_max      63.7710
_cell_measurement_theta_min      3.1400
_shelx_estimated_absorpt_T_max   0.918
_shelx_estimated_absorpt_T_min   0.593
_exptl_absorpt_coefficient_mu    1.894
_exptl_absorpt_correction_T_max  1.000
_exptl_absorpt_correction_T_min  0.401
_exptl_absorpt_correction_type   gaussian
_exptl_absorpt_process_details   
;
CrysAlisPro 1.171.42.90a (Rigaku Oxford Diffraction, 2023)
Numerical absorption correction based on gaussian integration over
a multifaceted crystal model
Empirical absorption correction using spherical harmonics,
implemented in SCALE3 ABSPACK scaling algorithm.
;
_exptl_absorpt_special_details   .
_exptl_crystal_colour            colourless
_exptl_crystal_colour_primary    colourless
_exptl_crystal_density_diffrn    1.271
_exptl_crystal_density_meas      .
_exptl_crystal_density_method    .
_exptl_crystal_description       plate
_exptl_crystal_F_000             732
loop_
_exptl_crystal_face_index_h
_exptl_crystal_face_index_k
_exptl_crystal_face_index_l
_exptl_crystal_face_perp_dist
0 1 2 0.0185
-1 -2 2 0.0862
0 -1 -2 0.0277
2 0 1 0.1217
0 -2 1 0.0585
-2 -1 -1 0.1192
0 0 -1 0.0211
0 1 0 0.0485

_exptl_crystal_recrystallization_method 
'Crystallised via liquid-liquid diffusion of cycloheptane into a 2-Methyl THF solution at room temperature.'
_exptl_crystal_size_max          0.308
_exptl_crystal_size_mid          0.126
_exptl_crystal_size_min          0.046
loop_
_exptl_oxdiff_crystal_face_indexfrac_h
_exptl_oxdiff_crystal_face_indexfrac_k
_exptl_oxdiff_crystal_face_indexfrac_l
_exptl_oxdiff_crystal_face_x
_exptl_oxdiff_crystal_face_y
_exptl_oxdiff_crystal_face_z
-0.0024 1.0033 1.9969 0.2153 0.1107 0.1398
-1.0020 -1.9971 1.9994 0.1232 0.1314 -0.2429
0.0024 -1.0033 -1.9969 -0.2153 -0.1107 -0.1398
1.9981 0.0053 0.9931 -0.0945 0.2652 0.2429
-0.0011 -1.9973 0.9983 -0.0410 0.1520 -0.1579
-1.9981 -1.0048 -0.9932 0.0351 -0.2265 -0.3341
0.0012 -0.0019 -0.9984 -0.0779 -0.0747 -0.0243
0.0017 1.0008 -0.0011 0.0593 -0.0386 0.0914

_exptl_transmission_factor_max   .
_exptl_transmission_factor_min   .
_diffrn_reflns_av_R_equivalents  0.0640
_diffrn_reflns_av_unetI/netI     0.0501
_diffrn_reflns_Laue_measured_fraction_full 0.995
_diffrn_reflns_Laue_measured_fraction_max 0.995
_diffrn_reflns_limit_h_max       11
_diffrn_reflns_limit_h_min       -10
_diffrn_reflns_limit_k_max       16
_diffrn_reflns_limit_k_min       -16
_diffrn_reflns_limit_l_max       17
_diffrn_reflns_limit_l_min       -17
_diffrn_reflns_number            45063
_diffrn_reflns_point_group_measured_fraction_full 0.933
_diffrn_reflns_point_group_measured_fraction_max 0.933
_diffrn_reflns_theta_full        66.596
_diffrn_reflns_theta_max         66.595
_diffrn_reflns_theta_min         3.177
_diffrn_ambient_environment      N~2~
_diffrn_ambient_temperature      149.99(10)
_diffrn_detector                 'Hybrid Pixel Array Detector'
_diffrn_detector_area_resol_mean 10.0000
_diffrn_detector_type            'HyPix-Arc 100'
_diffrn_measured_fraction_theta_full 0.995
_diffrn_measured_fraction_theta_max 0.995
_diffrn_measurement_details      
;
List of Runs (angles in degrees, time in seconds):

  # Type    Start    End  Width  t~exp~   \w     \q     \k     \f   Frames
#--------------------------------------------------------------------------
  1  \w    -67.00  -2.00   0.50    1.00    --  -45.32 109.00 -88.00  130
  2  \w     24.00  87.00   0.50    1.00    --   46.07-109.00 176.00  126
  3  \w   -151.00-126.00   0.50    4.00    --  -85.06-109.00 176.00   50
  4  \w    -59.00 -12.00   0.50    4.00    --  -85.06 109.00 -88.00   94
  5  \w     55.00  81.00   0.50    4.00    --   97.70-109.00 176.00   52
  6  \w    121.00 146.00   0.50    4.00    --   97.70 109.00 -88.00   50
  7  \w    125.00 150.00   0.50    4.00    --  108.12 109.00 -88.00   50
  8  \w     40.00  65.00   0.50    4.00    --  108.12-109.00 176.00   50
  9  \w    -28.00  -3.00   0.50    1.00    --   12.00 108.00  85.21   50
 10  \w    -33.00  -8.00   0.50    1.00    --   12.00 117.00 -46.97   50
 11  \w    -22.00   3.00   0.50    1.00    --   12.00  99.00 179.39   50
 12  \w     -4.00  21.00   0.50    1.00    --   16.00  76.00 117.36   50
 13  \w     -4.00  21.00   0.50    1.00    --   16.00  75.00 -25.34   50
 14  \w     12.00  37.00   0.50    1.00    --   28.00  67.00 -74.34   50
 15  \w     17.00  44.00   0.50    1.00    --   32.00  62.00   8.45   54
 16  \w     17.00  42.00   0.50    1.00    --   32.00  65.00-136.93   50
 17  \w     17.00  43.00   0.50    1.00    --   32.00  64.00 172.98   52
 18  \w     18.00  43.00   0.50    1.00    --   32.00  64.00  27.94   50
 19  \w     17.00  42.00   0.50    1.00    --   32.00  65.00 131.79   50
 20  \w     21.00  46.00   0.50    1.00    --   36.00  62.00  41.50   50
 21  \w     28.00  54.00   0.50    1.00    --   40.00  60.00 131.74   52
 22  \w     26.00  51.00   0.50    1.00    --   40.00  60.00 -92.64   50
 23  \w     26.00  52.00   0.50    1.00    --   40.00  60.00 101.16   52
 24  \w     34.00  59.00   0.50    1.00    --   46.07  54.00  -4.58   50
 25  \w     34.00  59.00   0.50    1.00    --   46.07  54.00  39.73   50
 26  \w     32.00  57.00   0.50    1.00    --   46.07  59.00 -51.21   50
 27  \w     33.00  58.00   0.50    1.00    --   46.07  56.00-151.48   50
 28  \w     33.00  59.00   0.50    1.00    --   46.07  58.00 162.08   52
 29  \w     33.00  58.00   0.50    1.00    --   46.07  57.00 -84.08   50
 30  \w     32.00  57.00   0.50    1.00    --   46.07  58.00   2.99   50
 31  \w     33.00  58.00   0.50    1.00    --   46.07  57.00-125.21   50
 32  \w     33.00  58.00   0.50    1.00    --   46.07  56.00  56.40   50
 33  \w     34.00  59.00   0.50    1.00    --   46.07  53.00 -15.46   50
 34  \w     33.00  58.00   0.50    1.00    --   46.07  57.00 120.82   50
 35  \w     32.00  57.00   0.50    1.00    --   46.07  59.00  87.13   50
 36  \w    -74.00 -40.00   0.50    1.00    --  -52.00 -52.00 -97.77   68
 37  \w    -72.00 -44.00   0.50    1.00    --  -56.00 -50.00 115.64   56
 38  \w    -73.00 -47.00   0.50    1.00    --  -56.00 -51.00  35.86   52
 39  \w    -83.00 -44.00   0.50    1.00    --  -56.00 -50.00  96.91   78
 40  \w    -82.00 -44.00   0.50    1.00    --  -56.00 -51.00 157.83   76
 41  \w    -80.00 -44.00   0.50    1.00    --  -56.00 -52.00 -54.46   72
 42  \w    -72.00 -44.00   0.50    1.00    --  -56.00 -51.00-126.97   56
 43  \w    -75.00 -49.00   0.50    1.00    --  -60.00 -51.00 -23.17   52
 44  \w    -78.00 -52.00   0.50    1.00    --  -64.00 -49.00  18.27   52
 45  \w    -77.00 -52.00   0.50    1.00    --  -64.00 -52.00  67.62   50
 46  \w    -83.00 -57.00   0.50    1.00    --  -68.00 -51.00   0.63   52
 47  \w    -82.00 -57.00   0.50    1.00    --  -68.00 -48.00  41.18   50
 48  \w    -81.00 -56.00   0.50    1.00    --  -68.00 -49.00  10.31   50
 49  \w   -144.00-118.00   0.50    1.00    --  -68.00 -51.00   0.63   52
 50  \w    -89.00 -57.00   0.50    1.00    --  -68.00 -50.00-100.27   64
 51  \w    -83.00 -57.00   0.50    1.00    --  -68.00 -52.00-149.83   52
 52  \w    -82.00 -56.00   0.50    1.00    --  -68.00 -52.00-133.84   52
 53  \w    -89.00 -60.00   0.50    1.00    --  -72.00 -52.00 165.74   58
 54  \w    -87.00 -61.00   0.50    1.00    --  -72.00 -50.00  84.78   52
 55  \w    -87.00 -61.00   0.50    1.00    --  -72.00 -48.00 -23.62   52
 56  \w    -86.00 -60.00   0.50    1.00    --  -72.00 -51.00-161.97   52
 57  \w    -97.00 -60.00   0.50    1.00    --  -72.00 -52.00 -67.24   74
 58  \w   -132.00 -66.00   0.50    4.00    --  -76.00 -49.00-119.93  132
 59  \w   -102.00 -65.00   0.50    4.00    --  -76.00 -50.00 -79.05   74
 60  \w    -93.00 -65.00   0.50    4.00    --  -76.00 -50.00  -4.92   56
 61  \w    -91.00 -64.00   0.50    4.00    --  -76.00 -49.00 115.36   54
 62  \w   -137.00-111.00   0.50    4.00    --  -76.00 -50.00 -79.05   52
 63  \w   -157.00-119.00   0.50    4.00    --  -80.00 -49.00  35.44   76
 64  \w   -107.00 -68.00   0.50    4.00    --  -80.00 -50.00 -46.31   78
 65  \w   -155.00-111.00   0.50    4.00    --  -80.00 -50.00 -46.31   88
 66  \w   -112.00 -71.00   0.50    4.00    --  -80.00 -49.00  35.44   82
 67  \w   -104.00 -72.00   0.50    4.00    --  -84.00 -52.00 109.86   64
 68  \w   -161.00-108.00   0.50    4.00    --  -84.00 -52.00 109.86  106
 69  \w   -159.00 -72.00   0.50    4.00    --  -84.00 -52.00-153.62  174
 70  \w   -118.00 -73.00   0.50    4.00    --  -84.00 -52.00 153.24   90
 71  \w    -66.00 -20.00   0.50    4.00    --  -85.06  77.00-120.00   92
 72  \w    -62.00 -17.00   0.50    4.00    --  -85.06  77.00 150.00   90
 73  \w   -105.00 -76.00   0.50    4.00    --  -88.00 -52.00   7.79   58
 74  \w   -108.00 -77.00   0.50    4.00    --  -88.00 -49.00 -26.00   62
 75  \w   -167.00-140.00   0.50    4.00    --  -92.25 -52.00  66.02   54
 76  \w   -107.00 -81.00   0.50    4.00    --  -92.25 -50.00  80.82   52
 77  \w   -166.00-141.00   0.50    4.00    --  -92.25 -50.00  80.82   50
 78  \w   -111.00 -83.00   0.50    4.00    --  -92.25 -55.00  62.69   56
 79  \w   -165.00 -84.00   0.50    4.00    --  -92.25 -58.00-131.53  162
 80  \w   -149.00 -80.00   0.50    4.00    --  -92.25 -52.00-123.96  138
 81  \w   -166.00-136.00   0.50    4.00    --  -92.25 -59.00 -68.89   60
 82  \w   -112.00 -84.00   0.50    4.00    --  -92.25 -58.00 118.05   56
 83  \w   -166.00-129.00   0.50    4.00    --  -92.25 -58.00 118.05   74
 84  \w   -156.00 -82.00   0.50    4.00    --  -92.25 -50.00 145.93  148
 85  \w   -113.00 -81.00   0.50    4.00    --  -92.25 -52.00  96.07   64
 86  \w   -166.00-135.00   0.50    4.00    --  -92.25 -52.00  96.07   62
 87  \w   -105.00 -80.00   0.50    4.00    --  -92.25 -52.00  35.76   50
 88  \w   -109.00 -84.00   0.50    4.00    --  -92.25 -56.00 -40.98   50
 89  \w   -152.00-126.00   0.50    4.00    --  -92.25 -56.00 -40.98   52
 90  \w   -166.00-128.00   0.50    4.00    --  -92.25 -56.00  36.33   76
 91  \w   -156.00 -84.00   0.50    4.00    --  -92.25 -59.00   6.55  144
 92  \w   -124.00 -84.00   0.50    4.00    --  -92.25 -59.00-169.26   80
 93  \w   -166.00-138.00   0.50    4.00    --  -92.25 -59.00-169.26   56
 94  \w   -147.00 -85.00   0.50    4.00    --  -92.25 -58.00 -13.59  124
 95  \w   -114.00 -84.00   0.50    4.00    --  -92.25 -58.00 -55.30   60
 96  \w   -118.00 -83.00   0.50    4.00    --  -92.25 -57.00 -78.10   70
 97  \w   -164.00-138.00   0.50    4.00    --  -92.25 -58.00 -55.30   52
 98  \w   -122.00 -83.00   0.50    4.00    --  -92.25 -56.00  36.33   78
 99  \w   -112.00 -84.00   0.50    4.00    --  -92.25 -59.00  57.90   56
100  \w   -116.00 -83.00   0.50    4.00    --  -92.25 -56.00 -95.32   66
101  \w   -168.00-140.00   0.50    4.00    --  -92.25 -57.00 -78.10   56
102  \w   -162.00-136.00   0.50    4.00    --  -92.25 -59.00  57.90   52
103  \w   -108.00 -83.00   0.50    4.00    --  -92.25 -55.00-164.43   50
104  \w   -108.00 -83.00   0.50    4.00    --  -92.25 -56.00-149.25   50
105  \w   -165.00-128.00   0.50    4.00    --  -92.25 -56.00-149.25   74
106  \w   -106.00 -81.00   0.50    4.00    --  -92.25 -52.00  66.02   50
107  \w   -109.00 -84.00   0.50    4.00    --  -92.25 -59.00 -68.89   50
108  \w     34.00  91.00   0.50    4.00    --   97.70 -95.00-150.00  114
109  \w     32.00  92.00   0.50    4.00    --   97.70 -95.00  90.00  120
110  \w     68.00 101.00   0.50    4.00    --   97.70-125.00 -30.00   66
111  \w     52.00  90.00   0.50    4.00    --   97.70 -95.00   0.00   76
112  \w     31.00  56.00   0.50    4.00    --   97.70 -61.00 -60.00   50
113  \w     37.00  65.00   0.50    4.00    --   97.70-125.00 -30.00   56
114  \w     31.00  66.00   0.50    4.00    --   97.70 -77.00   0.00   70
115  \w     42.00  93.00   0.50    4.00    --  108.12 -95.00-120.00  102
116  \w     38.00  93.00   0.50    4.00    --  108.12 -95.00  30.00  110
117  \w     39.00  88.00   0.50    4.00    --  108.12 -95.00 120.00   98
118  \w    124.00 171.00   0.50    4.00    --  108.12  77.00-180.00   94
119  \w     47.00  93.00   0.50    4.00    --  108.12 -95.00 -60.00   92
120  \w     68.00  93.00   0.50    4.00    --  108.12 -95.00 150.00   50
;
_diffrn_measurement_device       'four-circle diffractometer'
_diffrn_measurement_device_type  'XtaLAB Synergy, Dualflex, HyPix-Arc 100'
_diffrn_measurement_method       '\w scans'
_diffrn_orient_matrix_type       
'CrysAlisPro convention (1999,Acta A55,543-557)'
_diffrn_orient_matrix_UB_11      -0.0861555000
_diffrn_orient_matrix_UB_12      0.0594529000
_diffrn_orient_matrix_UB_13      0.0778268000
_diffrn_orient_matrix_UB_21      0.0955371000
_diffrn_orient_matrix_UB_22      -0.0386759000
_diffrn_orient_matrix_UB_23      0.0749895000
_diffrn_orient_matrix_UB_31      0.1092520000
_diffrn_orient_matrix_UB_32      0.0911636000
_diffrn_orient_matrix_UB_33      0.0243136000
_diffrn_radiation_monochromator  mirror
_diffrn_radiation_probe          x-ray
_diffrn_radiation_type           'Cu K\a'
_diffrn_radiation_wavelength     1.54184
_diffrn_source                   'micro-focus sealed X-ray tube'
_diffrn_source_type              'PhotonJet (Cu) X-ray Source'
_diffrn_special_details          
;
The authors acknowledge that the data contained incommensurate 
modulation. Considerable efforts were made to model the modulation, 
however, the treatment was unsuccessful. See the supporting
information and the associated publication for further details.
;
_reflns_Friedel_coverage         0.875
_reflns_Friedel_fraction_full    0.871
_reflns_Friedel_fraction_max     0.871
_reflns_number_gt                9195
_reflns_number_total             11884
_reflns_special_details          
;
 Reflections were merged by SHELXL according to the crystal
 class for the calculation of statistics and refinement.
 
 _reflns_Friedel_fraction is defined as the number of unique
 Friedel pairs measured divided by the number that would be
 possible theoretically, ignoring centric projections and
 systematic absences.
;
_reflns_threshold_expression     'I > 2\s(I)'
_computing_cell_refinement       'CrysAlisPro 1.171.42.90a (Rigaku OD, 2023)'
_computing_data_collection       'CrysAlisPro 1.171.42.90a (Rigaku OD, 2023)'
_computing_data_reduction        'CrysAlisPro 1.171.42.90a (Rigaku OD, 2023)'
_computing_molecular_graphics    'Olex2 1.5 (Dolomanov et al., 2009)'
_computing_publication_material  'Olex2 1.5 (Dolomanov et al., 2009)'
_computing_structure_refinement  'SHELXL 2018/3 (Sheldrick, 2015)'
_computing_structure_solution    'SHELXT 2018/2 (Sheldrick, 2018)'
_refine_diff_density_max         1.279
_refine_diff_density_min         -0.757
_refine_diff_density_rms         0.090
_refine_ls_abs_structure_details 
;
 Flack x determined using 3254 quotients [(I+)-(I-)]/[(I+)+(I-)]
 (Parsons, Flack and Wagner, Acta Cryst. B69 (2013) 249-259).
;
_refine_ls_abs_structure_Flack   -0.03(4)
_refine_ls_extinction_coef       .
_refine_ls_extinction_method     none
_refine_ls_goodness_of_fit_ref   1.316
_refine_ls_hydrogen_treatment    constr
_refine_ls_matrix_type           full
_refine_ls_number_parameters     1076
_refine_ls_number_reflns         11884
_refine_ls_number_restraints     1878
_refine_ls_R_factor_all          0.1330
_refine_ls_R_factor_gt           0.1149
_refine_ls_restrained_S_all      1.247
_refine_ls_shift/su_max          0.000
_refine_ls_shift/su_mean         0.000
_refine_ls_structure_factor_coef Fsqd
_refine_ls_weighting_details     
'w=1/[\s^2^(Fo^2^)+(0.2000P)^2^] where P=(Fo^2^+2Fc^2^)/3'
_refine_ls_weighting_scheme      calc
_refine_ls_wR_factor_gt          0.3133
_refine_ls_wR_factor_ref         0.3286
_refine_special_details          
;
All non-hydrogen atoms were refined anisotropically. Due to 
dataset quality, all hydrogen atoms were generated 
in calculated positions (including those on heteroatoms) and 
refined using a riding model. A global rigid body 
restraint was applied to the model. Disorder in the main 
molecule and the cycloheptane solvent molecule were treated 
by modelling the appropriate atoms over two sites and 
restraining all 1,2- and 1,3- distances of each disorder
component to similarity. Due to the highly disordered nature 
of the solvent region, a physically reasonable model for the 
2-methyl tetrahydrofuran solvent molecule was constructed - 
the chemical and geometrical integrity was maintained via 
the use of appropriate DFIX and SADI commands. Disorder of the 
2-methyl tetrahydrofuran solvent molecule was treated by 
modelling all atoms over two sites and restraining all 1,2- 
and 1,3- distances of each disorder component to similarity. 
The chemical occupancies of all the disorder components were 
combined into the same free variable and refined at the same 
time as the ADPs. ADP restraints (SIMU) were applied to all 
disorder components. Once all of the disorder was appropriately 
modelled and the model was fully converged, the chemical 
occupancies were fixed as is, in order to prepare the subsequent 
solvent mask model (see main paper).
;
_olex2_refinement_description    
;
1. Fixed Uiso
 At 1.2 times of:
  All C(H) groups, All C(H,H) groups, All C(H,H,H,H) groups, All N(H) groups
 At 1.5 times of:
  All C(H,H,H) groups, All O(H) groups
2. Restrained distances
 C33-C36 = C33A-C36A
 2.32 with sigma of 0.02
 C37-C33 = C37A-C33A
 1.51 with sigma of 0.02
 C36-C37 = C36A-C37A = C35-C37 = C35A-C37A
 3.2 with sigma of 0.02
 C33A-C37A \\sim C37-C33
 with sigma of 0.02
 C33A-O6A \\sim C36-O6 \\sim C36A-O6A \\sim C33-O6
 with sigma of 0.02
 C33A-C34A \\sim C36-C35 \\sim C36A-C35A \\sim C33-C34
 with sigma of 0.02
 C33A-C36A \\sim C36-C33
 with sigma of 0.02
 C35A-C34A \\sim C34-C35
 with sigma of 0.02
 C36A-C34A \\sim C33A-C35A \\sim C33-C35 \\sim C36-C34
 with sigma of 0.02
 O6A-C35A \\sim O6-C34
 with sigma of 0.04
 O6A-C34A \\sim O6-C35
 with sigma of 0.04
 C37A-O6A \\sim C37-O6
 with sigma of 0.02
 C37A-C34A \\sim C34-C37
 with sigma of 0.02
 C42-C41 \\sim C41-C40 \\sim C40-C39 \\sim C38-C39 \\sim C38-C1 \\sim C43-C1
\\sim C43-C42 \\sim C42A-C41A
 \\sim C41A-C40A \\sim C40A-C39A \\sim C38A-C39A \\sim C38A-C2 \\sim C43A-C2
\\sim C43A-C42A
 with sigma of 0.01
 C39-C1 \\sim C39A-C2
 with sigma of 0.04
 C40-C42 \\sim C40A-C42A
 with sigma of 0.04
 C40-C38 \\sim C40A-C38A
 with sigma of 0.04
 C1-C42 \\sim C2-C42A
 with sigma of 0.04
 C39-C41 \\sim C39A-C41A
 with sigma of 0.04
 C41-C43 \\sim C41A-C43A
 with sigma of 0.04
 C43-C38 \\sim C43A-C38A
 with sigma of 0.04
 C42A-C39A \\sim C39-C42
 with sigma of 0.02
 C32-C31 \\sim C32A-C31A \\sim C28-C29 \\sim C28A-C29A
 with sigma of 0.02
 C32-C27 \\sim C32A-C27A \\sim C27-C28 \\sim C27A-C28A
 with sigma of 0.02
 C31-C30 \\sim C31A-C30A \\sim C30-C29 \\sim C30A-C29A
 with sigma of 0.02
 C26A-C27 \\sim C26A-C27A
 with sigma of 0.02
 C30-Br1 \\sim C30A-Br1A
 with sigma of 0.02
 Br1-C29 \\sim Br1A-C29A
 with sigma of 0.04
 C31-Br1 \\sim C31A-Br1A
 with sigma of 0.04
 C26A-C28 \\sim C26A-C28A
 with sigma of 0.04
 C31-C29 \\sim C31A-C29A
 with sigma of 0.04
 C26A-C32 \\sim C26A-C32A
 with sigma of 0.04
 C27-C29 \\sim C27A-C29A
 with sigma of 0.04
 C27-C31 \\sim C27A-C31A
 with sigma of 0.04
 C32-C30 \\sim C32A-C30A
 with sigma of 0.04
 C30-C28 \\sim C30A-C28A
 with sigma of 0.04
 C32-C28 \\sim C32A-C28A
 with sigma of 0.04
 C15A-C10A \\sim C15-C10
 with sigma of 0.02
 C15A-C14A \\sim C15-C14
 with sigma of 0.02
 C10A-C11A \\sim C10-C11
 with sigma of 0.02
 C16A-C15A \\sim C16A-C15
 with sigma of 0.02
 C9A-C10A \\sim C9A-C10
 with sigma of 0.02
 C11A-C24A \\sim C11-C24
 with sigma of 0.02
 C11A-C12A \\sim C11-C12
 with sigma of 0.02
 C12A-C13A \\sim C12-C13
 with sigma of 0.02
 C13A-C14A \\sim C13-C14
 with sigma of 0.02
 C16A-C10A \\sim C16A-C10
 with sigma of 0.04
 C16A-C14A \\sim C16A-C14
 with sigma of 0.04
 C9A-C15A \\sim C9A-C15
 with sigma of 0.04
 C9A-C11A \\sim C9A-C11
 with sigma of 0.04
 C15A-C11A \\sim C15-C11
 with sigma of 0.04
 C15A-C13A \\sim C15-C13
 with sigma of 0.04
 C10A-C24A \\sim C10-C24
 with sigma of 0.04
 C10A-C12A \\sim C10-C12
 with sigma of 0.04
 C10A-C14A \\sim C10-C14
 with sigma of 0.04
 C11A-C13A \\sim C11-C13
 with sigma of 0.04
 C24A-C12A \\sim C24-C12
 with sigma of 0.04
 C12A-C14A \\sim C12-C14
 with sigma of 0.04
3. Uiso/Uaniso restraints and constraints
C33A \\sim O6A \\sim C36A \\sim C35A \\sim C34A \\sim C37 \\sim C36 \\sim C35
\\sim C34 \\sim C37A \\sim O6 \\sim C33: within 2A with sigma of 0.02 and sigma
for terminal atoms of 0.04 within 2A
C11A \\sim C24A \\sim C12A \\sim C13A \\sim C14A \\sim C24 \\sim C11 \\sim C12
\\sim C13 \\sim C14 \\sim C15A \\sim C10A \\sim C15 \\sim C10: within 2A with
sigma of 0.02 and sigma for terminal atoms of 0.04 within 2A
C39 \\sim C40 \\sim C41 \\sim C1 \\sim C43 \\sim C42 \\sim C38 \\sim C42A \\sim
C43A \\sim C2 \\sim C38A \\sim C39A \\sim C40A \\sim C41A: within 2A with sigma
of 0.02 and sigma for terminal atoms of 0.04 within 2A
C32 \\sim C29 \\sim C27 \\sim C31 \\sim C30 \\sim C28 \\sim Br1 \\sim C27A
\\sim C28A \\sim C29A \\sim C30A \\sim C31A \\sim C32A \\sim Br1A: within 2A
with sigma of 0.02 and sigma for terminal atoms of 0.04 within 2A
4. Rigid body (RIGU) restrains
 All non-hydrogen atoms
 with sigma for 1-2 distances of 0.004 and sigma for 1-3 distances of 0.004
5. Others
 Fixed Sof: Br1(0.55074) Br1A(0.44926) O6(0.55074) O6A(0.44926) C1(0.44926)
 H1A(0.44926) H1B(0.44926) C2(0.55074) H2C(0.55074) H2D(0.55074) H9A(0.44926)
 H9AA(0.55074) C10(0.55074) H10(0.55074) C10A(0.44926) H10A(0.44926)
 C11(0.55074) H11(0.55074) C11A(0.44926) H11A(0.44926) C12(0.55074)
 H12A(0.55074) H12B(0.55074) C12A(0.44926) H12C(0.44926) H12D(0.44926)
 C13(0.55074) H13A(0.55074) H13B(0.55074) C13A(0.44926) H13C(0.44926)
 H13D(0.44926) C14(0.55074) H14A(0.55074) H14B(0.55074) C14A(0.44926)
 H14C(0.44926) H14D(0.44926) C15(0.55074) H15(0.55074) C15A(0.44926)
 H15A(0.44926) H16A(0.44926) H16B(0.55074) C24(0.55074) H24A(0.55074)
 H24B(0.55074) H24C(0.55074) C24A(0.44926) H24D(0.44926) H24E(0.44926)
 H24F(0.44926) H26A(0.55074) H26B(0.55074) H26C(0.44926) H26D(0.44926)
 C27(0.55074) C27A(0.44926) C28(0.55074) H28(0.55074) C28A(0.44926)
 H28A(0.44926) C29(0.55074) H29(0.55074) C29A(0.44926) H29A(0.44926)
 C30(0.55074) C30A(0.44926) C31(0.55074) H31(0.55074) C31A(0.44926)
 H31A(0.44926) C32(0.55074) H32(0.55074) C32A(0.44926) H32A(0.44926)
 C33(0.55074) H33(0.55074) C33A(0.44926) H33A(0.44926) C34(0.55074)
 H34A(0.55074) H34B(0.55074) C34A(0.44926) H34C(0.44926) H34D(0.44926)
 C35(0.55074) H35A(0.55074) H35B(0.55074) C35A(0.44926) H35C(0.44926)
 H35D(0.44926) C36(0.55074) H36A(0.55074) H36B(0.55074) C36A(0.44926)
 H36C(0.44926) H36D(0.44926) C37(0.55074) H37A(0.55074) H37B(0.55074)
 H37C(0.55074) C37A(0.44926) H37D(0.44926) H37E(0.44926) H37F(0.44926)
 C38(0.44926) H38A(0.44926) H38B(0.44926) C38A(0.55074) H38C(0.55074)
 H38D(0.55074) C39(0.44926) H39A(0.44926) H39B(0.44926) C39A(0.55074)
 H39C(0.55074) H39D(0.55074) C40(0.44926) H40A(0.44926) H40B(0.44926)
 C40A(0.55074) H40C(0.55074) H40D(0.55074) C41(0.44926) H41A(0.44926)
 H41B(0.44926) C41A(0.55074) H41C(0.55074) H41D(0.55074) C42(0.44926)
 H42A(0.44926) H42B(0.44926) C42A(0.55074) H42C(0.55074) H42D(0.55074)
 C43(0.44926) H43A(0.44926) H43B(0.44926) C43A(0.55074) H43C(0.55074)
 H43D(0.55074)
6.a Ternary CH refined with riding coordinates:
 C8A(H8A), C8B(H8B), C9A(H9A), C9A(H9AA), C9B(H9B), C10(H10), C10A(H10A),
 C10B(H10B), C11(H11), C11A(H11A), C11B(H11B), C15(H15), C15A(H15A), C15B(H15B),
  C21A(H21A), C21B(H21B), C33(H33), C33A(H33A)
6.b Secondary CH2 refined with riding coordinates:
 C1(H1A,H1B), C2(H2C,H2D), C7A(H7AA,H7AB), C7B(H7BA,H7BB), C12(H12A,H12B),
 C12A(H12C,H12D), C12B(H12E,H12F), C13(H13A,H13B), C13A(H13C,H13D), C13B(H13E,
 H13F), C14(H14A,H14B), C14A(H14C,H14D), C14B(H14E,H14F), C26A(H26A,H26B),
 C26A(H26C,H26D), C26B(H26E,H26F), C34(H34A,H34B), C34A(H34C,H34D), C35(H35A,
 H35B), C35A(H35C,H35D), C36(H36A,H36B), C36A(H36C,H36D), C38(H38A,H38B),
 C38A(H38C,H38D), C39(H39A,H39B), C39A(H39C,H39D), C40(H40A,H40B), C40A(H40C,
 H40D), C41(H41A,H41B), C41A(H41C,H41D), C42(H42A,H42B), C42A(H42C,H42D),
 C43(H43A,H43B), C43A(H43C,H43D)
6.c Aromatic/amide H refined with riding coordinates:
 N2A(H2A), N2B(H2B), C2A(H2AA), C2B(H2BA), C3A(H3AA), C3B(H3BA), C5A(H5AA),
 C5B(H5BA), C16A(H16A), C16A(H16B), C16B(H16C), C19A(H19A), C19B(H19B),
 C28(H28), C28A(H28A), C28B(H28B), C29(H29), C29A(H29A), C29B(H29B), C31(H31),
 C31A(H31A), C31B(H31B), C32(H32), C32A(H32A), C32B(H32B)
6.d Idealised Me refined with riding coordinates:
 C37(H37A,H37B,H37C), C37A(H37D,H37E,H37F)
6.e Idealised Me refined as rotating group:
 C22A(H22A,H22B,H22C), C22B(H22D,H22E,H22F), C23A(H23A,H23B,H23C), C23B(H23D,
 H23E,H23F), C24(H24A,H24B,H24C), C24A(H24D,H24E,H24F), C24B(H24G,H24H,H24I),
 C25A(H25A,H25B,H25C), C25B(H25D,H25E,H25F)
6.f Idealised tetrahedral OH refined as rotating group:
 O3A(H3A), O3B(H3B), O5A(H5A), O5B(H5B)
;
_atom_sites_solution_hydrogens   geom
_atom_sites_solution_primary     dual
_atom_sites_solution_secondary   difmap
loop_
_atom_site_label
_atom_site_type_symbol
_atom_site_fract_x
_atom_site_fract_y
_atom_site_fract_z
_atom_site_U_iso_or_equiv
_atom_site_adp_type
_atom_site_occupancy
_atom_site_site_symmetry_order
_atom_site_calc_flag
_atom_site_refinement_flags_posn
_atom_site_refinement_flags_adp
_atom_site_refinement_flags_occupancy
_atom_site_disorder_assembly
_atom_site_disorder_group
Br1 Br 0.8674(10) 0.7249(5) 0.0770(4) 0.181(3) Uani 0.5507 1 d D U P A 1
Br1A Br 0.7476(7) 0.7205(3) 0.0414(3) 0.1043(13) Uani 0.4493 1 d D U P A 2
Br1B Br 0.6148(4) 0.4186(2) 0.9172(2) 0.1701(14) Uani 1 1 d . . . . .
O1A O 0.5233(7) 0.5502(6) 0.4512(6) 0.0656(19) Uani 1 1 d . . . . .
O1B O 0.0469(7) 0.5880(6) 0.5381(7) 0.076(2) Uani 1 1 d . . . . .
O2A O 0.8646(7) 0.2031(6) 0.5968(5) 0.0609(17) Uani 1 1 d . . . . .
O2B O 0.3217(7) 0.9383(6) 0.3986(6) 0.070(2) Uani 1 1 d . . . . .
O3A O 0.5256(8) 0.1232(6) 0.6604(5) 0.0610(17) Uani 1 1 d . . . . .
H3A H 0.512485 0.064915 0.663209 0.091 Uiso 1 1 calc R U . . .
O3B O -0.0425(7) 1.0235(5) 0.3360(5) 0.0564(15) Uani 1 1 d . . . . .
H3B H -0.058313 1.075603 0.320118 0.085 Uiso 1 1 calc R U . . .
O4A O 0.5030(13) -0.0808(7) 0.6560(7) 0.101(3) Uani 1 1 d . . . . .
O4B O 0.0006(13) 1.2353(7) 0.3558(6) 0.090(3) Uani 1 1 d . . . . .
O5A O 0.3887(15) -0.2296(9) 0.6997(10) 0.117(4) Uani 1 1 d . . . . .
H5A H 0.435848 -0.270038 0.662347 0.176 Uiso 1 1 calc R U . . .
O5B O -0.0341(13) 1.3415(11) 0.1670(8) 0.110(4) Uani 1 1 d . . . . .
H5B H 0.051543 1.325591 0.159577 0.164 Uiso 1 1 calc R U . . .
O6 O 0.209(7) 0.480(4) 0.209(3) 0.312(19) Uani 0.5507 1 d D U P B 1
O6A O 0.172(7) 0.462(5) 0.156(4) 0.311(19) Uani 0.4493 1 d D U P C 2
N2A N 0.7467(9) 0.6258(6) 0.4822(7) 0.060(2) Uani 1 1 d . . . . .
H2A H 0.840815 0.622377 0.501514 0.072 Uiso 1 1 calc R U . . .
N2B N 0.2550(9) 0.5145(7) 0.5092(8) 0.069(2) Uani 1 1 d . . . . .
H2B H 0.338291 0.518673 0.488562 0.083 Uiso 1 1 calc R U . . .
C1 C 0.149(6) 0.540(4) 0.935(4) 0.171(10) Uani 0.4493 1 d D U P D 2
H1A H 0.211913 0.496656 0.893327 0.205 Uiso 0.4493 1 calc R U P D 2
H1B H 0.173684 0.531100 1.000033 0.205 Uiso 0.4493 1 calc R U P D 2
C1A C 0.6570(9) 0.5508(8) 0.4798(7) 0.053(2) Uani 1 1 d . . . . .
C1B C 0.1646(8) 0.5884(8) 0.5107(8) 0.056(2) Uani 1 1 d . . . . .
C2 C 0.158(5) 0.522(3) 0.887(3) 0.164(9) Uani 0.5507 1 d D U P E 1
H2C H 0.227222 0.477565 0.851603 0.197 Uiso 0.5507 1 calc R U P E 1
H2D H 0.148339 0.503069 0.944402 0.197 Uiso 0.5507 1 calc R U P E 1
C2A C 0.7242(10) 0.4693(7) 0.5116(7) 0.050(2) Uani 1 1 d . . . . .
H2AA H 0.827161 0.473289 0.532096 0.060 Uiso 1 1 calc R U . . .
C2B C 0.2183(9) 0.6701(8) 0.4781(7) 0.051(2) Uani 1 1 d . . . . .
H2BA H 0.309549 0.666348 0.455782 0.061 Uiso 1 1 calc R U . . .
C3A C 0.6454(10) 0.3903(7) 0.5125(7) 0.0481(19) Uani 1 1 d . . . . .
H3AA H 0.542699 0.388582 0.491802 0.058 Uiso 1 1 calc R U . . .
C3B C 0.1375(10) 0.7494(8) 0.4801(7) 0.052(2) Uani 1 1 d . . . . .
H3BA H 0.045352 0.750076 0.500924 0.062 Uiso 1 1 calc R U . . .
C4A C 0.7014(9) 0.3069(7) 0.5422(7) 0.0477(19) Uani 1 1 d . . . . .
C4B C 0.1827(9) 0.8340(8) 0.4524(7) 0.0501(19) Uani 1 1 d . . . . .
C5A C 0.6248(10) 0.2282(8) 0.5471(7) 0.055(2) Uani 1 1 d . . . . .
H5AA H 0.521133 0.218804 0.530885 0.066 Uiso 1 1 calc R U . . .
C5B C 0.1052(10) 0.9136(8) 0.4489(7) 0.056(2) Uani 1 1 d . . . . .
H5BA H 0.010525 0.922692 0.466301 0.067 Uiso 1 1 calc R U . . .
C6A C 0.7197(11) 0.1571(7) 0.5809(7) 0.052(2) Uani 1 1 d . . . . .
C6B C 0.1826(10) 0.9862(8) 0.4151(7) 0.057(2) Uani 1 1 d . . . . .
C7A C 0.8622(10) 0.2941(8) 0.5724(7) 0.054(2) Uani 1 1 d . . . . .
H7AA H 0.917104 0.289007 0.519007 0.065 Uiso 1 1 calc R U . . .
H7AB H 0.905678 0.351236 0.628442 0.065 Uiso 1 1 calc R U . . .
C7B C 0.3263(9) 0.8475(8) 0.4211(7) 0.052(2) Uani 1 1 d . . . . .
H7BA H 0.408955 0.850764 0.473509 0.062 Uiso 1 1 calc R U . . .
H7BB H 0.338653 0.790906 0.364110 0.062 Uiso 1 1 calc R U . . .
C8A C 0.6795(10) 0.1491(7) 0.6764(6) 0.0475(19) Uani 1 1 d . . . . .
H8A H 0.697408 0.217320 0.724733 0.057 Uiso 1 1 calc R U . . .
C8B C 0.0993(9) 0.9913(7) 0.3184(7) 0.0481(19) Uani 1 1 d . . . . .
H8B H 0.087087 0.921854 0.272058 0.058 Uiso 1 1 calc R U . . .
C9A C 0.7646(12) 0.0760(8) 0.7203(7) 0.055(2) Uani 1 1 d D . . . .
H9A H 0.747308 0.006828 0.673640 0.066 Uiso 0.4493 1 calc R U P F 1
H9AA H 0.738904 0.007334 0.673852 0.066 Uiso 0.5507 1 calc R U P G 2
C9B C 0.1732(11) 1.0597(8) 0.2725(8) 0.055(2) Uani 1 1 d . . . . .
H9B H 0.191225 1.127808 0.321060 0.066 Uiso 1 1 calc R U . . .
C10 C 0.9372(18) 0.1051(16) 0.7464(17) 0.062(4) Uani 0.5507 1 d D U P H 1
H10 H 0.971263 0.108495 0.686476 0.075 Uiso 0.5507 1 calc R U P H 1
C10A C 0.930(2) 0.087(2) 0.746(2) 0.070(5) Uani 0.4493 1 d D U P H 2
H10A H 0.969404 0.087307 0.686673 0.084 Uiso 0.4493 1 calc R U P H 2
C10B C 0.3193(11) 1.0275(10) 0.2407(8) 0.065(2) Uani 1 1 d . . . . .
H10B H 0.386660 1.021572 0.298278 0.078 Uiso 1 1 calc R U . . .
C11 C 1.024(2) 0.0245(19) 0.7807(19) 0.070(5) Uani 0.5507 1 d D U P H 1
H11 H 0.980127 0.016104 0.835542 0.084 Uiso 0.5507 1 calc R U P H 1
C11A C 0.986(3) -0.007(2) 0.772(2) 0.067(6) Uani 0.4493 1 d D U P H 2
H11A H 0.947797 -0.011939 0.830009 0.081 Uiso 0.4493 1 calc R U P H 2
C11B C 0.3925(15) 1.1066(11) 0.2052(9) 0.081(3) Uani 1 1 d . . . . .
H11B H 0.321119 1.118791 0.152297 0.097 Uiso 1 1 calc R U . . .
C12 C 1.187(3) 0.061(3) 0.822(2) 0.094(6) Uani 0.5507 1 d D U P H 1
H12A H 1.234429 0.073663 0.770524 0.113 Uiso 0.5507 1 calc R U P H 1
H12B H 1.239312 0.007710 0.842331 0.113 Uiso 0.5507 1 calc R U P H 1
C12A C 1.154(3) 0.008(3) 0.792(3) 0.083(6) Uani 0.4493 1 d D U P H 2
H12C H 1.190731 0.004260 0.732031 0.100 Uiso 0.4493 1 calc R U P H 2
H12D H 1.196273 -0.047344 0.815258 0.100 Uiso 0.4493 1 calc R U P H 2
C12B C 0.5264(16) 1.0641(16) 0.1636(12) 0.105(4) Uani 1 1 d . . . . .
H12E H 0.572244 1.114802 0.141102 0.126 Uiso 1 1 calc R U . . .
H12F H 0.598259 1.051960 0.215432 0.126 Uiso 1 1 calc R U . . .
C13 C 1.199(2) 0.160(2) 0.910(3) 0.096(6) Uani 0.5507 1 d D U P H 1
H13A H 1.146880 0.149560 0.960160 0.116 Uiso 0.5507 1 calc R U P H 1
H13B H 1.302803 0.180248 0.938848 0.116 Uiso 0.5507 1 calc R U P H 1
C13A C 1.208(3) 0.112(3) 0.871(3) 0.088(7) Uani 0.4493 1 d D U P H 2
H13C H 1.180802 0.112595 0.932914 0.105 Uiso 0.4493 1 calc R U P H 2
H13D H 1.316449 0.120207 0.879878 0.105 Uiso 0.4493 1 calc R U P H 2
C13B C 0.496(2) 0.9711(16) 0.0841(15) 0.118(5) Uani 1 1 d . . . . .
H13E H 0.588134 0.948867 0.059667 0.141 Uiso 1 1 calc R U . . .
H13F H 0.426154 0.981997 0.030971 0.141 Uiso 1 1 calc R U . . .
C14 C 1.126(2) 0.245(2) 0.870(3) 0.091(6) Uani 0.5507 1 d D U P H 1
H14A H 1.124082 0.307161 0.924190 0.110 Uiso 0.5507 1 calc R U P H 1
H14B H 1.183494 0.259539 0.824740 0.110 Uiso 0.5507 1 calc R U P H 1
C14A C 1.141(2) 0.202(2) 0.842(3) 0.081(6) Uani 0.4493 1 d D U P H 2
H14C H 1.178991 0.207212 0.784486 0.097 Uiso 0.4493 1 calc R U P H 2
H14D H 1.170151 0.264660 0.894889 0.097 Uiso 0.4493 1 calc R U P H 2
C14B C 0.4298(14) 0.8878(13) 0.1209(12) 0.091(4) Uani 1 1 d . . . . .
H14E H 0.403334 0.825746 0.066145 0.110 Uiso 1 1 calc R U . . .
H14F H 0.504896 0.872022 0.168926 0.110 Uiso 1 1 calc R U . . .
C15 C 0.966(2) 0.2061(17) 0.8186(16) 0.069(4) Uani 0.5507 1 d D U P H 1
H15 H 0.927161 0.255692 0.785809 0.083 Uiso 0.5507 1 calc R U P H 1
C15A C 0.972(2) 0.186(2) 0.8190(19) 0.071(5) Uani 0.4493 1 d D U P H 2
H15A H 0.942569 0.234441 0.782401 0.086 Uiso 0.4493 1 calc R U P H 2
C15B C 0.2962(12) 0.9216(10) 0.1654(9) 0.071(3) Uani 1 1 d . . . . .
H15B H 0.273879 0.873262 0.199798 0.086 Uiso 1 1 calc R U . . .
C16A C 0.8842(11) 0.2157(9) 0.9000(9) 0.066(2) Uani 1 1 d D . . . .
H16A H 0.920090 0.266441 0.958653 0.079 Uiso 0.4493 1 calc R U P H 1
H16B H 0.913697 0.274485 0.952674 0.079 Uiso 0.5507 1 calc R U P H 2
C16B C 0.1627(13) 0.9179(10) 0.0889(8) 0.069(3) Uani 1 1 d . . . . .
H16C H 0.151264 0.863824 0.030762 0.083 Uiso 1 1 calc R U . . .
C17A C 0.7665(10) 0.1604(8) 0.8984(7) 0.055(2) Uani 1 1 d . . . . .
C17B C 0.0622(12) 0.9851(8) 0.0984(7) 0.060(2) Uani 1 1 d . . . . .
C18A C 0.7071(10) 0.0778(8) 0.8117(7) 0.054(2) Uani 1 1 d . . . . .
C18B C 0.0667(11) 1.0698(8) 0.1856(7) 0.057(2) Uani 1 1 d . . . . .
C19A C 0.6060(12) 0.0114(9) 0.8176(9) 0.067(3) Uani 1 1 d . . . . .
H19A H 0.581493 0.021530 0.879694 0.080 Uiso 1 1 calc R U . . .
C19B C -0.0089(13) 1.1504(9) 0.1877(7) 0.068(3) Uani 1 1 d . . . . .
H19B H -0.062780 1.152186 0.128153 0.082 Uiso 1 1 calc R U . . .
C20A C 0.5289(15) -0.0740(10) 0.7413(9) 0.077(3) Uani 1 1 d . . . . .
C20B C -0.0182(14) 1.2370(10) 0.2718(8) 0.071(3) Uani 1 1 d . . . . .
C21A C 0.482(2) -0.1640(12) 0.7688(14) 0.105(5) Uani 1 1 d . . . . .
H21A H 0.423903 -0.135804 0.821301 0.127 Uiso 1 1 calc R U . . .
C21B C -0.059(2) 1.3359(11) 0.2559(10) 0.094(4) Uani 1 1 d . . . . .
H21B H 0.000068 1.391529 0.307879 0.113 Uiso 1 1 calc R U . . .
C22A C 0.612(2) -0.2078(13) 0.8158(13) 0.105(5) Uani 1 1 d . . . . .
H22A H 0.692165 -0.213110 0.778760 0.158 Uiso 1 1 calc R U . . .
H22B H 0.582604 -0.274525 0.817290 0.158 Uiso 1 1 calc R U . . .
H22C H 0.644811 -0.163943 0.881578 0.158 Uiso 1 1 calc R U . . .
C22B C -0.221(2) 1.3472(12) 0.2645(13) 0.108(5) Uani 1 1 d . . . . .
H22D H -0.249708 1.412954 0.259848 0.163 Uiso 1 1 calc R U . . .
H22E H -0.237014 1.341457 0.326610 0.163 Uiso 1 1 calc R U . . .
H22F H -0.280862 1.294379 0.212446 0.163 Uiso 1 1 calc R U . . .
C23A C 0.7115(14) 0.0538(10) 0.5057(8) 0.072(3) Uani 1 1 d . . . . .
H23A H 0.779788 0.010798 0.530026 0.109 Uiso 1 1 calc R U . . .
H23B H 0.737780 0.060876 0.446295 0.109 Uiso 1 1 calc R U . . .
H23C H 0.611563 0.023601 0.492405 0.109 Uiso 1 1 calc R U . . .
C23B C 0.2119(14) 1.0881(9) 0.4913(8) 0.069(3) Uani 1 1 d . . . . .
H23D H 0.249015 1.079145 0.553802 0.103 Uiso 1 1 calc R U . . .
H23E H 0.120709 1.123082 0.494973 0.103 Uiso 1 1 calc R U . . .
H23F H 0.284817 1.127769 0.474382 0.103 Uiso 1 1 calc R U . . .
C24 C 1.005(4) -0.081(2) 0.701(3) 0.096(8) Uani 0.5507 1 d D U P H 1
H24A H 1.070039 -0.082458 0.654614 0.145 Uiso 0.5507 1 calc R U P H 1
H24B H 0.902953 -0.092749 0.667883 0.145 Uiso 0.5507 1 calc R U P H 1
H24C H 1.029167 -0.133508 0.731161 0.145 Uiso 0.5507 1 calc R U P H 1
C24A C 0.938(4) -0.105(2) 0.684(3) 0.080(8) Uani 0.4493 1 d D U P H 2
H24D H 0.830629 -0.112381 0.667976 0.120 Uiso 0.4493 1 calc R U P H 2
H24E H 0.974501 -0.163856 0.701185 0.120 Uiso 0.4493 1 calc R U P H 2
H24F H 0.978524 -0.100287 0.628139 0.120 Uiso 0.4493 1 calc R U P H 2
C24B C 0.430(2) 1.2040(14) 0.2823(12) 0.106(5) Uani 1 1 d . . . . .
H24G H 0.470677 1.191689 0.342640 0.159 Uiso 1 1 calc R U . . .
H24H H 0.341048 1.241156 0.290620 0.159 Uiso 1 1 calc R U . . .
H24I H 0.502013 1.243246 0.264314 0.159 Uiso 1 1 calc R U . . .
C25A C 0.6893(13) 0.1836(11) 0.9829(8) 0.076(3) Uani 1 1 d . . . . .
H25A H 0.693982 0.127047 1.008938 0.114 Uiso 1 1 calc R U . . .
H25B H 0.586602 0.195143 0.962885 0.114 Uiso 1 1 calc R U . . .
H25C H 0.736415 0.243890 1.032352 0.114 Uiso 1 1 calc R U . . .
C25B C -0.0670(14) 0.9734(10) 0.0171(8) 0.073(3) Uani 1 1 d . . . . .
H25D H -0.158575 0.965381 0.040225 0.110 Uiso 1 1 calc R U . . .
H25E H -0.056460 0.914086 -0.036788 0.110 Uiso 1 1 calc R U . . .
H25F H -0.068901 1.033074 -0.004243 0.110 Uiso 1 1 calc R U . . .
C26A C 0.7004(11) 0.7127(8) 0.4554(9) 0.064(2) Uani 1 1 d D . . . .
H26A H 0.745925 0.773845 0.506100 0.077 Uiso 0.5507 1 calc R U P I 1
H26B H 0.592778 0.715338 0.451195 0.077 Uiso 0.5507 1 calc R U P I 1
H26C H 0.757048 0.772480 0.501832 0.077 Uiso 0.4493 1 calc R U P J 2
H26D H 0.596001 0.720768 0.461938 0.077 Uiso 0.4493 1 calc R U P J 2
C26B C 0.2256(12) 0.4271(9) 0.5392(12) 0.079(3) Uani 1 1 d . . . . .
H26E H 0.242622 0.365472 0.488491 0.094 Uiso 1 1 calc R U . . .
H26F H 0.121472 0.423964 0.546767 0.094 Uiso 1 1 calc R U . . .
C27 C 0.740(4) 0.7122(16) 0.3630(15) 0.061(5) Uani 0.5507 1 d D U P A 1
C27A C 0.717(5) 0.7116(18) 0.3556(16) 0.063(5) Uani 0.4493 1 d D U P A 2
C27B C 0.3213(11) 0.4304(8) 0.6326(10) 0.066(2) Uani 1 1 d . . . . .
C28 C 0.800(3) 0.6285(14) 0.3058(14) 0.072(4) Uani 0.5507 1 d D U P A 1
H28 H 0.819866 0.571219 0.326200 0.087 Uiso 0.5507 1 calc R U P A 1
C28A C 0.680(3) 0.6272(18) 0.2735(16) 0.076(5) Uani 0.4493 1 d D U P A 2
H28A H 0.640283 0.567258 0.279483 0.091 Uiso 0.4493 1 calc R U P A 2
C28B C 0.4115(15) 0.5123(9) 0.6894(12) 0.083(3) Uani 1 1 d . . . . .
H28B H 0.416948 0.570650 0.669840 0.100 Uiso 1 1 calc R U . . .
C29 C 0.830(3) 0.6327(18) 0.2183(17) 0.092(5) Uani 0.5507 1 d D U P A 1
H29 H 0.859816 0.574524 0.174162 0.111 Uiso 0.5507 1 calc R U P A 1
C29A C 0.702(4) 0.631(2) 0.1843(18) 0.084(5) Uani 0.4493 1 d D U P A 2
H29A H 0.690902 0.570166 0.132161 0.101 Uiso 0.4493 1 calc R U P A 2
C29B C 0.497(2) 0.5095(13) 0.7776(14) 0.109(5) Uani 1 1 d . . . . .
H29B H 0.554513 0.567194 0.818608 0.131 Uiso 1 1 calc R U . . .
C30 C 0.818(4) 0.7185(17) 0.1951(19) 0.092(5) Uani 0.5507 1 d D U P A 1
C30A C 0.738(4) 0.7174(17) 0.1684(18) 0.074(5) Uani 0.4493 1 d D U P A 2
C30B C 0.495(2) 0.4252(12) 0.8025(13) 0.103(4) Uani 1 1 d . . . . .
C31 C 0.765(8) 0.8037(19) 0.248(2) 0.081(5) Uani 0.5507 1 d D U P A 1
H31 H 0.749922 0.861312 0.227719 0.097 Uiso 0.5507 1 calc R U P A 1
C31A C 0.775(10) 0.803(2) 0.243(2) 0.075(6) Uani 0.4493 1 d D U P A 2
H31A H 0.810468 0.862626 0.234691 0.089 Uiso 0.4493 1 calc R U P A 2
C31B C 0.4124(17) 0.3427(11) 0.7479(12) 0.089(3) Uani 1 1 d . . . . .
H31B H 0.414283 0.283561 0.766620 0.107 Uiso 1 1 calc R U . . .
C32 C 0.734(5) 0.7989(18) 0.3357(19) 0.068(5) Uani 0.5507 1 d D U P A 1
H32 H 0.706182 0.858246 0.379387 0.082 Uiso 0.5507 1 calc R U P A 1
C32A C 0.758(6) 0.797(2) 0.334(2) 0.064(6) Uani 0.4493 1 d D U P A 2
H32A H 0.775315 0.857816 0.385683 0.077 Uiso 0.4493 1 calc R U P A 2
C32B C 0.3220(15) 0.3449(9) 0.6615(11) 0.080(3) Uani 1 1 d . . . . .
H32B H 0.261539 0.287288 0.623218 0.096 Uiso 1 1 calc R U . . .
C33 C 0.358(8) 0.440(4) 0.184(4) 0.312(19) Uani 0.5507 1 d D U P B 1
H33 H 0.403726 0.407495 0.231676 0.374 Uiso 0.5507 1 calc R U P B 1
C33A C 0.313(8) 0.448(4) 0.113(4) 0.312(19) Uani 0.4493 1 d D U P C 2
H33A H 0.287643 0.415273 0.041539 0.375 Uiso 0.4493 1 calc R U P C 2
C34 C 0.453(6) 0.514(5) 0.182(5) 0.314(19) Uani 0.5507 1 d D U P B 1
H34A H 0.490681 0.494796 0.120013 0.377 Uiso 0.5507 1 calc R U P B 1
H34B H 0.536797 0.525659 0.234845 0.377 Uiso 0.5507 1 calc R U P B 1
C34A C 0.391(10) 0.536(5) 0.129(6) 0.314(19) Uani 0.4493 1 d D U P C 2
H34C H 0.377773 0.557257 0.070719 0.377 Uiso 0.4493 1 calc R U P C 2
H34D H 0.496386 0.528588 0.148420 0.377 Uiso 0.4493 1 calc R U P C 2
C35 C 0.372(11) 0.604(4) 0.192(8) 0.312(19) Uani 0.5507 1 d D U P B 1
H35A H 0.416787 0.657382 0.251210 0.375 Uiso 0.5507 1 calc R U P B 1
H35B H 0.377187 0.629252 0.136406 0.375 Uiso 0.5507 1 calc R U P B 1
C35A C 0.336(12) 0.611(4) 0.207(9) 0.31(2) Uani 0.4493 1 d D U P C 2
H35C H 0.409244 0.628236 0.266869 0.374 Uiso 0.4493 1 calc R U P C 2
H35D H 0.316558 0.673225 0.189578 0.374 Uiso 0.4493 1 calc R U P C 2
C36 C 0.231(8) 0.584(4) 0.196(6) 0.311(19) Uani 0.5507 1 d D U P B 1
H36A H 0.168472 0.585339 0.135815 0.373 Uiso 0.5507 1 calc R U P B 1
H36B H 0.200175 0.635575 0.250109 0.373 Uiso 0.5507 1 calc R U P B 1
C36A C 0.210(10) 0.571(4) 0.221(6) 0.31(2) Uani 0.4493 1 d D U P C 2
H36C H 0.128349 0.613113 0.208084 0.374 Uiso 0.4493 1 calc R U P C 2
H36D H 0.219684 0.573615 0.289276 0.374 Uiso 0.4493 1 calc R U P C 2
C37 C 0.320(9) 0.364(3) 0.088(4) 0.32(2) Uani 0.5507 1 d D U P B 1
H37A H 0.289543 0.397343 0.038988 0.475 Uiso 0.5507 1 calc R U P B 1
H37B H 0.238658 0.318804 0.088504 0.475 Uiso 0.5507 1 calc R U P B 1
H37C H 0.404853 0.325068 0.072150 0.475 Uiso 0.5507 1 calc R U P B 1
C37A C 0.398(9) 0.379(5) 0.157(6) 0.31(2) Uani 0.4493 1 d D U P C 2
H37D H 0.338825 0.316949 0.144278 0.461 Uiso 0.4493 1 calc R U P C 2
H37E H 0.424473 0.411239 0.226362 0.461 Uiso 0.4493 1 calc R U P C 2
H37F H 0.487987 0.363568 0.128890 0.461 Uiso 0.4493 1 calc R U P C 2
C38 C 0.177(6) 0.639(4) 0.942(4) 0.171(10) Uani 0.4493 1 d D U P D 2
H38A H 0.177395 0.680200 1.009714 0.205 Uiso 0.4493 1 calc R U P D 2
H38B H 0.277067 0.646119 0.928415 0.205 Uiso 0.4493 1 calc R U P D 2
C38A C 0.214(6) 0.621(3) 0.914(3) 0.171(10) Uani 0.5507 1 d D U P E 1
H38C H 0.182470 0.657064 0.975903 0.205 Uiso 0.5507 1 calc R U P E 1
H38D H 0.322365 0.620860 0.927325 0.205 Uiso 0.5507 1 calc R U P E 1
C39 C 0.084(7) 0.682(4) 0.884(4) 0.176(10) Uani 0.4493 1 d D U P D 2
H39A H 0.082644 0.749484 0.931650 0.212 Uiso 0.4493 1 calc R U P D 2
H39B H 0.154514 0.692619 0.843689 0.212 Uiso 0.4493 1 calc R U P D 2
C39A C 0.179(5) 0.679(3) 0.852(3) 0.168(9) Uani 0.5507 1 d D U P E 1
H39C H 0.247542 0.738577 0.883260 0.202 Uiso 0.5507 1 calc R U P E 1
H39D H 0.220010 0.640539 0.795187 0.202 Uiso 0.5507 1 calc R U P E 1
C40 C -0.044(6) 0.687(4) 0.823(4) 0.172(10) Uani 0.4493 1 d D U P D 2
H40A H -0.019473 0.719202 0.775437 0.206 Uiso 0.4493 1 calc R U P D 2
H40B H -0.111362 0.730144 0.860513 0.206 Uiso 0.4493 1 calc R U P D 2
C40A C 0.059(5) 0.720(3) 0.811(4) 0.184(11) Uani 0.5507 1 d D U P E 1
H40C H 0.094566 0.755773 0.770303 0.221 Uiso 0.5507 1 calc R U P E 1
H40D H 0.021622 0.770150 0.863890 0.221 Uiso 0.5507 1 calc R U P E 1
C41 C -0.117(7) 0.594(4) 0.773(4) 0.175(10) Uani 0.4493 1 d D U P D 2
H41A H -0.082150 0.567565 0.710232 0.210 Uiso 0.4493 1 calc R U P D 2
H41B H -0.222802 0.603401 0.759189 0.210 Uiso 0.4493 1 calc R U P D 2
C41A C -0.057(6) 0.654(3) 0.757(4) 0.180(10) Uani 0.5507 1 d D U P E 1
H41C H -0.149200 0.679255 0.778524 0.216 Uiso 0.5507 1 calc R U P E 1
H41D H -0.064361 0.651716 0.688611 0.216 Uiso 0.5507 1 calc R U P E 1
C42 C -0.095(6) 0.524(4) 0.823(3) 0.166(10) Uani 0.4493 1 d D U P D 2
H42A H -0.091659 0.460939 0.770220 0.199 Uiso 0.4493 1 calc R U P D 2
H42B H -0.190776 0.519797 0.842948 0.199 Uiso 0.4493 1 calc R U P D 2
C42A C -0.044(7) 0.557(3) 0.762(3) 0.176(10) Uani 0.5507 1 d D U P E 1
H42C H -0.003549 0.522354 0.703228 0.212 Uiso 0.5507 1 calc R U P E 1
H42D H -0.146884 0.530474 0.748877 0.212 Uiso 0.5507 1 calc R U P E 1
C43 C 0.003(6) 0.510(4) 0.898(3) 0.160(10) Uani 0.4493 1 d D U P D 2
H43A H -0.047773 0.535045 0.954530 0.192 Uiso 0.4493 1 calc R U P D 2
H43B H -0.000458 0.435923 0.884211 0.192 Uiso 0.4493 1 calc R U P D 2
C43A C 0.022(6) 0.510(3) 0.828(3) 0.175(9) Uani 0.5507 1 d D U P E 1
H43C H -0.048034 0.517347 0.872858 0.209 Uiso 0.5507 1 calc R U P E 1
H43D H 0.014456 0.438503 0.789778 0.209 Uiso 0.5507 1 calc R U P E 1

loop_
_atom_site_aniso_label
_atom_site_aniso_U_11
_atom_site_aniso_U_22
_atom_site_aniso_U_33
_atom_site_aniso_U_23
_atom_site_aniso_U_13
_atom_site_aniso_U_12
Br1 0.256(7) 0.182(5) 0.119(3) 0.073(3) 0.023(4) -0.081(5)
Br1A 0.164(4) 0.085(2) 0.087(2) 0.0395(19) 0.064(3) 0.026(3)
Br1B 0.261(4) 0.1288(19) 0.1410(18) 0.0773(16) 0.0212(19) 0.057(2)
O1A 0.042(3) 0.061(4) 0.103(5) 0.043(4) 0.007(3) 0.005(3)
O1B 0.046(3) 0.063(5) 0.135(7) 0.051(5) 0.026(4) 0.006(3)
O2A 0.050(3) 0.068(4) 0.085(5) 0.049(4) 0.020(3) 0.010(3)
O2B 0.044(3) 0.089(5) 0.102(5) 0.063(5) 0.020(3) 0.015(3)
O3A 0.058(3) 0.069(5) 0.056(4) 0.023(3) 0.004(3) -0.015(3)
O3B 0.056(3) 0.056(4) 0.060(4) 0.021(3) 0.010(3) 0.007(3)
O4A 0.146(9) 0.074(6) 0.071(5) 0.032(4) -0.031(5) -0.048(6)
O4B 0.142(8) 0.075(5) 0.067(4) 0.031(4) 0.043(5) 0.032(5)
O5A 0.138(9) 0.080(7) 0.128(9) 0.049(6) -0.024(7) -0.046(7)
O5B 0.117(7) 0.122(9) 0.100(6) 0.068(7) -0.016(6) -0.040(7)
O6 0.43(4) 0.27(3) 0.18(3) -0.06(2) 0.13(2) -0.22(3)
O6A 0.42(4) 0.26(3) 0.18(3) -0.07(2) 0.13(2) -0.22(3)
N2A 0.047(4) 0.045(4) 0.092(6) 0.022(4) 0.019(4) 0.006(3)
N2B 0.041(4) 0.055(5) 0.121(8) 0.037(5) 0.021(4) -0.001(4)
C1 0.23(2) 0.147(16) 0.131(18) 0.015(16) 0.064(16) 0.056(18)
C1A 0.034(4) 0.060(5) 0.071(5) 0.029(5) 0.012(4) 0.005(4)
C1B 0.024(3) 0.060(6) 0.089(7) 0.036(5) -0.001(4) -0.008(4)
C2 0.22(2) 0.143(15) 0.122(17) 0.005(15) 0.074(14) 0.059(17)
C2A 0.038(4) 0.052(5) 0.067(5) 0.023(4) 0.017(4) 0.006(4)
C2B 0.031(3) 0.059(5) 0.061(5) 0.017(4) 0.005(3) -0.010(4)
C3A 0.042(4) 0.052(5) 0.057(5) 0.026(4) 0.012(4) 0.005(4)
C3B 0.041(4) 0.064(6) 0.052(5) 0.024(4) 0.004(4) -0.002(4)
C4A 0.042(4) 0.049(5) 0.057(5) 0.022(4) 0.012(4) 0.004(4)
C4B 0.043(4) 0.054(5) 0.054(5) 0.020(4) 0.004(4) -0.004(4)
C5A 0.047(4) 0.066(6) 0.064(5) 0.034(5) 0.015(4) -0.002(4)
C5B 0.054(5) 0.059(6) 0.070(6) 0.037(5) 0.018(4) 0.012(4)
C6A 0.062(5) 0.046(5) 0.056(5) 0.018(4) 0.025(4) 0.002(4)
C6B 0.053(5) 0.063(6) 0.064(5) 0.033(4) 0.009(4) 0.005(4)
C7A 0.053(4) 0.054(5) 0.066(5) 0.032(4) 0.017(4) 0.019(4)
C7B 0.041(4) 0.057(5) 0.063(5) 0.026(4) 0.007(4) -0.001(4)
C8A 0.056(4) 0.044(5) 0.041(4) 0.010(4) 0.010(3) -0.005(4)
C8B 0.045(4) 0.047(5) 0.060(5) 0.028(4) 0.010(3) 0.007(4)
C9A 0.079(5) 0.045(5) 0.047(4) 0.018(4) 0.016(4) 0.001(4)
C9B 0.059(5) 0.054(6) 0.063(5) 0.034(4) 0.007(4) -0.003(4)
C10 0.069(7) 0.070(9) 0.085(8) 0.066(7) 0.037(7) 0.032(7)
C10A 0.071(7) 0.073(10) 0.093(10) 0.057(8) 0.030(8) 0.025(8)
C10B 0.052(5) 0.092(7) 0.061(5) 0.042(5) 0.004(4) -0.006(5)
C11 0.077(9) 0.072(10) 0.093(9) 0.064(8) 0.032(8) 0.028(8)
C11A 0.063(10) 0.064(12) 0.098(11) 0.053(10) 0.027(9) 0.020(9)
C11B 0.086(7) 0.100(8) 0.066(6) 0.041(6) 0.013(5) -0.016(6)
C12 0.067(9) 0.093(14) 0.136(14) 0.053(11) 0.023(9) 0.036(10)
C12A 0.067(10) 0.063(12) 0.136(14) 0.050(11) 0.025(10) 0.025(10)
C12B 0.082(8) 0.153(12) 0.108(10) 0.072(8) 0.035(7) -0.012(8)
C13 0.048(8) 0.088(14) 0.157(15) 0.047(11) 0.009(10) 0.024(10)
C13A 0.047(9) 0.070(14) 0.153(17) 0.048(11) 0.009(11) 0.027(10)
C13B 0.117(12) 0.137(12) 0.137(12) 0.065(9) 0.083(11) 0.038(10)
C14 0.041(7) 0.086(12) 0.158(14) 0.055(11) 0.016(8) 0.012(8)
C14A 0.047(8) 0.068(12) 0.146(13) 0.054(10) 0.022(8) 0.017(8)
C14B 0.066(6) 0.115(10) 0.103(9) 0.043(8) 0.025(6) 0.021(7)
C15 0.041(7) 0.062(9) 0.129(9) 0.066(7) 0.011(6) 0.008(7)
C15A 0.042(8) 0.070(11) 0.125(10) 0.063(9) 0.012(7) 0.005(8)
C15B 0.057(5) 0.090(7) 0.078(6) 0.039(5) 0.016(5) 0.010(5)
C16A 0.052(5) 0.057(6) 0.084(6) 0.025(5) -0.006(4) 0.000(4)
C16B 0.076(6) 0.075(7) 0.062(6) 0.024(5) 0.021(4) 0.020(5)
C17A 0.053(4) 0.059(5) 0.052(4) 0.021(4) -0.002(4) 0.005(4)
C17B 0.064(5) 0.066(6) 0.057(5) 0.029(4) 0.009(4) 0.008(5)
C18A 0.050(4) 0.061(6) 0.050(4) 0.019(4) 0.000(4) -0.018(4)
C18B 0.059(5) 0.059(6) 0.059(5) 0.025(4) 0.010(4) -0.006(4)
C19A 0.066(6) 0.060(6) 0.074(6) 0.026(5) 0.000(5) -0.024(5)
C19B 0.086(7) 0.076(7) 0.051(5) 0.032(5) 0.009(5) 0.024(6)
C20A 0.092(8) 0.063(7) 0.073(6) 0.029(5) -0.010(6) -0.028(6)
C20B 0.082(7) 0.074(7) 0.055(5) 0.021(5) 0.004(5) 0.010(6)
C21A 0.114(10) 0.076(9) 0.127(11) 0.064(8) -0.038(9) -0.043(7)
C21B 0.136(10) 0.064(7) 0.073(7) 0.019(6) -0.005(7) -0.015(8)
C22A 0.137(12) 0.078(9) 0.108(11) 0.052(8) -0.006(9) -0.008(9)
C22B 0.129(10) 0.077(10) 0.108(11) 0.017(8) 0.006(9) 0.027(9)
C23A 0.089(7) 0.076(7) 0.056(5) 0.014(5) 0.033(5) 0.023(6)
C23B 0.081(7) 0.065(6) 0.054(5) 0.019(5) -0.007(5) -0.010(5)
C24 0.11(2) 0.069(13) 0.123(17) 0.051(11) 0.024(16) 0.049(13)
C24A 0.081(18) 0.074(15) 0.092(17) 0.035(12) 0.016(15) 0.030(14)
C24B 0.104(10) 0.115(11) 0.092(9) 0.025(8) 0.013(8) -0.042(9)
C25A 0.075(7) 0.098(9) 0.060(6) 0.030(6) 0.014(5) 0.025(6)
C25B 0.088(7) 0.079(8) 0.046(5) 0.016(5) -0.002(5) 0.005(6)
C26A 0.056(5) 0.040(5) 0.099(6) 0.025(5) 0.014(5) 0.011(4)
C26B 0.055(5) 0.047(6) 0.144(10) 0.041(7) 0.023(6) -0.002(5)
C27 0.049(10) 0.042(8) 0.090(8) 0.019(6) 0.008(7) -0.005(7)
C27A 0.068(13) 0.032(8) 0.089(8) 0.017(6) 0.013(9) 0.006(8)
C27B 0.059(5) 0.036(5) 0.115(7) 0.031(5) 0.041(5) 0.017(4)
C28 0.085(10) 0.042(7) 0.088(9) 0.016(7) 0.017(8) -0.007(8)
C28A 0.097(11) 0.048(8) 0.085(8) 0.022(7) 0.017(9) -0.016(10)
C28B 0.090(8) 0.049(6) 0.122(9) 0.043(6) 0.016(6) 0.004(5)
C29 0.115(12) 0.070(9) 0.089(9) 0.020(8) 0.018(9) -0.009(10)
C29A 0.113(12) 0.060(9) 0.079(9) 0.020(8) 0.020(10) -0.015(10)
C29B 0.140(13) 0.068(8) 0.120(10) 0.041(8) 0.003(9) 0.001(8)
C30 0.108(12) 0.075(9) 0.089(10) 0.027(8) 0.003(9) -0.015(10)
C30A 0.085(11) 0.063(8) 0.084(9) 0.030(7) 0.025(9) -0.005(9)
C30B 0.139(12) 0.065(7) 0.119(11) 0.038(7) 0.045(8) 0.028(7)
C31 0.086(12) 0.062(9) 0.092(9) 0.032(8) -0.014(8) -0.011(9)
C31A 0.080(12) 0.055(9) 0.090(9) 0.035(8) -0.005(9) 0.000(9)
C31B 0.111(9) 0.069(7) 0.117(9) 0.051(7) 0.061(7) 0.029(6)
C32 0.065(13) 0.041(8) 0.094(9) 0.024(7) -0.007(8) -0.008(8)
C32A 0.065(13) 0.039(8) 0.087(9) 0.026(7) -0.004(9) 0.001(8)
C32B 0.095(8) 0.041(5) 0.121(9) 0.031(6) 0.058(6) 0.011(5)
C33 0.42(4) 0.26(3) 0.18(3) -0.07(2) 0.13(2) -0.23(3)
C33A 0.43(4) 0.26(3) 0.18(3) -0.07(2) 0.13(2) -0.22(3)
C34 0.43(4) 0.26(3) 0.18(3) -0.07(2) 0.13(2) -0.22(3)
C34A 0.43(4) 0.26(3) 0.18(3) -0.07(2) 0.13(2) -0.22(3)
C35 0.43(4) 0.26(3) 0.18(3) -0.07(2) 0.13(3) -0.22(3)
C35A 0.43(4) 0.26(3) 0.18(3) -0.07(2) 0.14(3) -0.22(3)
C36 0.42(4) 0.26(3) 0.18(3) -0.07(2) 0.13(2) -0.22(3)
C36A 0.43(4) 0.26(3) 0.18(3) -0.07(2) 0.13(2) -0.22(3)
C37 0.42(5) 0.29(4) 0.17(3) -0.06(3) 0.13(3) -0.24(4)
C37A 0.42(5) 0.28(3) 0.16(3) -0.06(3) 0.14(3) -0.23(3)
C38 0.23(2) 0.144(16) 0.129(17) 0.006(15) 0.072(16) 0.055(17)
C38A 0.23(2) 0.142(16) 0.136(17) 0.009(14) 0.074(16) 0.057(17)
C39 0.24(2) 0.147(17) 0.136(18) 0.012(14) 0.065(15) 0.048(18)
C39A 0.23(2) 0.140(17) 0.131(17) 0.006(13) 0.086(15) 0.056(17)
C40 0.23(2) 0.148(17) 0.126(17) 0.012(15) 0.071(16) 0.054(17)
C40A 0.25(2) 0.155(18) 0.138(18) 0.013(15) 0.059(17) 0.046(17)
C41 0.24(2) 0.152(18) 0.125(16) 0.017(14) 0.054(16) 0.051(18)
C41A 0.25(2) 0.160(18) 0.126(17) 0.019(15) 0.057(17) 0.043(18)
C42 0.22(2) 0.156(17) 0.114(16) 0.017(15) 0.067(16) 0.059(19)
C42A 0.23(2) 0.157(17) 0.126(16) 0.012(14) 0.059(16) 0.054(17)
C43 0.22(2) 0.134(16) 0.127(17) 0.016(15) 0.069(16) 0.072(17)
C43A 0.23(2) 0.154(16) 0.129(15) 0.011(14) 0.060(15) 0.060(17)

_geom_special_details            
;
 All esds (except the esd in the dihedral angle between two l.s. planes)
 are estimated using the full covariance matrix.  The cell esds are taken
 into account individually in the estimation of esds in distances, angles
 and torsion angles; correlations between esds in cell parameters are only
 used when they are defined by crystal symmetry.  An approximate (isotropic)
 treatment of cell esds is used for estimating esds involving l.s. planes.
;
loop_
_geom_bond_atom_site_label_1
_geom_bond_atom_site_label_2
_geom_bond_distance
_geom_bond_site_symmetry_2
_geom_bond_publ_flag
Br1 C30 1.90(2) . ?
Br1A C30A 1.91(2) . ?
Br1B C30B 1.905(19) . ?
O1A C1A 1.243(11) . ?
O1B C1B 1.221(12) . ?
O2A C6A 1.438(12) . ?
O2A C7A 1.426(12) . ?
O2B C6B 1.477(11) . ?
O2B C7B 1.410(12) . ?
O3A H3A 0.8400 . ?
O3A C8A 1.432(12) . ?
O3B H3B 0.8400 . ?
O3B C8B 1.428(10) . ?
O4A C20A 1.222(16) . ?
O4B C20B 1.236(14) . ?
O5A H5A 0.8400 . ?
O5A C21A 1.334(19) . ?
O5B H5B 0.8400 . ?
O5B C21B 1.40(2) . ?
O6 C33 1.55(3) . ?
O6 C36 1.54(3) . ?
O6A C33A 1.54(3) . ?
O6A C36A 1.54(3) . ?
N2A H2A 0.8800 . ?
N2A C1A 1.323(14) . ?
N2A C26A 1.440(13) . ?
N2B H2B 0.8800 . ?
N2B C1B 1.334(12) . ?
N2B C26B 1.462(15) . ?
C1 H1A 0.9900 . ?
C1 H1B 0.9900 . ?
C1 C38 1.393(17) . ?
C1 C43 1.391(17) . ?
C1A C2A 1.470(13) . ?
C1B C2B 1.483(14) . ?
C2 H2C 0.9900 . ?
C2 H2D 0.9900 . ?
C2 C38A 1.395(17) . ?
C2 C43A 1.392(17) . ?
C2A H2AA 0.9500 . ?
C2A C3A 1.326(14) . ?
C2B H2BA 0.9500 . ?
C2B C3B 1.340(14) . ?
C3A H3AA 0.9500 . ?
C3A C4A 1.442(12) . ?
C3B H3BA 0.9500 . ?
C3B C4B 1.446(14) . ?
C4A C5A 1.334(14) . ?
C4A C7A 1.514(12) . ?
C4B C5B 1.341(13) . ?
C4B C7B 1.504(13) . ?
C5A H5AA 0.9500 . ?
C5A C6A 1.480(14) . ?
C5B H5BA 0.9500 . ?
C5B C6B 1.486(15) . ?
C6A C8A 1.552(12) . ?
C6A C23A 1.529(15) . ?
C6B C8B 1.539(13) . ?
C6B C23B 1.519(16) . ?
C7A H7AA 0.9900 . ?
C7A H7AB 0.9900 . ?
C7B H7BA 0.9900 . ?
C7B H7BB 0.9900 . ?
C8A H8A 1.0000 . ?
C8A C9A 1.533(13) . ?
C8B H8B 1.0000 . ?
C8B C9B 1.543(13) . ?
C9A H9A 1.0000 . ?
C9A H9AA 1.0000 . ?
C9A C10 1.60(2) . ?
C9A C10A 1.52(2) . ?
C9A C18A 1.523(13) . ?
C9B H9B 1.0000 . ?
C9B C10B 1.528(14) . ?
C9B C18B 1.537(14) . ?
C10 H10 1.0000 . ?
C10 C11 1.556(19) . ?
C10 C15 1.49(2) . ?
C10A H10A 1.0000 . ?
C10A C11A 1.55(2) . ?
C10A C15A 1.49(3) . ?
C10B H10B 1.0000 . ?
C10B C11B 1.555(17) . ?
C10B C15B 1.552(19) . ?
C11 H11 1.0000 . ?
C11 C12 1.55(3) . ?
C11 C24 1.58(3) . ?
C11A H11A 1.0000 . ?
C11A C12A 1.54(3) . ?
C11A C24A 1.58(3) . ?
C11B H11B 1.0000 . ?
C11B C12B 1.52(2) . ?
C11B C24B 1.49(2) . ?
C12 H12A 0.9900 . ?
C12 H12B 0.9900 . ?
C12 C13 1.59(4) . ?
C12A H12C 0.9900 . ?
C12A H12D 0.9900 . ?
C12A C13A 1.59(4) . ?
C12B H12E 0.9900 . ?
C12B H12F 0.9900 . ?
C12B C13B 1.46(3) . ?
C13 H13A 0.9900 . ?
C13 H13B 0.9900 . ?
C13 C14 1.58(3) . ?
C13A H13C 0.9900 . ?
C13A H13D 0.9900 . ?
C13A C14A 1.55(3) . ?
C13B H13E 0.9900 . ?
C13B H13F 0.9900 . ?
C13B C14B 1.59(2) . ?
C14 H14A 0.9900 . ?
C14 H14B 0.9900 . ?
C14 C15 1.57(2) . ?
C14A H14C 0.9900 . ?
C14A H14D 0.9900 . ?
C14A C15A 1.55(2) . ?
C14B H14E 0.9900 . ?
C14B H14F 0.9900 . ?
C14B C15B 1.505(17) . ?
C15 H15 1.0000 . ?
C15 C16A 1.49(2) . ?
C15A H15A 1.0000 . ?
C15A C16A 1.51(2) . ?
C15B H15B 1.0000 . ?
C15B C16B 1.529(16) . ?
C16A H16A 0.9500 . ?
C16A H16B 0.9500 . ?
C16A C17A 1.326(16) . ?
C16B H16C 0.9500 . ?
C16B C17B 1.321(15) . ?
C17A C18A 1.470(15) . ?
C17A C25A 1.489(16) . ?
C17B C18B 1.460(16) . ?
C17B C25B 1.527(15) . ?
C18A C19A 1.346(15) . ?
C18B C19B 1.328(15) . ?
C19A H19A 0.9500 . ?
C19A C20A 1.461(18) . ?
C19B H19B 0.9500 . ?
C19B C20B 1.466(16) . ?
C20A C21A 1.517(19) . ?
C20B C21B 1.516(19) . ?
C21A H21A 1.0000 . ?
C21A C22A 1.52(2) . ?
C21B H21B 1.0000 . ?
C21B C22B 1.53(3) . ?
C22A H22A 0.9800 . ?
C22A H22B 0.9800 . ?
C22A H22C 0.9800 . ?
C22B H22D 0.9800 . ?
C22B H22E 0.9800 . ?
C22B H22F 0.9800 . ?
C23A H23A 0.9800 . ?
C23A H23B 0.9800 . ?
C23A H23C 0.9800 . ?
C23B H23D 0.9800 . ?
C23B H23E 0.9800 . ?
C23B H23F 0.9800 . ?
C24 H24A 0.9800 . ?
C24 H24B 0.9800 . ?
C24 H24C 0.9800 . ?
C24A H24D 0.9800 . ?
C24A H24E 0.9800 . ?
C24A H24F 0.9800 . ?
C24B H24G 0.9800 . ?
C24B H24H 0.9800 . ?
C24B H24I 0.9800 . ?
C25A H25A 0.9800 . ?
C25A H25B 0.9800 . ?
C25A H25C 0.9800 . ?
C25B H25D 0.9800 . ?
C25B H25E 0.9800 . ?
C25B H25F 0.9800 . ?
C26A H26A 0.9900 . ?
C26A H26B 0.9900 . ?
C26A H26C 0.9900 . ?
C26A H26D 0.9900 . ?
C26A C27 1.47(2) . ?
C26A C27A 1.50(2) . ?
C26B H26E 0.9900 . ?
C26B H26F 0.9900 . ?
C26B C27B 1.51(2) . ?
C27 C28 1.40(2) . ?
C27 C32 1.39(2) . ?
C27A C28A 1.41(2) . ?
C27A C32A 1.40(2) . ?
C27B C28B 1.380(19) . ?
C27B C32B 1.390(16) . ?
C28 H28 0.9500 . ?
C28 C29 1.38(2) . ?
C28A H28A 0.9500 . ?
C28A C29A 1.38(2) . ?
C28B H28B 0.9500 . ?
C28B C29B 1.43(2) . ?
C29 H29 0.9500 . ?
C29 C30 1.35(3) . ?
C29A H29A 0.9500 . ?
C29A C30A 1.36(3) . ?
C29B H29B 0.9500 . ?
C29B C30B 1.34(2) . ?
C30 C31 1.36(3) . ?
C30A C31A 1.36(3) . ?
C30B C31B 1.34(2) . ?
C31 H31 0.9500 . ?
C31 C32 1.39(2) . ?
C31A H31A 0.9500 . ?
C31A C32A 1.40(2) . ?
C31B H31B 0.9500 . ?
C31B C32B 1.42(2) . ?
C32 H32 0.9500 . ?
C32A H32A 0.9500 . ?
C32B H32B 0.9500 . ?
C33 H33 1.0000 . ?
C33 C34 1.36(5) . ?
C33 C37 1.49(2) . ?
C33A H33A 1.0000 . ?
C33A C34A 1.36(5) . ?
C33A C37A 1.49(2) . ?
C34 H34A 0.9900 . ?
C34 H34B 0.9900 . ?
C34 C35 1.45(9) . ?
C34A H34C 0.9900 . ?
C34A H34D 0.9900 . ?
C34A C35A 1.47(9) . ?
C35 H35A 0.9900 . ?
C35 H35B 0.9900 . ?
C35 C36 1.35(5) . ?
C35A H35C 0.9900 . ?
C35A H35D 0.9900 . ?
C35A C36A 1.36(5) . ?
C36 H36A 0.9900 . ?
C36 H36B 0.9900 . ?
C36A H36C 0.9900 . ?
C36A H36D 0.9900 . ?
C37 H37A 0.9800 . ?
C37 H37B 0.9800 . ?
C37 H37C 0.9800 . ?
C37A H37D 0.9800 . ?
C37A H37E 0.9800 . ?
C37A H37F 0.9800 . ?
C38 H38A 0.9900 . ?
C38 H38B 0.9900 . ?
C38 C39 1.390(17) . ?
C38A H38C 0.9900 . ?
C38A H38D 0.9900 . ?
C38A C39A 1.395(17) . ?
C39 H39A 0.9900 . ?
C39 H39B 0.9900 . ?
C39 C40 1.390(17) . ?
C39A H39C 0.9900 . ?
C39A H39D 0.9900 . ?
C39A C40A 1.390(17) . ?
C40 H40A 0.9900 . ?
C40 H40B 0.9900 . ?
C40 C41 1.392(17) . ?
C40A H40C 0.9900 . ?
C40A H40D 0.9900 . ?
C40A C41A 1.391(17) . ?
C41 H41A 0.9900 . ?
C41 H41B 0.9900 . ?
C41 C42 1.393(17) . ?
C41A H41C 0.9900 . ?
C41A H41D 0.9900 . ?
C41A C42A 1.390(16) . ?
C42 H42A 0.9900 . ?
C42 H42B 0.9900 . ?
C42 C43 1.393(17) . ?
C42A H42C 0.9900 . ?
C42A H42D 0.9900 . ?
C42A C43A 1.393(17) . ?
C43 H43A 0.9900 . ?
C43 H43B 0.9900 . ?
C43A H43C 0.9900 . ?
C43A H43D 0.9900 . ?

loop_
_geom_angle_atom_site_label_1
_geom_angle_atom_site_label_2
_geom_angle_atom_site_label_3
_geom_angle
_geom_angle_site_symmetry_1
_geom_angle_site_symmetry_3
_geom_angle_publ_flag
C7A O2A C6A 111.5(7) . . ?
C7B O2B C6B 111.1(7) . . ?
C8A O3A H3A 109.5 . . ?
C8B O3B H3B 109.5 . . ?
C21A O5A H5A 109.5 . . ?
C21B O5B H5B 109.5 . . ?
C36 O6 C33 97(3) . . ?
C33A O6A C36A 97(3) . . ?
C1A N2A H2A 117.8 . . ?
C1A N2A C26A 124.3(8) . . ?
C26A N2A H2A 117.8 . . ?
C1B N2B H2B 117.7 . . ?
C1B N2B C26B 124.6(8) . . ?
C26B N2B H2B 117.7 . . ?
H1A C1 H1B 108.1 . . ?
C38 C1 H1A 109.5 . . ?
C38 C1 H1B 109.5 . . ?
C43 C1 H1A 109.5 . . ?
C43 C1 H1B 109.5 . . ?
C43 C1 C38 111(4) . . ?
O1A C1A N2A 121.0(9) . . ?
O1A C1A C2A 122.5(9) . . ?
N2A C1A C2A 116.5(7) . . ?
O1B C1B N2B 121.6(9) . . ?
O1B C1B C2B 123.2(8) . . ?
N2B C1B C2B 115.2(8) . . ?
H2C C2 H2D 108.1 . . ?
C38A C2 H2C 109.5 . . ?
C38A C2 H2D 109.5 . . ?
C43A C2 H2C 109.5 . . ?
C43A C2 H2D 109.5 . . ?
C43A C2 C38A 111(4) . . ?
C1A C2A H2AA 119.0 . . ?
C3A C2A C1A 122.0(8) . . ?
C3A C2A H2AA 119.0 . . ?
C1B C2B H2BA 120.2 . . ?
C3B C2B C1B 119.6(8) . . ?
C3B C2B H2BA 120.2 . . ?
C2A C3A H3AA 117.0 . . ?
C2A C3A C4A 125.9(8) . . ?
C4A C3A H3AA 117.0 . . ?
C2B C3B H3BA 118.2 . . ?
C2B C3B C4B 123.6(8) . . ?
C4B C3B H3BA 118.2 . . ?
C3A C4A C7A 124.5(8) . . ?
C5A C4A C3A 127.4(8) . . ?
C5A C4A C7A 108.1(8) . . ?
C3B C4B C7B 125.6(8) . . ?
C5B C4B C3B 126.8(8) . . ?
C5B C4B C7B 107.6(9) . . ?
C4A C5A H5AA 123.9 . . ?
C4A C5A C6A 112.3(8) . . ?
C6A C5A H5AA 123.9 . . ?
C4B C5B H5BA 123.4 . . ?
C4B C5B C6B 113.1(8) . . ?
C6B C5B H5BA 123.4 . . ?
O2A C6A C5A 103.5(8) . . ?
O2A C6A C8A 110.7(8) . . ?
O2A C6A C23A 109.3(8) . . ?
C5A C6A C8A 109.5(7) . . ?
C5A C6A C23A 112.6(9) . . ?
C23A C6A C8A 111.1(8) . . ?
O2B C6B C5B 102.0(7) . . ?
O2B C6B C8B 108.5(8) . . ?
O2B C6B C23B 110.3(8) . . ?
C5B C6B C8B 110.3(8) . . ?
C5B C6B C23B 111.8(9) . . ?
C23B C6B C8B 113.2(8) . . ?
O2A C7A C4A 104.6(8) . . ?
O2A C7A H7AA 110.8 . . ?
O2A C7A H7AB 110.8 . . ?
C4A C7A H7AA 110.8 . . ?
C4A C7A H7AB 110.8 . . ?
H7AA C7A H7AB 108.9 . . ?
O2B C7B C4B 106.1(7) . . ?
O2B C7B H7BA 110.5 . . ?
O2B C7B H7BB 110.5 . . ?
C4B C7B H7BA 110.5 . . ?
C4B C7B H7BB 110.5 . . ?
H7BA C7B H7BB 108.7 . . ?
O3A C8A C6A 107.9(7) . . ?
O3A C8A H8A 107.4 . . ?
O3A C8A C9A 109.7(8) . . ?
C6A C8A H8A 107.4 . . ?
C9A C8A C6A 116.5(7) . . ?
C9A C8A H8A 107.4 . . ?
O3B C8B C6B 105.9(7) . . ?
O3B C8B H8B 108.1 . . ?
O3B C8B C9B 110.9(7) . . ?
C6B C8B H8B 108.1 . . ?
C6B C8B C9B 115.5(8) . . ?
C9B C8B H8B 108.1 . . ?
C8A C9A H9A 109.1 . . ?
C8A C9A H9AA 106.7 . . ?
C8A C9A C10 112.2(11) . . ?
C10 C9A H9A 109.1 . . ?
C10A C9A C8A 121.0(15) . . ?
C10A C9A H9AA 106.7 . . ?
C10A C9A C18A 106.6(15) . . ?
C18A C9A C8A 108.3(8) . . ?
C18A C9A H9A 109.1 . . ?
C18A C9A H9AA 106.7 . . ?
C18A C9A C10 109.0(11) . . ?
C8B C9B H9B 107.5 . . ?
C10B C9B C8B 116.2(8) . . ?
C10B C9B H9B 107.5 . . ?
C10B C9B C18B 108.7(8) . . ?
C18B C9B C8B 109.1(8) . . ?
C18B C9B H9B 107.5 . . ?
C9A C10 H10 107.7 . . ?
C11 C10 C9A 111.8(16) . . ?
C11 C10 H10 107.7 . . ?
C15 C10 C9A 110.0(13) . . ?
C15 C10 H10 107.7 . . ?
C15 C10 C11 111.8(16) . . ?
C9A C10A H10A 107.3 . . ?
C9A C10A C11A 109(2) . . ?
C11A C10A H10A 107.3 . . ?
C15A C10A C9A 107.9(17) . . ?
C15A C10A H10A 107.3 . . ?
C15A C10A C11A 118(2) . . ?
C9B C10B H10B 107.2 . . ?
C9B C10B C11B 112.3(10) . . ?
C9B C10B C15B 109.1(8) . . ?
C11B C10B H10B 107.2 . . ?
C15B C10B H10B 107.2 . . ?
C15B C10B C11B 113.4(9) . . ?
C10 C11 H11 106.4 . . ?
C10 C11 C24 112.1(18) . . ?
C12 C11 C10 112(2) . . ?
C12 C11 H11 106.4 . . ?
C12 C11 C24 113(2) . . ?
C24 C11 H11 106.4 . . ?
C10A C11A H11A 110.5 . . ?
C10A C11A C24A 110(2) . . ?
C12A C11A C10A 106(2) . . ?
C12A C11A H11A 110.5 . . ?
C12A C11A C24A 109(2) . . ?
C24A C11A H11A 110.5 . . ?
C10B C11B H11B 107.9 . . ?
C12B C11B C10B 109.2(12) . . ?
C12B C11B H11B 107.9 . . ?
C24B C11B C10B 112.4(11) . . ?
C24B C11B H11B 107.9 . . ?
C24B C11B C12B 111.5(13) . . ?
C11 C12 H12A 109.5 . . ?
C11 C12 H12B 109.5 . . ?
C11 C12 C13 110.7(19) . . ?
H12A C12 H12B 108.1 . . ?
C13 C12 H12A 109.5 . . ?
C13 C12 H12B 109.5 . . ?
C11A C12A H12C 109.3 . . ?
C11A C12A H12D 109.3 . . ?
C11A C12A C13A 112(2) . . ?
H12C C12A H12D 108.0 . . ?
C13A C12A H12C 109.3 . . ?
C13A C12A H12D 109.3 . . ?
C11B C12B H12E 108.7 . . ?
C11B C12B H12F 108.7 . . ?
H12E C12B H12F 107.6 . . ?
C13B C12B C11B 114.4(13) . . ?
C13B C12B H12E 108.7 . . ?
C13B C12B H12F 108.7 . . ?
C12 C13 H13A 110.3 . . ?
C12 C13 H13B 110.3 . . ?
H13A C13 H13B 108.6 . . ?
C14 C13 C12 107(2) . . ?
C14 C13 H13A 110.3 . . ?
C14 C13 H13B 110.3 . . ?
C12A C13A H13C 109.2 . . ?
C12A C13A H13D 109.2 . . ?
H13C C13A H13D 107.9 . . ?
C14A C13A C12A 112(2) . . ?
C14A C13A H13C 109.2 . . ?
C14A C13A H13D 109.2 . . ?
C12B C13B H13E 109.9 . . ?
C12B C13B H13F 109.9 . . ?
C12B C13B C14B 109.0(14) . . ?
H13E C13B H13F 108.3 . . ?
C14B C13B H13E 109.9 . . ?
C14B C13B H13F 109.9 . . ?
C13 C14 H14A 110.0 . . ?
C13 C14 H14B 110.0 . . ?
H14A C14 H14B 108.4 . . ?
C15 C14 C13 108.3(19) . . ?
C15 C14 H14A 110.0 . . ?
C15 C14 H14B 110.0 . . ?
C13A C14A H14C 109.6 . . ?
C13A C14A H14D 109.6 . . ?
C13A C14A C15A 110(2) . . ?
H14C C14A H14D 108.2 . . ?
C15A C14A H14C 109.6 . . ?
C15A C14A H14D 109.6 . . ?
C13B C14B H14E 109.3 . . ?
C13B C14B H14F 109.3 . . ?
H14E C14B H14F 107.9 . . ?
C15B C14B C13B 111.7(12) . . ?
C15B C14B H14E 109.3 . . ?
C15B C14B H14F 109.3 . . ?
C10 C15 C14 120.4(18) . . ?
C10 C15 H15 107.1 . . ?
C10 C15 C16A 111.1(16) . . ?
C14 C15 H15 107.1 . . ?
C16A C15 C14 103.3(17) . . ?
C16A C15 H15 107.1 . . ?
C10A C15A C14A 109(2) . . ?
C10A C15A H15A 103.2 . . ?
C10A C15A C16A 116(2) . . ?
C14A C15A H15A 103.2 . . ?
C16A C15A C14A 120(2) . . ?
C16A C15A H15A 103.2 . . ?
C10B C15B H15B 107.3 . . ?
C14B C15B C10B 113.3(11) . . ?
C14B C15B H15B 107.3 . . ?
C14B C15B C16B 111.5(10) . . ?
C16B C15B C10B 109.9(9) . . ?
C16B C15B H15B 107.3 . . ?
C15 C16A H16A 116.8 . . ?
C15A C16A H16B 119.7 . . ?
C17A C16A C15 126.4(13) . . ?
C17A C16A C15A 120.7(14) . . ?
C17A C16A H16A 116.8 . . ?
C17A C16A H16B 119.7 . . ?
C15B C16B H16C 117.8 . . ?
C17B C16B C15B 124.3(11) . . ?
C17B C16B H16C 117.8 . . ?
C16A C17A C18A 120.3(10) . . ?
C16A C17A C25A 120.5(11) . . ?
C18A C17A C25A 119.1(10) . . ?
C16B C17B C18B 122.5(10) . . ?
C16B C17B C25B 119.6(10) . . ?
C18B C17B C25B 117.8(9) . . ?
C17A C18A C9A 116.0(9) . . ?
C19A C18A C9A 125.1(10) . . ?
C19A C18A C17A 118.9(10) . . ?
C17B C18B C9B 113.9(9) . . ?
C19B C18B C9B 123.3(10) . . ?
C19B C18B C17B 122.7(9) . . ?
C18A C19A H19A 115.7 . . ?
C18A C19A C20A 128.6(11) . . ?
C20A C19A H19A 115.7 . . ?
C18B C19B H19B 116.4 . . ?
C18B C19B C20B 127.2(9) . . ?
C20B C19B H19B 116.4 . . ?
O4A C20A C19A 125.4(11) . . ?
O4A C20A C21A 116.7(12) . . ?
C19A C20A C21A 117.9(12) . . ?
O4B C20B C19B 124.9(11) . . ?
O4B C20B C21B 116.6(11) . . ?
C19B C20B C21B 118.5(10) . . ?
O5A C21A C20A 113.8(12) . . ?
O5A C21A H21A 104.6 . . ?
O5A C21A C22A 116.1(15) . . ?
C20A C21A H21A 104.6 . . ?
C20A C21A C22A 111.8(14) . . ?
C22A C21A H21A 104.6 . . ?
O5B C21B C20B 112.8(13) . . ?
O5B C21B H21B 108.7 . . ?
O5B C21B C22B 110.7(13) . . ?
C20B C21B H21B 108.7 . . ?
C20B C21B C22B 107.2(14) . . ?
C22B C21B H21B 108.7 . . ?
C21A C22A H22A 109.5 . . ?
C21A C22A H22B 109.5 . . ?
C21A C22A H22C 109.5 . . ?
H22A C22A H22B 109.5 . . ?
H22A C22A H22C 109.5 . . ?
H22B C22A H22C 109.5 . . ?
C21B C22B H22D 109.5 . . ?
C21B C22B H22E 109.5 . . ?
C21B C22B H22F 109.5 . . ?
H22D C22B H22E 109.5 . . ?
H22D C22B H22F 109.5 . . ?
H22E C22B H22F 109.5 . . ?
C6A C23A H23A 109.5 . . ?
C6A C23A H23B 109.5 . . ?
C6A C23A H23C 109.5 . . ?
H23A C23A H23B 109.5 . . ?
H23A C23A H23C 109.5 . . ?
H23B C23A H23C 109.5 . . ?
C6B C23B H23D 109.5 . . ?
C6B C23B H23E 109.5 . . ?
C6B C23B H23F 109.5 . . ?
H23D C23B H23E 109.5 . . ?
H23D C23B H23F 109.5 . . ?
H23E C23B H23F 109.5 . . ?
C11 C24 H24A 109.5 . . ?
C11 C24 H24B 109.5 . . ?
C11 C24 H24C 109.5 . . ?
H24A C24 H24B 109.5 . . ?
H24A C24 H24C 109.5 . . ?
H24B C24 H24C 109.5 . . ?
C11A C24A H24D 109.5 . . ?
C11A C24A H24E 109.5 . . ?
C11A C24A H24F 109.5 . . ?
H24D C24A H24E 109.5 . . ?
H24D C24A H24F 109.5 . . ?
H24E C24A H24F 109.5 . . ?
C11B C24B H24G 109.5 . . ?
C11B C24B H24H 109.5 . . ?
C11B C24B H24I 109.5 . . ?
H24G C24B H24H 109.5 . . ?
H24G C24B H24I 109.5 . . ?
H24H C24B H24I 109.5 . . ?
C17A C25A H25A 109.5 . . ?
C17A C25A H25B 109.5 . . ?
C17A C25A H25C 109.5 . . ?
H25A C25A H25B 109.5 . . ?
H25A C25A H25C 109.5 . . ?
H25B C25A H25C 109.5 . . ?
C17B C25B H25D 109.5 . . ?
C17B C25B H25E 109.5 . . ?
C17B C25B H25F 109.5 . . ?
H25D C25B H25E 109.5 . . ?
H25D C25B H25F 109.5 . . ?
H25E C25B H25F 109.5 . . ?
N2A C26A H26A 109.1 . . ?
N2A C26A H26B 109.1 . . ?
N2A C26A H26C 108.2 . . ?
N2A C26A H26D 108.2 . . ?
N2A C26A C27 112.5(12) . . ?
N2A C26A C27A 116.1(14) . . ?
H26A C26A H26B 107.8 . . ?
H26C C26A H26D 107.4 . . ?
C27 C26A H26A 109.1 . . ?
C27 C26A H26B 109.1 . . ?
C27A C26A H26C 108.2 . . ?
C27A C26A H26D 108.2 . . ?
N2B C26B H26E 109.2 . . ?
N2B C26B H26F 109.2 . . ?
N2B C26B C27B 112.1(10) . . ?
H26E C26B H26F 107.9 . . ?
C27B C26B H26E 109.2 . . ?
C27B C26B H26F 109.2 . . ?
C28 C27 C26A 120.9(17) . . ?
C32 C27 C26A 120.3(17) . . ?
C32 C27 C28 118.4(19) . . ?
C28A C27A C26A 123.9(19) . . ?
C32A C27A C26A 123.0(19) . . ?
C32A C27A C28A 113(2) . . ?
C28B C27B C26B 123.8(10) . . ?
C28B C27B C32B 118.1(12) . . ?
C32B C27B C26B 118.0(11) . . ?
C27 C28 H28 121.3 . . ?
C29 C28 C27 117.4(18) . . ?
C29 C28 H28 121.3 . . ?
C27A C28A H28A 119.6 . . ?
C29A C28A C27A 121(2) . . ?
C29A C28A H28A 119.6 . . ?
C27B C28B H28B 120.0 . . ?
C27B C28B C29B 120.0(12) . . ?
C29B C28B H28B 120.0 . . ?
C28 C29 H29 119.7 . . ?
C30 C29 C28 121(2) . . ?
C30 C29 H29 119.7 . . ?
C28A C29A H29A 118.8 . . ?
C30A C29A C28A 122(2) . . ?
C30A C29A H29A 118.8 . . ?
C28B C29B H29B 120.1 . . ?
C30B C29B C28B 119.9(17) . . ?
C30B C29B H29B 120.1 . . ?
C29 C30 Br1 120.2(17) . . ?
C29 C30 C31 125(2) . . ?
C31 C30 Br1 114.7(16) . . ?
C29A C30A Br1A 120.7(17) . . ?
C29A C30A C31A 120(2) . . ?
C31A C30A Br1A 118.8(16) . . ?
C29B C30B Br1B 120.3(15) . . ?
C29B C30B C31B 122.0(17) . . ?
C31B C30B Br1B 117.7(11) . . ?
C30 C31 H31 123.0 . . ?
C30 C31 C32 114(2) . . ?
C32 C31 H31 123.0 . . ?
C30A C31A H31A 122.0 . . ?
C30A C31A C32A 116(3) . . ?
C32A C31A H31A 122.0 . . ?
C30B C31B H31B 120.4 . . ?
C30B C31B C32B 119.2(12) . . ?
C32B C31B H31B 120.4 . . ?
C27 C32 H32 118.1 . . ?
C31 C32 C27 124(2) . . ?
C31 C32 H32 118.1 . . ?
C27A C32A C31A 127(2) . . ?
C27A C32A H32A 116.6 . . ?
C31A C32A H32A 116.6 . . ?
C27B C32B C31B 120.7(13) . . ?
C27B C32B H32B 119.7 . . ?
C31B C32B H32B 119.7 . . ?
O6 C33 H33 109.5 . . ?
C34 C33 O6 113(2) . . ?
C34 C33 H33 109.5 . . ?
C34 C33 C37 111(5) . . ?
C37 C33 O6 104(4) . . ?
C37 C33 H33 109.5 . . ?
O6A C33A H33A 109.1 . . ?
C34A C33A O6A 113(2) . . ?
C34A C33A H33A 109.1 . . ?
C34A C33A C37A 112(5) . . ?
C37A C33A O6A 105(4) . . ?
C37A C33A H33A 109.1 . . ?
C33 C34 H34A 110.3 . . ?
C33 C34 H34B 110.3 . . ?
C33 C34 C35 107(2) . . ?
H34A C34 H34B 108.5 . . ?
C35 C34 H34A 110.3 . . ?
C35 C34 H34B 110.3 . . ?
C33A C34A H34C 110.2 . . ?
C33A C34A H34D 110.2 . . ?
C33A C34A C35A 108(3) . . ?
H34C C34A H34D 108.5 . . ?
C35A C34A H34C 110.2 . . ?
C35A C34A H34D 110.2 . . ?
C34 C35 H35A 109.8 . . ?
C34 C35 H35B 109.8 . . ?
H35A C35 H35B 108.3 . . ?
C36 C35 C34 109(2) . . ?
C36 C35 H35A 109.8 . . ?
C36 C35 H35B 109.8 . . ?
C34A C35A H35C 110.2 . . ?
C34A C35A H35D 110.2 . . ?
H35C C35A H35D 108.5 . . ?
C36A C35A C34A 108(2) . . ?
C36A C35A H35C 110.2 . . ?
C36A C35A H35D 110.2 . . ?
O6 C36 H36A 109.2 . . ?
O6 C36 H36B 109.2 . . ?
C35 C36 O6 112(3) . . ?
C35 C36 H36A 109.2 . . ?
C35 C36 H36B 109.2 . . ?
H36A C36 H36B 107.9 . . ?
O6A C36A H36C 109.0 . . ?
O6A C36A H36D 109.0 . . ?
C35A C36A O6A 113(2) . . ?
C35A C36A H36C 109.0 . . ?
C35A C36A H36D 109.0 . . ?
H36C C36A H36D 107.8 . . ?
C33 C37 H37A 109.5 . . ?
C33 C37 H37B 109.5 . . ?
C33 C37 H37C 109.5 . . ?
H37A C37 H37B 109.5 . . ?
H37A C37 H37C 109.5 . . ?
H37B C37 H37C 109.5 . . ?
C33A C37A H37D 109.5 . . ?
C33A C37A H37E 109.5 . . ?
C33A C37A H37F 109.5 . . ?
H37D C37A H37E 109.5 . . ?
H37D C37A H37F 109.5 . . ?
H37E C37A H37F 109.5 . . ?
C1 C38 H38A 107.5 . . ?
C1 C38 H38B 107.5 . . ?
H38A C38 H38B 107.0 . . ?
C39 C38 C1 119(4) . . ?
C39 C38 H38A 107.5 . . ?
C39 C38 H38B 107.5 . . ?
C2 C38A H38C 107.5 . . ?
C2 C38A H38D 107.5 . . ?
H38C C38A H38D 107.0 . . ?
C39A C38A C2 119(4) . . ?
C39A C38A H38C 107.5 . . ?
C39A C38A H38D 107.5 . . ?
C38 C39 H39A 97.8 . . ?
C38 C39 H39B 97.8 . . ?
H39A C39 H39B 103.7 . . ?
C40 C39 C38 155(5) . . ?
C40 C39 H39A 97.8 . . ?
C40 C39 H39B 97.8 . . ?
C38A C39A H39C 101.8 . . ?
C38A C39A H39D 101.8 . . ?
H39C C39A H39D 104.7 . . ?
C40A C39A C38A 141(5) . . ?
C40A C39A H39C 101.8 . . ?
C40A C39A H39D 101.8 . . ?
C39 C40 H40A 108.7 . . ?
C39 C40 H40B 108.7 . . ?
C39 C40 C41 114(4) . . ?
H40A C40 H40B 107.6 . . ?
C41 C40 H40A 108.7 . . ?
C41 C40 H40B 108.7 . . ?
C39A C40A H40C 108.0 . . ?
C39A C40A H40D 108.0 . . ?
C39A C40A C41A 117(4) . . ?
H40C C40A H40D 107.2 . . ?
C41A C40A H40C 108.0 . . ?
C41A C40A H40D 108.0 . . ?
C40 C41 H41A 108.9 . . ?
C40 C41 H41B 108.9 . . ?
C40 C41 C42 113(4) . . ?
H41A C41 H41B 107.7 . . ?
C42 C41 H41A 108.9 . . ?
C42 C41 H41B 108.9 . . ?
C40A C41A H41C 108.9 . . ?
C40A C41A H41D 108.9 . . ?
H41C C41A H41D 107.7 . . ?
C42A C41A C40A 113(4) . . ?
C42A C41A H41C 108.9 . . ?
C42A C41A H41D 108.9 . . ?
C41 C42 H42A 102.4 . . ?
C41 C42 H42B 102.4 . . ?
C41 C42 C43 139(5) . . ?
H42A C42 H42B 104.9 . . ?
C43 C42 H42A 102.4 . . ?
C43 C42 H42B 102.4 . . ?
C41A C42A H42C 102.7 . . ?
C41A C42A H42D 102.7 . . ?
C41A C42A C43A 138(5) . . ?
H42C C42A H42D 105.0 . . ?
C43A C42A H42C 102.7 . . ?
C43A C42A H42D 102.7 . . ?
C1 C43 C42 133(5) . . ?
C1 C43 H43A 103.9 . . ?
C1 C43 H43B 103.9 . . ?
C42 C43 H43A 103.9 . . ?
C42 C43 H43B 103.9 . . ?
H43A C43 H43B 105.4 . . ?
C2 C43A C42A 135(5) . . ?
C2 C43A H43C 103.6 . . ?
C2 C43A H43D 103.6 . . ?
C42A C43A H43C 103.6 . . ?
C42A C43A H43D 103.6 . . ?
H43C C43A H43D 105.3 . . ?

loop_
_geom_torsion_atom_site_label_1
_geom_torsion_atom_site_label_2
_geom_torsion_atom_site_label_3
_geom_torsion_atom_site_label_4
_geom_torsion
_geom_torsion_site_symmetry_1
_geom_torsion_site_symmetry_2
_geom_torsion_site_symmetry_3
_geom_torsion_site_symmetry_4
_geom_torsion_publ_flag
Br1 C30 C31 C32 -178(4) . . . . ?
Br1A C30A C31A C32A 176(4) . . . . ?
Br1B C30B C31B C32B -179.8(10) . . . . ?
O1A C1A C2A C3A -0.7(16) . . . . ?
O1B C1B C2B C3B 1.7(16) . . . . ?
O2A C6A C8A O3A 167.8(7) . . . . ?
O2A C6A C8A C9A -68.2(10) . . . . ?
O2B C6B C8B O3B 171.2(7) . . . . ?
O2B C6B C8B C9B -65.6(11) . . . . ?
O3A C8A C9A C10 -176.3(11) . . . . ?
O3A C8A C9A C10A -179.3(15) . . . . ?
O3A C8A C9A C18A -55.9(10) . . . . ?
O3B C8B C9B C10B -174.1(8) . . . . ?
O3B C8B C9B C18B -50.7(11) . . . . ?
O4A C20A C21A O5A -15(3) . . . . ?
O4A C20A C21A C22A 119.1(17) . . . . ?
O4B C20B C21B O5B 161.3(13) . . . . ?
O4B C20B C21B C22B -76.6(16) . . . . ?
O6 C33 C34 C35 -7(9) . . . . ?
O6A C33A C34A C35A 16(9) . . . . ?
N2A C1A C2A C3A 179.8(9) . . . . ?
N2A C26A C27 C28 7(3) . . . . ?
N2A C26A C27 C32 -166(3) . . . . ?
N2A C26A C27A C28A 43(5) . . . . ?
N2A C26A C27A C32A -143(4) . . . . ?
N2B C1B C2B C3B -177.8(10) . . . . ?
N2B C26B C27B C28B 8.1(15) . . . . ?
N2B C26B C27B C32B -169.7(9) . . . . ?
C1 C38 C39 C40 14(18) . . . . ?
C1A N2A C26A C27 -107.2(17) . . . . ?
C1A N2A C26A C27A -99(2) . . . . ?
C1A C2A C3A C4A 179.8(9) . . . . ?
C1B N2B C26B C27B -108.8(12) . . . . ?
C1B C2B C3B C4B 178.1(9) . . . . ?
C2 C38A C39A C40A 65(7) . . . . ?
C2A C3A C4A C5A 177.5(10) . . . . ?
C2A C3A C4A C7A -3.3(15) . . . . ?
C2B C3B C4B C5B 177.1(10) . . . . ?
C2B C3B C4B C7B -2.3(15) . . . . ?
C3A C4A C5A C6A -179.9(9) . . . . ?
C3A C4A C7A O2A 179.0(8) . . . . ?
C3B C4B C5B C6B -178.6(9) . . . . ?
C3B C4B C7B O2B 178.4(8) . . . . ?
C4A C5A C6A O2A 0.5(11) . . . . ?
C4A C5A C6A C8A 118.5(9) . . . . ?
C4A C5A C6A C23A -117.4(10) . . . . ?
C4B C5B C6B O2B -0.2(11) . . . . ?
C4B C5B C6B C8B 114.9(9) . . . . ?
C4B C5B C6B C23B -118.1(10) . . . . ?
C5A C4A C7A O2A -1.7(10) . . . . ?
C5A C6A C8A O3A 54.4(10) . . . . ?
C5A C6A C8A C9A 178.3(9) . . . . ?
C5B C4B C7B O2B -1.1(11) . . . . ?
C5B C6B C8B O3B 60.2(10) . . . . ?
C5B C6B C8B C9B -176.6(8) . . . . ?
C6A O2A C7A C4A 2.1(10) . . . . ?
C6A C8A C9A C10 60.7(13) . . . . ?
C6A C8A C9A C10A 57.7(17) . . . . ?
C6A C8A C9A C18A -178.9(8) . . . . ?
C6B O2B C7B C4B 0.9(11) . . . . ?
C6B C8B C9B C10B 65.5(12) . . . . ?
C6B C8B C9B C18B -171.2(8) . . . . ?
C7A O2A C6A C5A -1.6(10) . . . . ?
C7A O2A C6A C8A -118.9(8) . . . . ?
C7A O2A C6A C23A 118.5(9) . . . . ?
C7A C4A C5A C6A 0.8(11) . . . . ?
C7B O2B C6B C5B -0.5(10) . . . . ?
C7B O2B C6B C8B -117.0(9) . . . . ?
C7B O2B C6B C23B 118.4(9) . . . . ?
C7B C4B C5B C6B 0.8(12) . . . . ?
C8A C9A C10 C11 -174.0(14) . . . . ?
C8A C9A C10 C15 61.2(18) . . . . ?
C8A C9A C10A C11A -170.4(16) . . . . ?
C8A C9A C10A C15A 61(3) . . . . ?
C8A C9A C18A C17A -81.7(10) . . . . ?
C8A C9A C18A C19A 97.0(12) . . . . ?
C8B C9B C10B C11B -174.1(9) . . . . ?
C8B C9B C10B C15B 59.3(11) . . . . ?
C8B C9B C18B C17B -80.5(10) . . . . ?
C8B C9B C18B C19B 102.9(12) . . . . ?
C9A C10 C11 C12 -170.7(19) . . . . ?
C9A C10 C11 C24 61(3) . . . . ?
C9A C10 C15 C14 168.8(19) . . . . ?
C9A C10 C15 C16A 48(2) . . . . ?
C9A C10A C11A C12A 178(2) . . . . ?
C9A C10A C11A C24A 60(3) . . . . ?
C9A C10A C15A C14A -177(2) . . . . ?
C9A C10A C15A C16A 45(3) . . . . ?
C9A C18A C19A C20A -0.7(19) . . . . ?
C9B C10B C11B C12B -173.1(11) . . . . ?
C9B C10B C11B C24B 62.6(14) . . . . ?
C9B C10B C15B C14B 173.3(10) . . . . ?
C9B C10B C15B C16B 47.8(12) . . . . ?
C9B C18B C19B C20B -7(2) . . . . ?
C10 C9A C18A C17A 40.7(13) . . . . ?
C10 C9A C18A C19A -140.7(12) . . . . ?
C10 C11 C12 C13 59(3) . . . . ?
C10 C15 C16A C17A -21(2) . . . . ?
C10A C9A C18A C17A 49.9(15) . . . . ?
C10A C9A C18A C19A -131.4(15) . . . . ?
C10A C11A C12A C13A 54(3) . . . . ?
C10A C15A C16A C17A -8(3) . . . . ?
C10B C9B C18B C17B 47.2(12) . . . . ?
C10B C9B C18B C19B -129.4(12) . . . . ?
C10B C11B C12B C13B 58.3(16) . . . . ?
C10B C15B C16B C17B -15.7(17) . . . . ?
C11 C10 C15 C14 44(3) . . . . ?
C11 C10 C15 C16A -77(2) . . . . ?
C11 C12 C13 C14 -64(3) . . . . ?
C11A C10A C15A C14A 60(3) . . . . ?
C11A C10A C15A C16A -79(3) . . . . ?
C11A C12A C13A C14A -56(4) . . . . ?
C11B C10B C15B C14B 47.3(14) . . . . ?
C11B C10B C15B C16B -78.1(11) . . . . ?
C11B C12B C13B C14B -61.0(18) . . . . ?
C12 C13 C14 C15 55(3) . . . . ?
C12A C13A C14A C15A 54(4) . . . . ?
C12B C13B C14B C15B 55.3(18) . . . . ?
C13 C14 C15 C10 -49(3) . . . . ?
C13 C14 C15 C16A 75(3) . . . . ?
C13A C14A C15A C10A -54(4) . . . . ?
C13A C14A C15A C16A 83(4) . . . . ?
C13B C14B C15B C10B -49.2(17) . . . . ?
C13B C14B C15B C16B 75.4(17) . . . . ?
C14 C15 C16A C17A -151.8(14) . . . . ?
C14A C15A C16A C17A -142(2) . . . . ?
C14B C15B C16B C17B -142.1(14) . . . . ?
C15 C10 C11 C12 -47(3) . . . . ?
C15 C10 C11 C24 -175(2) . . . . ?
C15 C16A C17A C18A 2.4(18) . . . . ?
C15 C16A C17A C25A -175.2(14) . . . . ?
C15A C10A C11A C12A -59(3) . . . . ?
C15A C10A C11A C24A -177(2) . . . . ?
C15A C16A C17A C18A -8.8(19) . . . . ?
C15A C16A C17A C25A 173.7(16) . . . . ?
C15B C10B C11B C12B -48.8(14) . . . . ?
C15B C10B C11B C24B -173.1(12) . . . . ?
C15B C16B C17B C18B -1.6(19) . . . . ?
C15B C16B C17B C25B -179.8(11) . . . . ?
C16A C17A C18A C9A -13.7(13) . . . . ?
C16A C17A C18A C19A 167.5(10) . . . . ?
C16B C17B C18B C9B -14.5(15) . . . . ?
C16B C17B C18B C19B 162.1(12) . . . . ?
C17A C18A C19A C20A 178.0(11) . . . . ?
C17B C18B C19B C20B 176.6(12) . . . . ?
C18A C9A C10 C11 66.1(17) . . . . ?
C18A C9A C10 C15 -58.8(18) . . . . ?
C18A C9A C10A C11A 65(2) . . . . ?
C18A C9A C10A C15A -63(2) . . . . ?
C18A C19A C20A O4A -27(2) . . . . ?
C18A C19A C20A C21A 149.9(15) . . . . ?
C18B C9B C10B C11B 62.3(12) . . . . ?
C18B C9B C10B C15B -64.3(11) . . . . ?
C18B C19B C20B O4B -25(2) . . . . ?
C18B C19B C20B C21B 157.0(14) . . . . ?
C19A C20A C21A O5A 167.6(15) . . . . ?
C19A C20A C21A C22A -58(2) . . . . ?
C19B C20B C21B O5B -20.9(19) . . . . ?
C19B C20B C21B C22B 101.2(15) . . . . ?
C23A C6A C8A O3A -70.6(10) . . . . ?
C23A C6A C8A C9A 53.3(11) . . . . ?
C23B C6B C8B O3B -65.9(11) . . . . ?
C23B C6B C8B C9B 57.2(11) . . . . ?
C24 C11 C12 C13 -173(2) . . . . ?
C24A C11A C12A C13A 173(3) . . . . ?
C24B C11B C12B C13B -176.9(14) . . . . ?
C25A C17A C18A C9A 163.9(9) . . . . ?
C25A C17A C18A C19A -14.9(14) . . . . ?
C25B C17B C18B C9B 163.7(10) . . . . ?
C25B C17B C18B C19B -19.7(16) . . . . ?
C26A N2A C1A O1A 1.6(16) . . . . ?
C26A N2A C1A C2A -178.9(10) . . . . ?
C26A C27 C28 C29 178(2) . . . . ?
C26A C27 C32 C31 -178(4) . . . . ?
C26A C27A C28A C29A -178(3) . . . . ?
C26A C27A C32A C31A -180(5) . . . . ?
C26B N2B C1B O1B -0.2(18) . . . . ?
C26B N2B C1B C2B 179.2(11) . . . . ?
C26B C27B C28B C29B 179.0(14) . . . . ?
C26B C27B C32B C31B 178.6(10) . . . . ?
C27 C28 C29 C30 8(4) . . . . ?
C27A C28A C29A C30A -10(6) . . . . ?
C27B C28B C29B C30B 4(3) . . . . ?
C28 C27 C32 C31 9(6) . . . . ?
C28 C29 C30 Br1 177(2) . . . . ?
C28 C29 C30 C31 -6(6) . . . . ?
C28A C27A C32A C31A -5(8) . . . . ?
C28A C29A C30A Br1A -174(3) . . . . ?
C28A C29A C30A C31A 9(7) . . . . ?
C28B C27B C32B C31B 0.6(16) . . . . ?
C28B C29B C30B Br1B 177.3(14) . . . . ?
C28B C29B C30B C31B -2(3) . . . . ?
C29 C30 C31 C32 5(8) . . . . ?
C29A C30A C31A C32A -7(9) . . . . ?
C29B C30B C31B C32B -1(2) . . . . ?
C30 C31 C32 C27 -7(8) . . . . ?
C30A C31A C32A C27A 5(10) . . . . ?
C30B C31B C32B C27B 1.4(18) . . . . ?
C32 C27 C28 C29 -9(5) . . . . ?
C32A C27A C28A C29A 7(6) . . . . ?
C32B C27B C28B C29B -3.1(19) . . . . ?
C33 O6 C36 C35 -14(6) . . . . ?
C33 C34 C35 C36 -3(10) . . . . ?
C33A O6A C36A C35A 6(8) . . . . ?
C33A C34A C35A C36A -12(9) . . . . ?
C34 C35 C36 O6 11(9) . . . . ?
C34A C35A C36A O6A 3(9) . . . . ?
C36 O6 C33 C34 13(6) . . . . ?
C36 O6 C33 C37 -108(4) . . . . ?
C36A O6A C33A C34A -13(7) . . . . ?
C36A O6A C33A C37A 108(5) . . . . ?
C37 C33 C34 C35 109(6) . . . . ?
C37A C33A C34A C35A -102(6) . . . . ?
C38 C1 C43 C42 44(8) . . . . ?
C38 C39 C40 C41 -24(17) . . . . ?
C38A C2 C43A C42A 30(7) . . . . ?
C38A C39A C40A C41A -57(8) . . . . ?
C39 C40 C41 C42 29(8) . . . . ?
C39A C40A C41A C42A 8(7) . . . . ?
C40 C41 C42 C43 -19(11) . . . . ?
C40A C41A C42A C43A 28(10) . . . . ?
C41 C42 C43 C1 -28(11) . . . . ?
C41A C42A C43A C2 -44(11) . . . . ?
C43 C1 C38 C39 -23(8) . . . . ?
C43A C2 C38A C39A -31(6) . . . . ?

_shelx_res_file                  
;
TITL ncl_noal_01_a.res in P1
    ncl_noal_01.res
    created by SHELXL-2018/3 at 14:48:18 on 09-Feb-2024
REM Old TITL NCL_NOAL_01 in P1
REM SHELXT solution in P1: R1 0.297, Rweak 0.279, Alpha 0.000
REM <I/s> 0.000 for 0 systematic absences, Orientation as input
REM Flack x = 0.340 ( 0.017 ) from 3554 Parsons' quotients
REM Formula found by SHELXT: C60 N8 O12 Cl2
CELL 1.54184 9.2578 14.0193 14.8024 107.647 99.007 90.433
ZERR 2 0.0003 0.0004 0.0007 0.003 0.004 0.002
LATT -1
SFAC C H Br N O
UNIT 76 104 2 2 11
RIGU
DFIX 2.32 C33 C36 C33A C36A
DFIX 1.51 C37 C33 C37A C33A
DFIX 3.2 C36 C37 C36A C37A C35 C37 C35A C37A
SIMU 0.02 0.04 2 C33A O6A C36A C35A C34A C37 C36 C35 C34 C37A O6 C33
SIMU 0.02 0.04 2 C11A C24A C12A C13A C14A C24 C11 C12 C13 C14 C15A C10A C15 =
 C10
SADI C33A C37A C37 C33
SIMU 0.02 0.04 2 C39 C40 C41 C1 C43 C42 C38 C42A C43A C2 C38A C39A C40A C41A
SADI C33A O6A C36 O6 C36A O6A C33 O6
SADI C33A C34A C36 C35 C36A C35A C33 C34
SIMU 0.02 0.04 2 C32 C29 C27 C31 C30 C28 Br1 C27A C28A C29A C30A C31A C32A =
 BR1A
SADI C33A C36A C36 C33
SADI C35A C34A C34 C35
SADI C36A C34A C33A C35A C33 C35 C36 C34
SADI 0.04 O6A C35A O6 C34
SADI 0.04 O6A C34A O6 C35
SADI C37A O6A C37 O6
SADI C37A C34A C34 C37
SADI 0.01 C42 C41 C41 C40 C40 C39 C38 C39 C38 C1 C43 C1 C43 C42 C42A C41A =
 C41A C40A C40A C39A C38A C39A C38A C2 C43A C2 C43A C42A
SADI 0.04 C39 C1 C39A C2
SADI 0.04 C40 C42 C40A C42A
SADI 0.04 C40 C38 C40A C38A
SADI 0.04 C1 C42 C2 C42A
SADI 0.04 C39 C41 C39A C41A
SADI 0.04 C41 C43 C41A C43A
SADI 0.04 C43 C38 C43A C38A
SADI C42A C39A C39 C42
SADI C32 C31 C32A C31A C28 C29 C28A C29A
SADI C32 C27 C32A C27A C27 C28 C27A C28A
SADI C31 C30 C31A C30A C30 C29 C30A C29A
SADI C26A C27 C26A C27A
SADI C30 Br1 C30A Br1A
SADI 0.04 Br1 C29 Br1A C29A
SADI 0.04 C31 Br1 C31A Br1A
SADI 0.04 C26A C28 C26A C28A
SADI 0.04 C31 C29 C31A C29A
SADI 0.04 C26A C32 C26A C32A
SADI 0.04 C27 C29 C27A C29A
SADI 0.04 C27 C31 C27A C31A
SADI 0.04 C32 C30 C32A C30A
SADI 0.04 C30 C28 C30A C28A
SADI 0.04 C32 C28 C32A C28A
SADI C15A C10A C15 C10
SADI C15A C14A C15 C14
SADI C10A C11A C10 C11
SADI C16A C15A C16A C15
SADI C9A C10A C9A C10
SADI C11A C24A C11 C24
SADI C11A C12A C11 C12
SADI C12A C13A C12 C13
SADI C13A C14A C13 C14
SADI 0.04 C16A C10A C16A C10
SADI 0.04 C16A C14A C16A C14
SADI 0.04 C9A C15A C9A C15
SADI 0.04 C9A C11A C9A C11
SADI 0.04 C15A C11A C15 C11
SADI 0.04 C15A C13A C15 C13
SADI 0.04 C10A C24A C10 C24
SADI 0.04 C10A C12A C10 C12
SADI 0.04 C10A C14A C10 C14
SADI 0.04 C11A C13A C11 C13
SADI 0.04 C24A C12A C24 C12
SADI 0.04 C12A C14A C12 C14

L.S. 4 0 0
PLAN  15
SIZE 0.046 0.126 0.308
TEMP -123
CONF
BOND
list 4
MORE -1
BOND $H
fmap 2 53
acta
SHEL 999 0.84
REM <olex2.extras>
REM <HklSrc "%.\\NCL_NOAL_01.hkl">
REM </olex2.extras>

WGHT    0.200000
FVAR       0.55305
PART 1
BR1   3    0.867383    0.724869    0.076959    10.55074    0.25627    0.18190 =
         0.11883    0.07319    0.02340   -0.08119
PART 2
BR1A  3    0.747612    0.720546    0.041381    10.44926    0.16428    0.08510 =
         0.08735    0.03946    0.06448    0.02632

PART 0
BR1B  3    0.614780    0.418552    0.917221    11.00000    0.26124    0.12881 =
         0.14102    0.07733    0.02123    0.05691

O1A   5    0.523317    0.550152    0.451198    11.00000    0.04219    0.06121 =
         0.10347    0.04293    0.00694    0.00472
O1B   5    0.046917    0.587961    0.538114    11.00000    0.04593    0.06319 =
         0.13490    0.05092    0.02562    0.00615
O2A   5    0.864618    0.203126    0.596783    11.00000    0.05009    0.06812 =
         0.08497    0.04931    0.02010    0.01037
O2B   5    0.321700    0.938332    0.398649    11.00000    0.04373    0.08894 =
         0.10214    0.06320    0.02006    0.01523
O3A   5    0.525581    0.123218    0.660356    11.00000    0.05787    0.06908 =
         0.05604    0.02281    0.00361   -0.01460
AFIX 147
H3A   2    0.512485    0.064915    0.663209    11.00000   -1.50000
AFIX   0

O3B   5   -0.042549    1.023456    0.335962    11.00000    0.05570    0.05551 =
         0.06035    0.02137    0.00983    0.00662
AFIX 147
H3B   2   -0.058313    1.075603    0.320118    11.00000   -1.50000
AFIX   0

O4A   5    0.503025   -0.080774    0.656037    11.00000    0.14638    0.07386 =
         0.07117    0.03156   -0.03144   -0.04843
O4B   5    0.000597    1.235251    0.355808    11.00000    0.14211    0.07546 =
         0.06675    0.03139    0.04253    0.03155
O5A   5    0.388748   -0.229647    0.699678    11.00000    0.13785    0.08048 =
         0.12759    0.04872   -0.02437   -0.04594
AFIX 147
H5A   2    0.435848   -0.270038    0.662347    11.00000   -1.50000
AFIX   0

O5B   5   -0.034110    1.341523    0.166953    11.00000    0.11657    0.12244 =
         0.09994    0.06754   -0.01574   -0.03964
AFIX 147
H5B   2    0.051543    1.325591    0.159577    11.00000   -1.50000
AFIX   0

PART 1
O6    5    0.209106    0.479748    0.209059    10.55074    0.42576    0.26639 =
         0.17931   -0.06093    0.13227   -0.22294
PART 2
O6A   5    0.172227    0.462201    0.156464    10.44926    0.42423    0.25815 =
         0.17994   -0.06990    0.13283   -0.22440

PART 0
N2A   4    0.746683    0.625827    0.482226    11.00000    0.04659    0.04494 =
         0.09183    0.02250    0.01885    0.00627
AFIX  43
H2A   2    0.840815    0.622377    0.501514    11.00000   -1.20000
AFIX   0

N2B   4    0.255019    0.514501    0.509157    11.00000    0.04118    0.05513 =
         0.12067    0.03735    0.02122   -0.00139
AFIX  43
H2B   2    0.338291    0.518673    0.488562    11.00000   -1.20000
AFIX   0

PART 2
C1    1    0.149125    0.539556    0.935472    10.44926    0.22717    0.14747 =
         0.13094    0.01501    0.06383    0.05588
AFIX  23
H1A   2    0.211913    0.496656    0.893327    10.44926   -1.20000
H1B   2    0.173684    0.531100    1.000033    10.44926   -1.20000
AFIX   0

PART 0
C1A   1    0.657018    0.550823    0.479765    11.00000    0.03393    0.06005 =
         0.07087    0.02863    0.01214    0.00538

C1B   1    0.164569    0.588388    0.510745    11.00000    0.02407    0.05960 =
         0.08912    0.03615   -0.00120   -0.00812
PART 1
C2    1    0.158323    0.522309    0.886515    10.55074    0.21924    0.14306 =
         0.12190    0.00492    0.07414    0.05935
AFIX  23
H2C   2    0.227222    0.477565    0.851603    10.55074   -1.20000
H2D   2    0.148339    0.503069    0.944402    10.55074   -1.20000
AFIX   0

PART 0
C2A   1    0.724179    0.469290    0.511587    11.00000    0.03826    0.05150 =
         0.06660    0.02346    0.01680    0.00634
AFIX  43
H2AA  2    0.827161    0.473289    0.532096    11.00000   -1.20000
AFIX   0

C2B   1    0.218300    0.670144    0.478062    11.00000    0.03090    0.05884 =
         0.06068    0.01736    0.00467   -0.00968
AFIX  43
H2BA  2    0.309549    0.666348    0.455782    11.00000   -1.20000
AFIX   0

C3A   1    0.645399    0.390338    0.512538    11.00000    0.04230    0.05227 =
         0.05704    0.02597    0.01156    0.00503
AFIX  43
H3AA  2    0.542699    0.388582    0.491802    11.00000   -1.20000
AFIX   0

C3B   1    0.137452    0.749410    0.480122    11.00000    0.04085    0.06443 =
         0.05225    0.02400    0.00389   -0.00244
AFIX  43
H3BA  2    0.045352    0.750076    0.500924    11.00000   -1.20000
AFIX   0

C4A   1    0.701406    0.306895    0.542181    11.00000    0.04186    0.04875 =
         0.05748    0.02195    0.01162    0.00377
C4B   1    0.182688    0.833984    0.452425    11.00000    0.04282    0.05379 =
         0.05408    0.01952    0.00371   -0.00430
C5A   1    0.624777    0.228182    0.547149    11.00000    0.04714    0.06600 =
         0.06428    0.03388    0.01527   -0.00159
AFIX  43
H5AA  2    0.521133    0.218804    0.530885    11.00000   -1.20000
AFIX   0

C5B   1    0.105184    0.913623    0.448944    11.00000    0.05377    0.05920 =
         0.06973    0.03683    0.01815    0.01220
AFIX  43
H5BA  2    0.010525    0.922692    0.466301    11.00000   -1.20000
AFIX   0

C6A   1    0.719699    0.157120    0.580900    11.00000    0.06162    0.04624 =
         0.05603    0.01800    0.02507    0.00159
C6B   1    0.182569    0.986228    0.415150    11.00000    0.05336    0.06339 =
         0.06446    0.03306    0.00900    0.00523
C7A   1    0.862189    0.294078    0.572386    11.00000    0.05340    0.05443 =
         0.06558    0.03183    0.01661    0.01920
AFIX  23
H7AA  2    0.917104    0.289007    0.519007    11.00000   -1.20000
H7AB  2    0.905678    0.351236    0.628442    11.00000   -1.20000
AFIX   0

C7B   1    0.326342    0.847470    0.421141    11.00000    0.04077    0.05711 =
         0.06271    0.02620    0.00691   -0.00051
AFIX  23
H7BA  2    0.408955    0.850764    0.473509    11.00000   -1.20000
H7BB  2    0.338653    0.790906    0.364110    11.00000   -1.20000
AFIX   0

C8A   1    0.679471    0.149105    0.676363    11.00000    0.05599    0.04418 =
         0.04071    0.01004    0.00953   -0.00497
AFIX  13
H8A   2    0.697408    0.217320    0.724733    11.00000   -1.20000
AFIX   0

C8B   1    0.099305    0.991300    0.318369    11.00000    0.04545    0.04705 =
         0.05995    0.02782    0.01035    0.00698
AFIX  13
H8B   2    0.087087    0.921854    0.272058    11.00000   -1.20000
AFIX   0

C9A   1    0.764579    0.075999    0.720302    11.00000    0.07870    0.04495 =
         0.04657    0.01755    0.01610    0.00112
PART 1
AFIX  13
H9A   2    0.747308    0.006828    0.673640    10.44926   -1.20000
AFIX  13
PART 2
H9AA  2    0.738904    0.007334    0.673852    10.55074   -1.20000
AFIX   0

PART 0
C9B   1    0.173199    1.059721    0.272474    11.00000    0.05866    0.05394 =
         0.06307    0.03387    0.00685   -0.00338
AFIX  13
H9B   2    0.191225    1.127808    0.321060    11.00000   -1.20000
AFIX   0

PART 1
C10   1    0.937210    0.105124    0.746358    10.55074    0.06881    0.07031 =
         0.08493    0.06556    0.03692    0.03198
AFIX  13
H10   2    0.971263    0.108495    0.686476    10.55074   -1.20000
AFIX   0
PART 2
C10A  1    0.930415    0.086700    0.745809    10.44926    0.07051    0.07304 =
         0.09263    0.05683    0.03047    0.02477
AFIX  13
H10A  2    0.969404    0.087307    0.686673    10.44926   -1.20000
AFIX   0

PART 0
C10B  1    0.319299    1.027474    0.240668    11.00000    0.05161    0.09197 =
         0.06108    0.04184    0.00422   -0.00611
AFIX  13
H10B  2    0.386660    1.021572    0.298278    11.00000   -1.20000
AFIX   0

PART 1
C11   1    1.024255    0.024458    0.780714    10.55074    0.07721    0.07197 =
         0.09324    0.06449    0.03249    0.02839
AFIX  13
H11   2    0.980127    0.016104    0.835542    10.55074   -1.20000
AFIX   0
PART 2
C11A  1    0.985698   -0.007081    0.771802    10.44926    0.06346    0.06390 =
         0.09830    0.05269    0.02737    0.01971
AFIX  13
H11A  2    0.947797   -0.011939    0.830009    10.44926   -1.20000
AFIX   0

PART 0
C11B  1    0.392495    1.106590    0.205199    11.00000    0.08589    0.09995 =
         0.06638    0.04055    0.01269   -0.01564
AFIX  13
H11B  2    0.321119    1.118791    0.152297    11.00000   -1.20000
AFIX   0

PART 1
C12   1    1.187057    0.060780    0.821528    10.55074    0.06650    0.09331 =
         0.13626    0.05286    0.02306    0.03619
AFIX  23
H12A  2    1.234429    0.073663    0.770524    10.55074   -1.20000
H12B  2    1.239312    0.007710    0.842331    10.55074   -1.20000
AFIX   0
PART 2
C12A  1    1.154491    0.007603    0.792331    10.44926    0.06679    0.06347 =
         0.13568    0.05010    0.02451    0.02534
AFIX  23
H12C  2    1.190731    0.004260    0.732031    10.44926   -1.20000
H12D  2    1.196273   -0.047344    0.815258    10.44926   -1.20000
AFIX   0

PART 0
C12B  1    0.526447    1.064066    0.163614    11.00000    0.08193    0.15300 =
         0.10815    0.07172    0.03523   -0.01237
AFIX  23
H12E  2    0.572244    1.114802    0.141102    11.00000   -1.20000
H12F  2    0.598259    1.051960    0.215432    11.00000   -1.20000
AFIX   0

PART 1
C13   1    1.198868    0.160343    0.910178    10.55074    0.04800    0.08767 =
         0.15719    0.04692    0.00931    0.02408
AFIX  23
H13A  2    1.146880    0.149560    0.960160    10.55074   -1.20000
H13B  2    1.302803    0.180248    0.938848    10.55074   -1.20000
AFIX   0
PART 2
C13A  1    1.208305    0.112177    0.870807    10.44926    0.04712    0.07022 =
         0.15315    0.04799    0.00898    0.02689
AFIX  23
H13C  2    1.180802    0.112595    0.932914    10.44926   -1.20000
H13D  2    1.316449    0.120207    0.879878    10.44926   -1.20000
AFIX   0

PART 0
C13B  1    0.496464    0.971090    0.084119    11.00000    0.11749    0.13657 =
         0.13690    0.06543    0.08310    0.03759
AFIX  23
H13E  2    0.588134    0.948867    0.059667    11.00000   -1.20000
H13F  2    0.426154    0.981997    0.030971    11.00000   -1.20000
AFIX   0

PART 1
C14   1    1.126030    0.244796    0.870480    10.55074    0.04141    0.08618 =
         0.15823    0.05478    0.01627    0.01178
AFIX  23
H14A  2    1.124082    0.307161    0.924190    10.55074   -1.20000
H14B  2    1.183494    0.259539    0.824740    10.55074   -1.20000
AFIX   0
PART 2
C14A  1    1.141163    0.201643    0.841758    10.44926    0.04659    0.06823 =
         0.14553    0.05427    0.02218    0.01672
AFIX  23
H14C  2    1.178991    0.207212    0.784486    10.44926   -1.20000
H14D  2    1.170151    0.264660    0.894889    10.44926   -1.20000
AFIX   0

PART 0
C14B  1    0.429829    0.887765    0.120885    11.00000    0.06602    0.11502 =
         0.10274    0.04260    0.02469    0.02084
AFIX  23
H14E  2    0.403334    0.825746    0.066145    11.00000   -1.20000
H14F  2    0.504896    0.872022    0.168926    11.00000   -1.20000
AFIX   0

PART 1
C15   1    0.965919    0.206128    0.818553    10.55074    0.04149    0.06162 =
         0.12858    0.06600    0.01065    0.00760
AFIX  13
H15   2    0.927161    0.255692    0.785809    10.55074   -1.20000
AFIX   0
PART 2
C15A  1    0.971652    0.186305    0.818994    10.44926    0.04187    0.06951 =
         0.12490    0.06312    0.01171    0.00541
AFIX  13
H15A  2    0.942569    0.234441    0.782401    10.44926   -1.20000
AFIX   0

PART 0
C15B  1    0.296249    0.921575    0.165440    11.00000    0.05748    0.08956 =
         0.07839    0.03939    0.01642    0.00973
AFIX  13
H15B  2    0.273879    0.873262    0.199798    11.00000   -1.20000
AFIX   0

C16A  1    0.884183    0.215708    0.899961    11.00000    0.05246    0.05747 =
         0.08412    0.02534   -0.00635    0.00033
PART 1
AFIX  43
H16A  2    0.920090    0.266441    0.958653    10.44926   -1.20000
AFIX  43
PART 2
H16B  2    0.913697    0.274485    0.952674    10.55074   -1.20000
AFIX   0

PART 0
C16B  1    0.162694    0.917930    0.088946    11.00000    0.07582    0.07509 =
         0.06197    0.02388    0.02123    0.02044
AFIX  43
H16C  2    0.151264    0.863824    0.030762    11.00000   -1.20000
AFIX   0

C17A  1    0.766497    0.160401    0.898378    11.00000    0.05306    0.05866 =
         0.05189    0.02089   -0.00163    0.00518
C17B  1    0.062154    0.985068    0.098440    11.00000    0.06362    0.06565 =
         0.05704    0.02947    0.00946    0.00796
C18A  1    0.707088    0.077765    0.811674    11.00000    0.04983    0.06084 =
         0.04957    0.01950   -0.00004   -0.01847
C18B  1    0.066651    1.069828    0.185577    11.00000    0.05868    0.05851 =
         0.05923    0.02500    0.00961   -0.00558
C19A  1    0.606005    0.011441    0.817629    11.00000    0.06590    0.05976 =
         0.07419    0.02612    0.00031   -0.02357
AFIX  43
H19A  2    0.581493    0.021530    0.879694    11.00000   -1.20000
AFIX   0

C19B  1   -0.008854    1.150432    0.187707    11.00000    0.08558    0.07620 =
         0.05130    0.03169    0.00907    0.02424
AFIX  43
H19B  2   -0.062780    1.152186    0.128153    11.00000   -1.20000
AFIX   0

C20A  1    0.528941   -0.074018    0.741349    11.00000    0.09154    0.06326 =
         0.07258    0.02858   -0.00970   -0.02796
C20B  1   -0.018185    1.237015    0.271818    11.00000    0.08222    0.07350 =
         0.05497    0.02061    0.00433    0.01033
C21A  1    0.482159   -0.164036    0.768774    11.00000    0.11389    0.07647 =
         0.12750    0.06369   -0.03823   -0.04323
AFIX  13
H21A  2    0.423903   -0.135804    0.821301    11.00000   -1.20000
AFIX   0

C21B  1   -0.059220    1.335867    0.255860    11.00000    0.13580    0.06371 =
         0.07258    0.01871   -0.00480   -0.01497
AFIX  13
H21B  2    0.000068    1.391529    0.307879    11.00000   -1.20000
AFIX   0

C22A  1    0.611976   -0.207794    0.815779    11.00000    0.13654    0.07820 =
         0.10808    0.05182   -0.00561   -0.00831
AFIX 137
H22A  2    0.692165   -0.213110    0.778760    11.00000   -1.50000
H22B  2    0.582604   -0.274525    0.817290    11.00000   -1.50000
H22C  2    0.644811   -0.163943    0.881578    11.00000   -1.50000
AFIX   0

C22B  1   -0.221280    1.347182    0.264465    11.00000    0.12916    0.07658 =
         0.10764    0.01724    0.00622    0.02658
AFIX 137
H22D  2   -0.249708    1.412954    0.259848    11.00000   -1.50000
H22E  2   -0.237014    1.341457    0.326610    11.00000   -1.50000
H22F  2   -0.280862    1.294379    0.212446    11.00000   -1.50000
AFIX   0

C23A  1    0.711469    0.053829    0.505654    11.00000    0.08910    0.07554 =
         0.05610    0.01434    0.03289    0.02315
AFIX 137
H23A  2    0.779788    0.010798    0.530026    11.00000   -1.50000
H23B  2    0.737780    0.060876    0.446295    11.00000   -1.50000
H23C  2    0.611563    0.023601    0.492405    11.00000   -1.50000
AFIX   0

C23B  1    0.211877    1.088089    0.491333    11.00000    0.08056    0.06539 =
         0.05394    0.01921   -0.00677   -0.01034
AFIX 137
H23D  2    0.249015    1.079145    0.553802    11.00000   -1.50000
H23E  2    0.120709    1.123082    0.494973    11.00000   -1.50000
H23F  2    0.284817    1.127769    0.474382    11.00000   -1.50000
AFIX   0

PART 1
C24   1    1.004762   -0.081031    0.701068    10.55074    0.11370    0.06891 =
         0.12331    0.05137    0.02369    0.04929
AFIX 137
H24A  2    1.070039   -0.082458    0.654614    10.55074   -1.50000
H24B  2    0.902953   -0.092749    0.667883    10.55074   -1.50000
H24C  2    1.029167   -0.133508    0.731161    10.55074   -1.50000
AFIX   0
PART 2
C24A  1    0.937770   -0.105259    0.683897    10.44926    0.08146    0.07419 =
         0.09220    0.03517    0.01648    0.03020
AFIX 137
H24D  2    0.830629   -0.112381    0.667976    10.44926   -1.50000
H24E  2    0.974501   -0.163856    0.701185    10.44926   -1.50000
H24F  2    0.978524   -0.100287    0.628139    10.44926   -1.50000
AFIX   0

PART 0
C24B  1    0.429729    1.203962    0.282256    11.00000    0.10441    0.11462 =
         0.09180    0.02473    0.01329   -0.04236
AFIX 137
H24G  2    0.470677    1.191689    0.342640    11.00000   -1.50000
H24H  2    0.341048    1.241156    0.290620    11.00000   -1.50000
H24I  2    0.502013    1.243246    0.264314    11.00000   -1.50000
AFIX   0

C25A  1    0.689273    0.183604    0.982859    11.00000    0.07530    0.09776 =
         0.05986    0.02954    0.01403    0.02469
AFIX 137
H25A  2    0.693982    0.127047    1.008938    11.00000   -1.50000
H25B  2    0.586602    0.195143    0.962885    11.00000   -1.50000
H25C  2    0.736415    0.243890    1.032352    11.00000   -1.50000
AFIX   0

C25B  1   -0.067016    0.973353    0.017125    11.00000    0.08808    0.07911 =
         0.04645    0.01596   -0.00153    0.00549
AFIX 137
H25D  2   -0.158575    0.965381    0.040225    11.00000   -1.50000
H25E  2   -0.056460    0.914086   -0.036788    11.00000   -1.50000
H25F  2   -0.068901    1.033074   -0.004243    11.00000   -1.50000
AFIX   0

C26A  1    0.700386    0.712749    0.455418    11.00000    0.05590    0.04049 =
         0.09933    0.02461    0.01365    0.01110
PART 1
AFIX  23
H26A  2    0.745925    0.773845    0.506100    10.55074   -1.20000
H26B  2    0.592778    0.715338    0.451195    10.55074   -1.20000
AFIX  23
PART 2
H26C  2    0.757048    0.772480    0.501832    10.44926   -1.20000
H26D  2    0.596001    0.720768    0.461938    10.44926   -1.20000
AFIX   0

PART 0
C26B  1    0.225619    0.427066    0.539212    11.00000    0.05496    0.04715 =
         0.14395    0.04144    0.02296   -0.00156
AFIX  23
H26E  2    0.242622    0.365472    0.488491    11.00000   -1.20000
H26F  2    0.121472    0.423964    0.546767    11.00000   -1.20000
AFIX   0

PART 1
C27   1    0.740102    0.712212    0.362998    10.55074    0.04914    0.04208 =
         0.09001    0.01889    0.00781   -0.00450
PART 2
C27A  1    0.716775    0.711615    0.355646    10.44926    0.06785    0.03179 =
         0.08946    0.01672    0.01336    0.00553

PART 0
C27B  1    0.321254    0.430411    0.632593    11.00000    0.05924    0.03615 =
         0.11526    0.03081    0.04068    0.01651

PART 1
C28   1    0.800312    0.628548    0.305777    10.55074    0.08479    0.04154 =
         0.08828    0.01595    0.01665   -0.00747
AFIX  43
H28   2    0.819866    0.571219    0.326200    10.55074   -1.20000
AFIX   0
PART 2
C28A  1    0.680240    0.627216    0.273453    10.44926    0.09676    0.04778 =
         0.08473    0.02209    0.01713   -0.01555
AFIX  43
H28A  2    0.640283    0.567258    0.279483    10.44926   -1.20000
AFIX   0

PART 0
C28B  1    0.411517    0.512337    0.689424    11.00000    0.08956    0.04942 =
         0.12193    0.04331    0.01644    0.00426
AFIX  43
H28B  2    0.416948    0.570650    0.669840    11.00000   -1.20000
AFIX   0

PART 1
C29   1    0.830222    0.632659    0.218281    10.55074    0.11549    0.07008 =
         0.08872    0.01957    0.01810   -0.00888
AFIX  43
H29   2    0.859816    0.574524    0.174162    10.55074   -1.20000
AFIX   0
PART 2
C29A  1    0.701865    0.630691    0.184263    10.44926    0.11297    0.05970 =
         0.07907    0.01959    0.01977   -0.01463
AFIX  43
H29A  2    0.690902    0.570166    0.132161    10.44926   -1.20000
AFIX   0

PART 0
C29B  1    0.496750    0.509495    0.777647    11.00000    0.14035    0.06842 =
         0.12026    0.04113    0.00325    0.00071
AFIX  43
H29B  2    0.554513    0.567194    0.818608    11.00000   -1.20000
AFIX   0

PART 1
C30   1    0.817730    0.718455    0.195100    10.55074    0.10809    0.07502 =
         0.08855    0.02743    0.00329   -0.01481
PART 2
C30A  1    0.738178    0.717405    0.168443    10.44926    0.08506    0.06275 =
         0.08370    0.02960    0.02533   -0.00514

PART 0
C30B  1    0.495081    0.425237    0.802543    11.00000    0.13901    0.06515 =
         0.11906    0.03760    0.04480    0.02836

PART 1
C31   1    0.764513    0.803720    0.248406    10.55074    0.08576    0.06166 =
         0.09153    0.03194   -0.01374   -0.01107
AFIX  43
H31   2    0.749922    0.861312    0.227719    10.55074   -1.20000
AFIX   0
PART 2
C31A  1    0.775003    0.802751    0.243305    10.44926    0.08039    0.05467 =
         0.09014    0.03453   -0.00543    0.00000
AFIX  43
H31A  2    0.810468    0.862626    0.234691    10.44926   -1.20000
AFIX   0

PART 0
C31B  1    0.412404    0.342676    0.747858    11.00000    0.11100    0.06935 =
         0.11719    0.05127    0.06136    0.02949
AFIX  43
H31B  2    0.414283    0.283561    0.766620    11.00000   -1.20000
AFIX   0

PART 1
C32   1    0.733504    0.798891    0.335717    10.55074    0.06488    0.04059 =
         0.09401    0.02376   -0.00728   -0.00789
AFIX  43
H32   2    0.706182    0.858246    0.379387    10.55074   -1.20000
AFIX   0
PART 2
C32A  1    0.757585    0.797187    0.333754    10.44926    0.06538    0.03874 =
         0.08714    0.02583   -0.00422    0.00129
AFIX  43
H32A  2    0.775315    0.857816    0.385683    10.44926   -1.20000
AFIX   0

PART 0
C32B  1    0.321994    0.344869    0.661497    11.00000    0.09485    0.04080 =
         0.12119    0.03123    0.05763    0.01073
AFIX  43
H32B  2    0.261539    0.287288    0.623218    11.00000   -1.20000
AFIX   0

PART 1
C33   1    0.358247    0.440465    0.183855    10.55074    0.42405    0.26256 =
         0.18034   -0.06872    0.13208   -0.22528
AFIX  13
H33   2    0.403726    0.407495    0.231676    10.55074   -1.20000
AFIX   0
PART 2
C33A  1    0.313372    0.448287    0.112519    10.44926    0.42507    0.26422 =
         0.17802   -0.06936    0.13355   -0.22301
AFIX  13
H33A  2    0.287643    0.415273    0.041539    10.44926   -1.20000
AFIX   0
PART 1
C34   1    0.452813    0.514109    0.181637    10.55074    0.42661    0.26430 =
         0.18209   -0.06787    0.12973   -0.21969
AFIX  23
H34A  2    0.490681    0.494796    0.120013    10.55074   -1.20000
H34B  2    0.536797    0.525659    0.234845    10.55074   -1.20000
AFIX   0
PART 2
C34A  1    0.390781    0.536240    0.129448    10.44926    0.42903    0.26304 =
         0.17867   -0.07284    0.13248   -0.21806
AFIX  23
H34C  2    0.377773    0.557257    0.070719    10.44926   -1.20000
H34D  2    0.496386    0.528588    0.148420    10.44926   -1.20000
AFIX   0
PART 1
C35   1    0.372359    0.604412    0.191804    10.55074    0.42564    0.26125 =
         0.17860   -0.07326    0.13379   -0.21891
AFIX  23
H35A  2    0.416787    0.657382    0.251210    10.55074   -1.20000
H35B  2    0.377187    0.629252    0.136406    10.55074   -1.20000
AFIX   0
PART 2
C35A  1    0.335869    0.611257    0.207216    10.44926    0.42717    0.26125 =
         0.17628   -0.07263    0.13596   -0.21768
AFIX  23
H35C  2    0.409244    0.628236    0.266869    10.44926   -1.20000
H35D  2    0.316558    0.673225    0.189578    10.44926   -1.20000
AFIX   0
PART 1
C36   1    0.231178    0.583504    0.195856    10.55074    0.42442    0.26250 =
         0.17633   -0.07038    0.13486   -0.22138
AFIX  23
H36A  2    0.168472    0.585339    0.135815    10.55074   -1.20000
H36B  2    0.200175    0.635575    0.250109    10.55074   -1.20000
AFIX   0
PART 2
C36A  1    0.210049    0.571429    0.221108    10.44926    0.42550    0.26167 =
         0.17786   -0.07241    0.13227   -0.22003
AFIX  23
H36C  2    0.128349    0.613113    0.208084    10.44926   -1.20000
H36D  2    0.219684    0.573615    0.289276    10.44926   -1.20000
AFIX   0
PART 1
C37   1    0.319516    0.363877    0.087655    10.55074    0.41772    0.29487 =
         0.17205   -0.05729    0.12778   -0.23580
AFIX 133
H37A  2    0.289543    0.397343    0.038988    10.55074   -1.50000
H37B  2    0.238658    0.318804    0.088504    10.55074   -1.50000
H37C  2    0.404853    0.325068    0.072150    10.55074   -1.50000
AFIX   0
PART 2
C37A  1    0.398471    0.379068    0.156816    10.44926    0.42126    0.28197 =
         0.16012   -0.05928    0.13980   -0.22780
AFIX 133
H37D  2    0.338825    0.316949    0.144278    10.44926   -1.50000
H37E  2    0.424473    0.411239    0.226362    10.44926   -1.50000
H37F  2    0.487987    0.363568    0.128890    10.44926   -1.50000
AFIX   0

C38   1    0.176803    0.639466    0.942078    10.44926    0.23005    0.14432 =
         0.12866    0.00642    0.07207    0.05515
AFIX  23
H38A  2    0.177395    0.680200    1.009714    10.44926   -1.20000
H38B  2    0.277067    0.646119    0.928415    10.44926   -1.20000
AFIX   0
PART 1
C38A  1    0.214241    0.621486    0.914181    10.55074    0.22672    0.14178 =
         0.13593    0.00910    0.07425    0.05706
AFIX  23
H38C  2    0.182470    0.657064    0.975903    10.55074   -1.20000
H38D  2    0.322365    0.620860    0.927325    10.55074   -1.20000
AFIX   0
PART 2
C39   1    0.083739    0.682455    0.884085    10.44926    0.23725    0.14654 =
         0.13565    0.01164    0.06457    0.04842
AFIX  23
H39A  2    0.082644    0.749484    0.931650    10.44926   -1.20000
H39B  2    0.154514    0.692619    0.843689    10.44926   -1.20000
AFIX   0
PART 1
C39A  1    0.179018    0.678910    0.852490    10.55074    0.22856    0.14049 =
         0.13073    0.00645    0.08594    0.05644
AFIX  23
H39C  2    0.247542    0.738577    0.883260    10.55074   -1.20000
H39D  2    0.220010    0.640539    0.795187    10.55074   -1.20000
AFIX   0
PART 2
C40   1   -0.043992    0.687007    0.822536    10.44926    0.23498    0.14848 =
         0.12566    0.01247    0.07114    0.05359
AFIX  23
H40A  2   -0.019473    0.719202    0.775437    10.44926   -1.20000
H40B  2   -0.111362    0.730144    0.860513    10.44926   -1.20000
AFIX   0
PART 1
C40A  1    0.059386    0.719702    0.811490    10.55074    0.24594    0.15537 =
         0.13846    0.01313    0.05922    0.04553
AFIX  23
H40C  2    0.094566    0.755773    0.770303    10.55074   -1.20000
H40D  2    0.021622    0.770150    0.863890    10.55074   -1.20000
AFIX   0
PART 2
C41   1   -0.116546    0.594221    0.772682    10.44926    0.23907    0.15197 =
         0.12509    0.01733    0.05356    0.05080
AFIX  23
H41A  2   -0.082150    0.567565    0.710232    10.44926   -1.20000
H41B  2   -0.222802    0.603401    0.759189    10.44926   -1.20000
AFIX   0
PART 1
C41A  1   -0.057182    0.653694    0.756599    10.55074    0.24712    0.16009 =
         0.12559    0.01888    0.05665    0.04255
AFIX  23
H41C  2   -0.149200    0.679255    0.778524    10.55074   -1.20000
H41D  2   -0.064361    0.651716    0.688611    10.55074   -1.20000
AFIX   0
PART 2
C42   1   -0.094771    0.524313    0.822536    10.44926    0.22431    0.15631 =
         0.11433    0.01719    0.06700    0.05885
AFIX  23
H42A  2   -0.091659    0.460939    0.770220    10.44926   -1.20000
H42B  2   -0.190776    0.519797    0.842948    10.44926   -1.20000
AFIX   0
PART 1
C42A  1   -0.043681    0.556849    0.762109    10.55074    0.23453    0.15720 =
         0.12622    0.01211    0.05894    0.05405
AFIX  23
H42C  2   -0.003549    0.522354    0.703228    10.55074   -1.20000
H42D  2   -0.146884    0.530474    0.748877    10.55074   -1.20000
AFIX   0
PART 2
C43   1    0.002648    0.509676    0.898374    10.44926    0.21626    0.13410 =
         0.12696    0.01575    0.06862    0.07181
AFIX  23
H43A  2   -0.047773    0.535045    0.954530    10.44926   -1.20000
H43B  2   -0.000458    0.435923    0.884211    10.44926   -1.20000
AFIX   0
PART 1
C43A  1    0.022327    0.510451    0.827631    10.55074    0.22959    0.15440 =
         0.12855    0.01131    0.05972    0.06010
AFIX  23
H43C  2   -0.048034    0.517347    0.872858    10.55074   -1.20000
H43D  2    0.014456    0.438503    0.789778    10.55074   -1.20000
AFIX   0
HKLF 4


REM  ncl_noal_01_a.res in P1
REM wR2 = 0.3286, GooF = S = 1.316, Restrained GooF = 1.247 for all data
REM R1 = 0.1149 for 9195 Fo > 4sig(Fo) and 0.1330 for all 11884 data
REM 1076 parameters refined using 1878 restraints

END

WGHT      0.2000      0.0000

REM Highest difference peak  1.279,  deepest hole -0.757,  1-sigma level  0.090
Q1    1   0.1046  0.4205  0.9182  11.00000  0.05    1.28
Q2    1   0.3930  0.7194  0.0766  11.00000  0.05    0.96
Q3    1   0.5608  0.4781  0.9557  11.00000  0.05    0.77
Q4    1   0.2980  0.7323  1.0638  11.00000  0.05    0.73
Q5    1   0.0241  0.5591  0.4547  11.00000  0.05    0.55
Q6    1   0.3751  0.2062  0.5918  11.00000  0.05    0.54
Q7    1   0.6161 -0.1043  0.6373  11.00000  0.05    0.54
Q8    1   1.0164  0.1267  0.6632  11.00000  0.05    0.51
Q9    1   0.5186  0.3733  0.8853  11.00000  0.05    0.48
Q10   1   0.4390  1.0218  0.3356  11.00000  0.05    0.47
Q11   1   0.5436  0.5810  0.5282  11.00000  0.05    0.46
Q12   1   0.8183  0.9436  0.3917  11.00000  0.05    0.44
Q13   1   0.2112  0.3011  0.5409  11.00000  0.05    0.43
Q14   1   0.0380  0.5939  0.1952  11.00000  0.05    0.42
Q15   1   0.3580  0.2965  0.5798  11.00000  0.05    0.42
;
_shelx_res_checksum              31272
_shelx_hkl_file                  
;
 -11   0   1    0.27    1.08
 -11   1   0    1.43    1.08
 -11   1   1    0.44    1.14
 -11   2   0    1.26    1.06
 -11   2   1   -0.57    1.09
 -11   2   2    2.07    1.16
 -11   3   0   -0.11    0.97
 -11   3   1    2.44    1.05
 -11   3   2    0.92    1.09
 -11   3   3    2.84    1.16
 -10  -4   7   -0.44    1.77
 -10  -4   8    2.47    1.89
 -10  -4   9    0.41    1.88
 -10  -3   4    2.26    1.12
 -10  -3   5    3.41    1.20
 -10  -3   6    2.60    1.82
 -10  -3   7    1.85    1.23
 -10  -3   7    2.31    1.96
 -10  -3   8    3.65    1.32
 -10  -3   8    4.75    2.07
 -10  -3   9    5.18    2.14
 -10  -3  10    1.08    1.84
 -10  -2  -2    3.47    1.32
 -10  -2   0    0.40    0.96
 -10  -2   1    2.27    1.16
 -10  -2   2    1.01    0.96
 -10  -2   3    1.38    1.09
 -10  -2   4    5.95    1.30
 -10  -2   5    4.27    1.30
 -10  -2   5    4.35    1.88
 -10  -2   6    1.32    1.26
 -10  -2   6    2.50    1.97
 -10  -2   7    0.72    1.30
 -10  -2   7    1.91    2.11
 -10  -2   8    0.34    1.31
 -10  -2   8    0.84    2.20
 -10  -2   9    0.75    1.27
 -10  -2   9    1.00    2.01
 -10  -2  10    5.12    1.92
 -10  -1  -3    1.07    1.30
 -10  -1  -2   -0.09    1.10
 -10  -1  -1    0.71    1.32
 -10  -1  -1    2.00    0.99
 -10  -1   0   12.50    2.43
 -10  -1   0   12.67    1.40
 -10  -1   1    2.77    1.24
 -10  -1   1    0.93    0.98
 -10  -1   2    7.43    1.24
 -10  -1   3    5.58    1.30
 -10  -1   4    6.85    1.36
 -10  -1   4    1.41    1.83
 -10  -1   5    0.37    1.23
 -10  -1   5    2.56    1.32
 -10  -1   5    0.80    1.98
 -10  -1   6    5.00    1.40
 -10  -1   6    5.45    1.42
 -10  -1   6    5.86    2.20
 -10  -1   7    3.70    1.46
 -10  -1   7    2.47    2.18
 -10  -1   8    4.10    1.43
 -10  -1   8    5.02    2.25
 -10  -1   9    2.95    1.31
 -10  -1   9    7.18    2.09
 -10  -1  10    2.60    1.69
 -10   0  -4   -0.03    1.26
 -10   0  -3    0.99    1.45
 -10   0  -3   -0.50    1.03
 -10   0  -2    2.38    1.26
 -10   0  -2    1.47    0.94
 -10   0  -1    3.13    1.42
 -10   0  -1    4.94    1.14
 -10   0  -1    2.99    1.87
 -10   0   0    3.39    0.99
 -10   0   0    1.82    1.19
 -10   0   1    5.78    1.15
 -10   0   1    4.70    1.38
 -10   0   2   12.21    1.44
 -10   0   3    5.13    1.30
 -10   0   3    7.26    1.94
 -10   0   4    5.99    2.03
 -10   0   4    6.74    1.40
 -10   0   4    5.08    1.33
 -10   0   5    5.94    2.14
 -10   0   5    3.31    1.33
 -10   0   5    2.73    1.34
 -10   0   6    2.48    2.22
 -10   0   6    2.84    1.33
 -10   0   6    0.71    1.41
 -10   0   7    1.40    2.22
 -10   0   7    1.03    1.25
 -10   0   7    0.10    1.39
 -10   0   8    3.20    2.09
 -10   0   8    0.79    1.33
 -10   0   9    1.63    1.85
 -10   0   9    1.49    1.18
 -10   0  10    0.89    1.54
 -10   1  -5    2.87    1.05
 -10   1  -4    2.34    1.38
 -10   1  -3    4.74    1.59
 -10   1  -3    3.41    1.23
 -10   1  -3    6.04    1.00
 -10   1  -2   -0.04    1.30
 -10   1  -2    1.39    0.99
 -10   1  -1    0.74    1.45
 -10   1  -1    2.75    1.13
 -10   1  -1    1.82    1.89
 -10   1   0    6.71    1.11
 -10   1   0    6.16    1.34
 -10   1   1    4.87    1.16
 -10   1   1    4.73    1.40
 -10   1   2    3.36    1.20
 -10   1   2    1.82    1.75
 -10   1   3    6.44    1.93
 -10   1   3    7.04    1.33
 -10   1   3    3.59    1.23
 -10   1   4    3.86    2.02
 -10   1   4    4.08    1.33
 -10   1   4    4.05    1.35
 -10   1   5    3.72    2.15
 -10   1   5    4.23    1.36
 -10   1   5    1.94    1.37
 -10   1   6    5.18    2.24
 -10   1   6    5.78    1.37
 -10   1   6    2.95    1.43
 -10   1   7    4.34    2.16
 -10   1   7    8.64    1.37
 -10   1   7    5.32    1.48
 -10   1   8    1.18    1.91
 -10   1   8    1.38    1.25
 -10   1   9   -0.70    1.64
 -10   1  10    0.26    1.34
 -10   2  -5    3.23    1.11
 -10   2  -5    2.91    1.30
 -10   2  -4    2.14    1.49
 -10   2  -4    1.40    1.11
 -10   2  -3   -0.08    1.57
 -10   2  -3    1.35    1.29
 -10   2  -3    0.17    0.92
 -10   2  -2    2.61    1.39
 -10   2  -2    3.26    1.07
 -10   2  -1    2.17    1.52
 -10   2  -1    3.83    1.20
 -10   2  -1    5.55    2.01
 -10   2   0    3.72    1.07
 -10   2   0    3.74    1.29
 -10   2   1    3.86    1.14
 -10   2   1    4.99    1.37
 -10   2   2    2.44    1.78
 -10   2   2    0.51    1.14
 -10   2   2    0.20    1.09
 -10   2   2   -0.23    1.33
 -10   2   3    1.82    1.90
 -10   2   3    1.72    1.16
 -10   2   3    0.31    1.17
 -10   2   4    3.04    2.04
 -10   2   4    4.04    1.27
 -10   2   4    1.89    1.34
 -10   2   5    3.18    1.24
 -10   2   5    3.77    1.39
 -10   2   6    3.10    2.08
 -10   2   6    0.53    1.14
 -10   2   6   -0.14    1.31
 -10   2   7    3.15    1.98
 -10   2   7    0.76    1.24
 -10   2   8    4.68    1.78
 -10   2   8    0.50    1.10
 -10   2   9    2.97    1.54
 -10   3  -5    0.16    1.01
 -10   3  -5    1.28    1.29
 -10   3  -4    4.73    1.54
 -10   3  -4    5.18    1.23
 -10   3  -3    0.76    1.57
 -10   3  -3    2.14    1.30
 -10   3  -3    2.62    0.98
 -10   3  -2    2.15    1.40
 -10   3  -2    2.90    1.06
 -10   3  -1    3.80    1.53
 -10   3  -1    2.31    1.12
 -10   3   0    3.00    1.52
 -10   3   0    2.82    1.95
 -10   3   0    1.87    1.20
 -10   3   0    1.48    0.98
 -10   3   1    6.07    1.33
 -10   3   1    4.42    1.11
 -10   3   1    6.40    1.16
 -10   3   1    4.19    1.67
 -10   3   2    1.40    1.26
 -10   3   2    1.38    1.12
 -10   3   2    3.46    1.13
 -10   3   2    2.92    1.84
 -10   3   3    4.87    1.38
 -10   3   3    3.29    1.23
 -10   3   3    5.64    1.21
 -10   3   4    3.92    1.34
 -10   3   4    3.39    1.14
 -10   3   4    2.15    1.97
 -10   3   5    2.03    1.31
 -10   3   5    1.77    1.05
 -10   3   5    1.19    1.96
 -10   3   6    3.30    1.94
 -10   3   6    5.50    1.33
 -10   3   7    2.09    1.80
 -10   3   7    0.98    1.13
 -10   3   8    3.33    1.58
 -10   4  -5    0.83    1.00
 -10   4  -5    1.62    1.24
 -10   4  -4    2.00    1.44
 -10   4  -4    0.78    1.16
 -10   4  -3    0.95    1.50
 -10   4  -3    1.63    0.95
 -10   4  -3    1.26    1.25
 -10   4  -2    1.91    1.03
 -10   4  -2    2.00    1.36
 -10   4  -1    2.76    1.35
 -10   4  -1    1.51    1.08
 -10   4  -1    2.11    1.45
 -10   4   0   -0.35    1.50
 -10   4   0    2.05    1.52
 -10   4   0    1.60    1.13
 -10   4   1    4.68    1.73
 -10   4   1    7.57    1.15
 -10   4   1    5.60    1.25
 -10   4   2    1.20    1.75
 -10   4   2    1.93    1.01
 -10   4   2    1.23    1.19
 -10   4   2    2.82    1.15
 -10   4   3   -0.44    1.83
 -10   4   3    2.28    1.02
 -10   4   3    1.26    1.18
 -10   4   3    1.65    1.18
 -10   4   4    3.37    1.92
 -10   4   4    6.56    1.35
 -10   4   4    5.04    1.16
 -10   4   5    1.85    1.77
 -10   4   5    1.40    0.97
 -10   4   5    1.20    1.15
 -10   4   6    5.06    1.79
 -10   4   6    2.67    1.14
 -10   4   7    3.30    1.56
 -10   5  -5    0.29    1.14
 -10   5  -4    0.50    1.04
 -10   5  -4    1.31    1.14
 -10   5  -4    1.41    1.35
 -10   5  -3    3.76    0.96
 -10   5  -3    4.51    1.28
 -10   5  -3    4.99    1.48
 -10   5  -2    1.75    0.98
 -10   5  -2    1.53    1.31
 -10   5  -2    0.79    1.46
 -10   5  -1    1.83    1.00
 -10   5  -1    1.42    1.34
 -10   5  -1    0.87    1.36
 -10   5   0    4.79    1.10
 -10   5   0    6.53    1.50
 -10   5   0    3.79    1.54
 -10   5   1    2.83    1.07
 -10   5   1    2.83    1.42
 -10   5   1    4.44    1.65
 -10   5   2    3.11    1.08
 -10   5   2    2.48    1.36
 -10   5   2    2.55    1.74
 -10   5   3    0.85    0.97
 -10   5   3    2.29    1.12
 -10   5   3    2.07    1.26
 -10   5   3    2.35    1.77
 -10   5   4    3.19    1.15
 -10   5   4    0.83    1.75
 -10   5   5    2.77    1.08
 -10   5   5    0.77    1.62
 -10   5   6    1.53    1.47
 -10   6  -4    0.74    1.03
 -10   6  -4    1.84    1.20
 -10   6  -3   -0.55    1.09
 -10   6  -3    1.32    1.32
 -10   6  -2    1.56    0.91
 -10   6  -2    0.83    1.19
 -10   6  -2   -0.31    1.33
 -10   6  -2    0.65    1.20
 -10   6  -1    3.86    0.96
 -10   6  -1    2.63    1.25
 -10   6  -1    2.29    1.33
 -10   6  -1    2.27    1.33
 -10   6   0    1.85    0.93
 -10   6   0    1.69    1.23
 -10   6   0    1.79    1.46
 -10   6   0    2.01    1.32
 -10   6   1    1.06    0.89
 -10   6   1    1.11    1.16
 -10   6   1    1.49    1.50
 -10   6   2    3.52    1.16
 -10   6   2    5.06    1.66
 -10   6   3    2.54    1.58
 -10   6   4    1.90    1.47
 -10   6   5    1.76    1.34
 -10   7  -3    1.05    1.02
 -10   7  -2    1.15    1.09
 -10   7  -1    3.17    1.12
 -10   7  -1    3.41    1.30
 -10   7   0    3.25    1.07
 -10   7   0    1.20    1.32
 -10   7   1    0.89    1.36
 -10   7   2    0.96    1.35
 -10   7   3    2.53    1.32
 -10   7   4    1.66    1.22
  -9  -6   9    0.97    1.49
  -9  -6  10    0.32    1.50
  -9  -5   7    0.46    1.46
  -9  -5   8   -0.30    1.57
  -9  -5   9    0.31    1.66
  -9  -5  10    3.60    1.70
  -9  -5  11    1.16    1.42
  -9  -4   6    1.56    1.53
  -9  -4   7    9.21    1.86
  -9  -4   8   18.95    2.24
  -9  -4   8   19.23    3.19
  -9  -4   9    6.17    1.93
  -9  -4   9    3.39    2.46
  -9  -4  10    9.30    1.90
  -9  -4  11    2.39    1.47
  -9  -4  11    1.97    2.20
  -9  -4  12    1.92    1.93
  -9  -3  -1    1.18    1.72
  -9  -3   2    4.73    1.35
  -9  -3   2    3.74    2.42
  -9  -3   3   -0.43    2.34
  -9  -3   3    1.59    2.21
  -9  -3   4    2.04    2.57
  -9  -3   4    2.35    2.30
  -9  -3   5    2.70    2.49
  -9  -3   6    6.49    1.81
  -9  -3   7   11.40    2.04
  -9  -3   8    6.13    2.56
  -9  -3   8    5.13    1.92
  -9  -3   9    7.22    2.69
  -9  -3   9    6.11    1.91
  -9  -3  10   -0.33    2.44
  -9  -3  10    0.67    1.63
  -9  -3  11    4.58    2.31
  -9  -3  11    7.28    1.59
  -9  -3  12    3.09    1.94
  -9  -3  12    1.01    1.22
  -9  -2  -5   -0.53    1.05
  -9  -2  -3    0.92    1.68
  -9  -2  -2    1.79    1.79
  -9  -2  -1    3.94    1.25
  -9  -2   1   10.50    2.70
  -9  -2   1   13.18    1.57
  -9  -2   2   -2.32    2.48
  -9  -2   2    1.38    2.05
  -9  -2   2    1.92    1.36
  -9  -2   3    2.03    2.60
  -9  -2   3    2.12    2.23
  -9  -2   4   -0.63    2.34
  -9  -2   4    2.24    2.37
  -9  -2   4    3.79    2.93
  -9  -2   5    4.03    1.68
  -9  -2   5   -2.10    2.55
  -9  -2   6   -0.62    1.70
  -9  -2   6    5.07    2.89
  -9  -2   7    5.12    1.92
  -9  -2   8    1.45    1.84
  -9  -2   9    9.98    2.00
  -9  -2  10    7.87    2.57
  -9  -2  10   10.93    1.88
  -9  -2  11    3.74    2.28
  -9  -2  11    1.67    1.41
  -9  -2  12    2.86    2.00
  -9  -1  -6    1.91    1.05
  -9  -1  -5    4.65    1.49
  -9  -1  -4    0.39    1.69
  -9  -1  -4    0.29    1.58
  -9  -1  -3    5.42    2.05
  -9  -1  -3    4.81    2.04
  -9  -1  -2    2.46    2.10
  -9  -1  -2    1.89    1.17
  -9  -1  -1    1.41    1.04
  -9  -1  -1    1.11    1.29
  -9  -1   0    0.75    2.19
  -9  -1   0    0.09    1.15
  -9  -1   1   24.57    3.55
  -9  -1   1   27.90    2.14
  -9  -1   2    3.31    2.36
  -9  -1   2    3.29    2.59
  -9  -1   2    5.13    1.54
  -9  -1   3   11.78    2.52
  -9  -1   3   16.90    3.19
  -9  -1   3   14.10    3.33
  -9  -1   4   -1.17    2.49
  -9  -1   4    1.39    1.57
  -9  -1   4    0.24    2.72
  -9  -1   4    0.69    2.55
  -9  -1   5    3.39    1.76
  -9  -1   5    4.29    2.68
  -9  -1   6    2.67    1.77
  -9  -1   6    1.22    2.64
  -9  -1   7    5.08    1.95
  -9  -1   8   -0.64    1.84
  -9  -1   9    0.97    1.70
  -9  -1   9   -1.04    2.55
  -9  -1  10   -0.11    1.52
  -9  -1  10    2.02    2.45
  -9  -1  11    2.48    1.36
  -9  -1  11    1.98    2.22
  -9  -1  12    2.20    1.92
  -9   0  -7    2.75    1.01
  -9   0  -6    3.32    1.24
  -9   0  -6    1.85    1.33
  -9   0  -5    0.60    1.57
  -9   0  -4    1.56    1.32
  -9   0  -4    3.74    1.75
  -9   0  -4    5.60    1.09
  -9   0  -4    7.96    2.12
  -9   0  -3    1.73    1.12
  -9   0  -3    1.67    1.50
  -9   0  -3    2.43    2.04
  -9   0  -3    2.52    2.05
  -9   0  -2    2.50    1.02
  -9   0  -2    1.73    2.20
  -9   0  -2    3.21    1.29
  -9   0  -1    5.40    2.32
  -9   0  -1    4.05    1.50
  -9   0  -1    4.16    1.18
  -9   0   0   33.85    3.86
  -9   0   0   33.14    2.28
  -9   0   1    2.31    2.40
  -9   0   1    3.45    1.43
  -9   0   2    4.44    2.20
  -9   0   2    6.55    2.64
  -9   0   2    6.65    2.85
  -9   0   2    6.42    1.57
  -9   0   3    4.01    2.41
  -9   0   3    0.46    2.65
  -9   0   3   -0.89    2.40
  -9   0   3    1.88    1.51
  -9   0   4   22.50    3.11
  -9   0   4   30.68    4.31
  -9   0   4   25.70    3.72
  -9   0   4   25.76    2.36
  -9   0   5    8.08    2.89
  -9   0   5    5.02    1.83
  -9   0   6    4.85    2.70
  -9   0   6    8.22    1.97
  -9   0   7    4.53    1.89
  -9   0   8    0.27    1.75
  -9   0   8   -0.46    2.56
  -9   0   9    1.77    1.66
  -9   0   9    1.16    2.50
  -9   0  10   -0.21    1.40
  -9   0  10    0.72    2.31
  -9   0  11    1.49    1.25
  -9   0  11    3.13    2.14
  -9   0  11    0.79    1.96
  -9   0  12    1.70    1.83
  -9   0  12    3.23    1.64
  -9   1  -8   -0.16    1.71
  -9   1  -7    1.62    1.11
  -9   1  -7    2.92    1.25
  -9   1  -6    2.66    1.35
  -9   1  -6    2.43    1.51
  -9   1  -5    1.54    1.24
  -9   1  -5    1.92    1.67
  -9   1  -5    2.89    0.99
  -9   1  -5    2.04    1.74
  -9   1  -4    1.12    1.04
  -9   1  -4   -1.54    1.91
  -9   1  -4    1.64    1.96
  -9   1  -4    0.96    1.38
  -9   1  -3    2.81    1.23
  -9   1  -3    0.21    1.57
  -9   1  -3    1.16    1.99
  -9   1  -3    1.14    2.01
  -9   1  -2    4.09    1.15
  -9   1  -2    4.45    2.27
  -9   1  -2    1.02    1.28
  -9   1  -1    1.66    2.18
  -9   1  -1    3.08    1.23
  -9   1  -1   -0.46    1.42
  -9   1   0   15.53    1.67
  -9   1   0    9.29    2.77
  -9   1   1    5.34    2.17
  -9   1   1    9.35    1.61
  -9   1   1   11.30    2.88
  -9   1   2   15.59    3.28
  -9   1   2   11.02    2.82
  -9   1   2   12.34    2.51
  -9   1   2   17.01    1.88
  -9   1   2   12.14    1.78
  -9   1   3   10.63    2.88
  -9   1   3    4.78    2.79
  -9   1   3   14.75    2.72
  -9   1   3   12.83    1.86
  -9   1   3   10.58    1.81
  -9   1   4   10.75    1.91
  -9   1   4   16.18    3.45
  -9   1   4   11.86    2.83
  -9   1   5    3.99    1.82
  -9   1   5   -0.24    2.68
  -9   1   5    5.13    2.71
  -9   1   5    3.11    2.66
  -9   1   6    7.78    2.88
  -9   1   6    8.80    2.01
  -9   1   7    2.06    2.72
  -9   1   7   -0.07    1.73
  -9   1   8    3.48    2.61
  -9   1   8    2.36    1.71
  -9   1   8    1.35    2.51
  -9   1   9   -0.59    2.32
  -9   1   9    2.26    1.52
  -9   1   9    3.21    2.45
  -9   1  10    1.37    2.07
  -9   1  10    1.44    1.33
  -9   1  10    2.71    2.26
  -9   1  11    0.64    1.74
  -9   1  11    0.67    2.01
  -9   1  11    2.07    1.13
  -9   2  -8    3.14    1.72
  -9   2  -8    2.32    1.00
  -9   2  -7    4.99    1.42
  -9   2  -7    5.35    1.27
  -9   2  -6    1.98    1.17
  -9   2  -6    4.91    1.69
  -9   2  -5    6.21    1.84
  -9   2  -5    4.84    1.13
  -9   2  -5    2.36    1.36
  -9   2  -5    7.15    2.12
  -9   2  -4    8.20    1.32
  -9   2  -4    4.48    1.57
  -9   2  -4    7.92    2.30
  -9   2  -4    9.05    2.27
  -9   2  -3    5.19    1.31
  -9   2  -3    3.28    2.10
  -9   2  -3    3.96    2.13
  -9   2  -3    2.52    1.66
  -9   2  -2   -0.89    2.15
  -9   2  -2    2.01    1.11
  -9   2  -2    2.22    1.38
  -9   2  -1    2.92    1.25
  -9   2  -1    2.10    1.52
  -9   2  -1    0.55    2.13
  -9   2   0    0.97    2.23
  -9   2   0    3.71    1.37
  -9   2   0    2.68    1.93
  -9   2   1    6.08    1.51
  -9   2   1    4.78    1.47
  -9   2   1    3.70    2.47
  -9   2   1    5.19    2.19
  -9   2   2    2.63    1.53
  -9   2   2    0.59    1.41
  -9   2   2   -0.21    2.47
  -9   2   2    0.62    2.11
  -9   2   2    4.48    2.33
  -9   2   3    3.62    1.58
  -9   2   3    3.54    1.58
  -9   2   3    0.88    2.43
  -9   2   3    3.02    2.34
  -9   2   3    1.81    2.38
  -9   2   4   18.76    2.00
  -9   2   4   17.32    2.93
  -9   2   4   14.16    3.15
  -9   2   4   12.76    3.20
  -9   2   4   14.74    2.10
  -9   2   5   11.67    2.91
  -9   2   5   12.17    2.05
  -9   2   6    4.29    2.77
  -9   2   6    1.76    1.73
  -9   2   7   -0.25    2.61
  -9   2   7   -1.04    2.52
  -9   2   7    3.67    1.74
  -9   2   8    2.78    2.40
  -9   2   8    3.52    2.55
  -9   2   8    3.62    1.58
  -9   2   9    1.76    2.11
  -9   2   9    1.04    2.27
  -9   2   9    2.13    1.43
  -9   2  10    0.43    1.80
  -9   2  10    2.09    2.13
  -9   2  10    0.21    1.21
  -9   2  11    3.79    1.90
  -9   2  11    2.34    1.53
  -9   3  -8    4.74    1.27
  -9   3  -8    4.44    1.07
  -9   3  -7    4.31    1.48
  -9   3  -7    1.37    1.20
  -9   3  -6    6.25    1.79
  -9   3  -6    4.61    1.36
  -9   3  -5    3.77    1.46
  -9   3  -5    3.02    1.81
  -9   3  -5    1.13    1.76
  -9   3  -5    1.38    1.07
  -9   3  -4    8.96    1.72
  -9   3  -4    9.26    2.27
  -9   3  -4   12.11    2.44
  -9   3  -4    9.96    1.37
  -9   3  -3    6.47    1.78
  -9   3  -3    6.58    1.41
  -9   3  -3    7.79    2.39
  -9   3  -3    3.33    2.07
  -9   3  -2    9.37    2.58
  -9   3  -2   13.74    1.47
  -9   3  -2   12.36    1.64
  -9   3  -1   12.56    2.67
  -9   3  -1   11.58    2.05
  -9   3  -1   12.22    1.52
  -9   3  -1   14.21    1.80
  -9   3   0    3.02    2.31
  -9   3   0    1.31    1.99
  -9   3   0    0.40    1.29
  -9   3   0    2.14    1.28
  -9   3   0    0.80    1.57
  -9   3   1   14.72    2.98
  -9   3   1   12.92    2.42
  -9   3   1   14.56    1.74
  -9   3   1   12.47    1.72
  -9   3   2    1.82    2.27
  -9   3   2    3.46    2.32
  -9   3   2    4.29    1.51
  -9   3   2    4.45    1.55
  -9   3   3    4.73    2.36
  -9   3   3    2.48    2.43
  -9   3   3    2.45    1.57
  -9   3   3    5.32    1.53
  -9   3   3    4.62    2.49
  -9   3   4    3.98    1.73
  -9   3   4    3.42    1.43
  -9   3   4    1.85    2.53
  -9   3   5    2.55    1.72
  -9   3   5    5.07    1.48
  -9   3   5    3.27    2.54
  -9   3   6    9.47    1.89
  -9   3   6    6.70    2.66
  -9   3   6   12.97    1.62
  -9   3   7    5.86    1.74
  -9   3   7    7.39    2.51
  -9   3   7    4.57    1.29
  -9   3   7    5.62    2.49
  -9   3   8    0.88    1.39
  -9   3   8    1.71    2.16
  -9   3   8    0.51    1.02
  -9   3   8    1.74    2.33
  -9   3   9    5.21    1.96
  -9   3   9    3.03    1.29
  -9   3   9    4.16    2.21
  -9   3  10    3.58    1.61
  -9   4  -8    5.03    1.28
  -9   4  -8    3.49    1.72
  -9   4  -8    3.37    1.03
  -9   4  -7    3.51    1.21
  -9   4  -7    4.95    1.50
  -9   4  -6    2.88    1.74
  -9   4  -6    3.69    1.34
  -9   4  -6    5.31    1.42
  -9   4  -5    9.24    1.95
  -9   4  -5    8.11    2.16
  -9   4  -5   11.17    1.34
  -9   4  -5   10.42    1.65
  -9   4  -4    5.08    1.98
  -9   4  -4    8.66    2.20
  -9   4  -4    6.37    1.29
  -9   4  -4    4.25    1.59
  -9   4  -3   19.99    2.81
  -9   4  -3   23.04    2.97
  -9   4  -3   22.72    2.27
  -9   4  -3   25.42    1.92
  -9   4  -2    5.63    1.80
  -9   4  -2    7.08    2.32
  -9   4  -2    4.15    1.81
  -9   4  -2    5.07    1.42
  -9   4  -1    9.00    1.57
  -9   4  -1   11.14    1.43
  -9   4  -1    6.45    1.96
  -9   4   0    9.36    1.56
  -9   4   0   12.42    1.71
  -9   4   0   13.33    1.56
  -9   4   0    8.34    2.21
  -9   4   1    1.59    1.38
  -9   4   1    1.16    1.47
  -9   4   1    1.95    1.30
  -9   4   1    4.27    2.12
  -9   4   2    9.45    1.72
  -9   4   2   10.59    1.56
  -9   4   2    9.10    2.41
  -9   4   3    3.24    1.62
  -9   4   3    0.94    1.32
  -9   4   3   -0.08    2.33
  -9   4   4    7.42    1.79
  -9   4   4    7.51    1.43
  -9   4   4   10.72    2.64
  -9   4   5    1.75    1.59
  -9   4   5    1.05    1.25
  -9   4   5    4.21    2.44
  -9   4   6    3.54    1.60
  -9   4   6    6.27    1.25
  -9   4   6    2.74    2.29
  -9   4   7    1.70    1.42
  -9   4   7    2.58    1.04
  -9   4   7    3.37    2.14
  -9   4   8    3.44    1.88
  -9   4   8   -0.40    1.22
  -9   4   9    4.40    1.61
  -9   4   9    3.07    1.14
  -9   5  -8    3.16    1.02
  -9   5  -8    2.47    1.20
  -9   5  -7    4.08    1.18
  -9   5  -7    2.63    1.44
  -9   5  -6    5.36    1.72
  -9   5  -6    6.07    1.41
  -9   5  -6    4.43    1.33
  -9   5  -5    0.40    1.73
  -9   5  -5    0.92    1.76
  -9   5  -5    2.32    1.46
  -9   5  -5    1.13    1.07
  -9   5  -4    3.11    1.85
  -9   5  -4    1.66    1.81
  -9   5  -4    1.81    1.55
  -9   5  -4    0.34    1.11
  -9   5  -3    1.24    1.54
  -9   5  -3    3.34    1.93
  -9   5  -3    0.21    1.62
  -9   5  -3    1.26    1.21
  -9   5  -2    6.91    1.83
  -9   5  -2    8.65    2.28
  -9   5  -2    6.95    1.80
  -9   5  -2    9.56    1.45
  -9   5  -1    5.44    1.44
  -9   5  -1    6.90    1.25
  -9   5  -1    4.78    1.89
  -9   5  -1    3.37    1.82
  -9   5  -1    4.88    2.14
  -9   5   0    2.98    1.35
  -9   5   0    3.05    1.38
  -9   5   0    2.97    1.21
  -9   5   0    4.40    2.05
  -9   5   1    5.83    1.44
  -9   5   1    6.45    1.51
  -9   5   1    7.19    1.36
  -9   5   1    8.43    2.28
  -9   5   2    6.02    1.44
  -9   5   2    6.73    1.60
  -9   5   2    8.86    1.40
  -9   5   3    1.78    1.34
  -9   5   3    4.72    1.58
  -9   5   3    4.14    1.22
  -9   5   3    4.15    2.33
  -9   5   4    1.23    1.24
  -9   5   4    3.17    1.59
  -9   5   4    2.50    1.14
  -9   5   4    2.65    2.32
  -9   5   5    1.46    1.50
  -9   5   5    1.92    1.11
  -9   5   5    2.74    1.08
  -9   5   5    2.99    2.20
  -9   5   6    0.60    1.35
  -9   5   6    0.60    0.91
  -9   5   6    2.36    2.03
  -9   5   7    5.06    1.86
  -9   5   7    2.30    1.23
  -9   5   8    4.39    1.64
  -9   5   8    5.16    1.17
  -9   6  -7    0.89    1.01
  -9   6  -7    1.04    1.33
  -9   6  -6    1.28    1.28
  -9   6  -6    1.53    1.15
  -9   6  -6    1.75    1.50
  -9   6  -5    2.20    1.67
  -9   6  -5    3.97    1.47
  -9   6  -5    0.91    1.06
  -9   6  -4    1.91    1.52
  -9   6  -4    0.78    1.41
  -9   6  -4    1.23    1.69
  -9   6  -4    2.94    1.16
  -9   6  -3    1.42    1.71
  -9   6  -3    1.85    1.58
  -9   6  -3    1.60    1.16
  -9   6  -3    0.94    1.52
  -9   6  -3   -0.66    1.64
  -9   6  -2    3.99    1.21
  -9   6  -2    1.34    1.56
  -9   6  -2    0.81    1.63
  -9   6  -1    0.58    1.79
  -9   6  -1    0.25    1.18
  -9   6  -1    0.58    1.62
  -9   6  -1    0.97    1.61
  -9   6   0    1.51    1.08
  -9   6   0    1.23    1.93
  -9   6   0    0.96    1.20
  -9   6   0    0.69    1.55
  -9   6   0   -1.25    1.77
  -9   6   1    2.30    1.09
  -9   6   1    0.39    2.00
  -9   6   1    1.46    1.36
  -9   6   1    1.61    1.23
  -9   6   1    1.36    1.57
  -9   6   1    1.36    1.69
  -9   6   2    0.76    1.02
  -9   6   2    0.45    1.44
  -9   6   2    0.91    1.14
  -9   6   2    2.51    1.42
  -9   6   2   -1.39    2.09
  -9   6   3    4.28    1.09
  -9   6   3    0.54    1.35
  -9   6   3    1.98    1.11
  -9   6   3    2.29    1.40
  -9   6   3    2.93    2.21
  -9   6   4    3.13    2.07
  -9   6   4    1.10    0.91
  -9   6   4    2.61    1.42
  -9   6   5    1.44    1.85
  -9   6   5   -0.31    2.06
  -9   6   5    2.33    1.30
  -9   6   6    3.72    1.23
  -9   6   6    4.00    1.78
  -9   6   7    2.39    1.07
  -9   6   7    2.47    1.52
  -9   7  -7    4.25    1.24
  -9   7  -6    1.71    1.00
  -9   7  -6    1.74    1.01
  -9   7  -6    0.92    1.36
  -9   7  -5    1.55    1.46
  -9   7  -5    0.03    1.05
  -9   7  -5    1.14    1.29
  -9   7  -4    1.78    1.06
  -9   7  -4    1.26    1.55
  -9   7  -4    0.72    1.40
  -9   7  -4    1.54    1.39
  -9   7  -3    3.49    1.11
  -9   7  -3    4.18    1.60
  -9   7  -3    3.94    1.61
  -9   7  -3    3.08    1.49
  -9   7  -2    1.32    1.09
  -9   7  -2    3.31    1.58
  -9   7  -2    0.40    1.63
  -9   7  -2    0.93    1.44
  -9   7  -1    7.48    1.23
  -9   7  -1    8.59    1.95
  -9   7  -1    5.31    1.61
  -9   7  -1    5.77    1.55
  -9   7   0    2.64    1.09
  -9   7   0    4.46    1.93
  -9   7   0    2.49    1.44
  -9   7   1    5.34    1.12
  -9   7   1    6.46    2.04
  -9   7   1    5.10    1.42
  -9   7   2    1.29    1.94
  -9   7   3    3.59    1.93
  -9   7   3    3.61    1.31
  -9   7   4    6.26    1.90
  -9   7   4    8.10    1.35
  -9   7   4    4.90    1.98
  -9   7   5    5.07    1.70
  -9   7   5    2.62    1.13
  -9   7   5    1.14    1.91
  -9   7   6    3.78    1.47
  -9   7   6    5.45    1.09
  -9   7   6    4.87    1.91
  -9   7   7    0.27    1.65
  -9   8  -6    3.33    1.20
  -9   8  -5    1.31    1.00
  -9   8  -5    2.31    1.27
  -9   8  -5    1.19    1.22
  -9   8  -4    0.94    1.38
  -9   8  -4    1.17    1.30
  -9   8  -4   -0.23    1.27
  -9   8  -3    1.10    0.98
  -9   8  -3    0.28    1.29
  -9   8  -3    2.76    1.53
  -9   8  -2    0.08    1.26
  -9   8  -2    2.31    0.97
  -9   8  -1    3.68    1.31
  -9   8  -1    2.01    0.94
  -9   8  -1    3.00    1.72
  -9   8   0    2.90    1.78
  -9   8   1    2.94    1.78
  -9   8   2    3.74    1.75
  -9   8   3    3.77    1.65
  -9   8   4    6.86    1.60
  -9   8   4    2.19    1.71
  -9   8   5    2.65    1.31
  -9   9  -4    4.41    1.35
  -9   9  -3    1.31    1.42
  -9   9  -2    2.43    1.53
  -9   9  -1    3.01    1.55
  -9   9   0    3.79    1.60
  -9   9   1    3.37    1.54
  -9   9   2    3.04    1.48
  -9   9   3    0.17    1.28
  -9  10  -3    4.34    1.31
  -9  10  -2    2.50    1.28
  -9  10  -1    0.64    1.29
  -9  10   0    4.45    1.33
  -9  10   1    0.44    1.22
  -8  -8  12    3.35    2.19
  -8  -7   9    4.68    2.65
  -8  -7  10   12.73    3.16
  -8  -7  11    2.15    2.58
  -8  -7  12    0.51    2.36
  -8  -7  13    5.33    2.18
  -8  -6   6    4.16    2.71
  -8  -6   8    6.16    2.76
  -8  -6   9    4.38    2.88
  -8  -6  10    9.93    3.03
  -8  -6  11   -1.10    2.73
  -8  -6  11    0.42    2.37
  -8  -6  12    0.71    3.61
  -8  -6  12    8.63    2.63
  -8  -6  13    2.12    3.28
  -8  -6  13    1.59    2.29
  -8  -5   3   26.35    3.53
  -8  -5   4    5.46    2.58
  -8  -5   5   19.51    3.46
  -8  -5   7   25.32    3.60
  -8  -5   7   24.85    3.83
  -8  -5   8   16.59    3.35
  -8  -5   8   20.55    3.74
  -8  -5   9   -1.53    2.84
  -8  -5   9    0.84    2.92
  -8  -5  10    1.67    2.72
  -8  -5  10    0.36    2.92
  -8  -5  11    0.65    2.53
  -8  -5  11    1.73    2.76
  -8  -5  11    0.47    4.06
  -8  -5  12    5.97    2.69
  -8  -5  12    7.26    3.84
  -8  -5  13    4.70    2.41
  -8  -5  13    2.38    3.38
  -8  -5  14    2.77    2.07
  -8  -4  -3    4.48    1.93
  -8  -4  -2   -1.25    1.86
  -8  -4   1   17.11    2.93
  -8  -4   1   15.57    2.90
  -8  -4   2    5.79    2.10
  -8  -4   2    4.48    2.71
  -8  -4   3   20.03    3.27
  -8  -4   3   17.12    3.17
  -8  -4   4   52.98    4.65
  -8  -4   4   50.23    4.96
  -8  -4   5   11.14    2.51
  -8  -4   5   12.64    3.26
  -8  -4   6   11.52    2.94
  -8  -4   7   17.39    3.45
  -8  -4   7   10.83    3.21
  -8  -4   8    5.65    3.07
  -8  -4   8    7.63    3.35
  -8  -4   9    5.66    3.09
  -8  -4   9    1.77    2.60
  -8  -4   9    3.10    3.09
  -8  -4  10   12.25    3.10
  -8  -4  10    6.75    2.87
  -8  -4  11    3.09    4.15
  -8  -4  11    4.24    2.87
  -8  -4  11    1.10    2.61
  -8  -4  12   -0.88    3.89
  -8  -4  12    3.34    2.68
  -8  -4  12    0.58    2.25
  -8  -4  13    7.80    3.62
  -8  -4  13    4.07    2.48
  -8  -4  14    3.48    2.13
  -8  -3  -7    2.78    1.88
  -8  -3  -4    1.51    1.83
  -8  -3  -3    8.87    2.38
  -8  -3  -2    1.31    2.01
  -8  -3  -1    0.68    1.90
  -8  -3   0   10.94    2.87
  -8  -3   0    8.75    2.55
  -8  -3   1    4.35    1.41
  -8  -3   1    3.95    2.29
  -8  -3   1    8.70    2.48
  -8  -3   1    4.41    2.53
  -8  -3   2   16.04    2.88
  -8  -3   2   10.21    3.13
  -8  -3   2   15.85    3.11
  -8  -3   3   13.27    2.95
  -8  -3   3   11.87    3.14
  -8  -3   4    9.43    2.62
  -8  -3   4    9.71    3.16
  -8  -3   5   42.89    4.10
  -8  -3   5   35.04    4.08
  -8  -3   5   41.36    4.79
  -8  -3   6   15.06    2.74
  -8  -3   6   19.25    3.37
  -8  -3   6   13.21    3.24
  -8  -3   7   11.82    3.36
  -8  -3   7    6.44    3.05
  -8  -3   8   13.50    3.62
  -8  -3   8   11.36    3.38
  -8  -3   8    5.79    3.11
  -8  -3   9   13.88    3.54
  -8  -3   9   11.72    3.29
  -8  -3   9    9.75    3.12
  -8  -3  10    5.53    3.05
  -8  -3  10    7.49    3.04
  -8  -3  10    6.27    4.45
  -8  -3  11   -0.22    2.52
  -8  -3  11    6.18    2.91
  -8  -3  11    2.66    4.25
  -8  -3  12    1.54    2.34
  -8  -3  12    4.03    3.95
  -8  -3  12    3.30    2.75
  -8  -3  13    4.26    3.59
  -8  -3  13    1.99    1.41
  -8  -3  13    0.52    2.41
  -8  -3  14    0.82    2.07
  -8  -2  -8    0.55    1.81
  -8  -2  -6    7.35    1.39
  -8  -2  -5    4.35    2.07
  -8  -2  -5    4.11    1.88
  -8  -2  -4    9.68    2.41
  -8  -2  -4   10.66    2.33
  -8  -2  -3    7.59    2.37
  -8  -2  -2    1.35    1.97
  -8  -2  -1   11.80    3.08
  -8  -2  -1    9.69    2.55
  -8  -2   0   32.30    2.29
  -8  -2   0   34.88    4.00
  -8  -2   0   32.05    3.64
  -8  -2   0   33.15    4.03
  -8  -2   1    5.72    2.85
  -8  -2   1    5.72    2.49
  -8  -2   1    6.83    2.57
  -8  -2   2   18.74    3.47
  -8  -2   2   23.98    3.86
  -8  -2   2   15.96    2.92
  -8  -2   3    7.52    2.99
  -8  -2   4    5.69    2.98
  -8  -2   4    2.41    2.18
  -8  -2   4    4.54    2.39
  -8  -2   5    7.51    3.15
  -8  -2   5    8.82    2.82
  -8  -2   5    7.57    2.80
  -8  -2   5    8.20    2.50
  -8  -2   6    2.64    2.67
  -8  -2   6    0.73    2.63
  -8  -2   6    3.50    2.13
  -8  -2   7   -0.26    2.75
  -8  -2   7    1.78    2.72
  -8  -2   8    6.84    3.13
  -8  -2   8    5.62    3.15
  -8  -2   8    6.62    3.02
  -8  -2   9   -1.01    2.84
  -8  -2   9   -0.98    2.57
  -8  -2   9    1.74    3.03
  -8  -2  10    1.20    2.90
  -8  -2  10    2.53    4.32
  -8  -2  10    0.47    2.58
  -8  -2  11    5.47    2.91
  -8  -2  11    8.29    4.28
  -8  -2  11   -0.21    2.50
  -8  -2  12    0.93    2.24
  -8  -2  12    6.73    3.96
  -8  -2  12    4.91    1.66
  -8  -2  12    1.97    2.64
  -8  -2  13    3.83    1.41
  -8  -2  13    2.48    2.38
  -8  -2  14    0.30    1.91
  -8  -1  -9    1.07    1.77
  -8  -1  -9    1.36    1.09
  -8  -1  -8    3.89    1.07
  -8  -1  -7    2.40    1.22
  -8  -1  -6    3.62    1.84
  -8  -1  -6    6.87    2.18
  -8  -1  -5    3.45    2.08
  -8  -1  -5    2.58    1.89
  -8  -1  -5    2.25    1.73
  -8  -1  -4    6.42    1.97
  -8  -1  -4    3.64    2.26
  -8  -1  -4    2.30    1.97
  -8  -1  -3   10.53    2.60
  -8  -1  -3    7.43    2.20
  -8  -1  -3    8.66    1.40
  -8  -1  -2   27.89    3.47
  -8  -1  -2   32.21    4.18
  -8  -1  -2   29.28    1.99
  -8  -1  -2   28.18    2.20
  -8  -1  -1    1.89    1.22
  -8  -1  -1    4.62    2.53
  -8  -1  -1    1.18    2.36
  -8  -1   0   12.96    1.65
  -8  -1   0    9.23    2.79
  -8  -1   0   12.01    2.68
  -8  -1   0    8.26    2.86
  -8  -1   1   19.64    3.29
  -8  -1   1   24.17    3.78
  -8  -1   1   25.85    3.58
  -8  -1   2   31.78    4.40
  -8  -1   2   32.92    4.14
  -8  -1   3   13.56    3.39
  -8  -1   4   65.84    5.28
  -8  -1   4   55.07    5.50
  -8  -1   5    7.14    2.84
  -8  -1   5    9.46    2.44
  -8  -1   5    9.97    2.71
  -8  -1   5    9.61    3.43
  -8  -1   6   16.53    3.60
  -8  -1   6   13.11    2.71
  -8  -1   6   12.50    3.49
  -8  -1   6   14.19    3.34
  -8  -1   7    2.77    2.93
  -8  -1   7    7.00    3.14
  -8  -1   8    3.25    2.79
  -8  -1   8    5.43    3.02
  -8  -1   8    5.02    3.19
  -8  -1   9    2.14    2.46
  -8  -1   9    1.98    2.84
  -8  -1   9   -0.28    4.44
  -8  -1   9    0.10    2.89
  -8  -1  10    2.07    2.59
  -8  -1  10    3.15    4.33
  -8  -1  10    6.39    3.02
  -8  -1  11    1.86    2.48
  -8  -1  11    4.99    1.79
  -8  -1  11    9.14    2.95
  -8  -1  12    1.95    2.26
  -8  -1  12    0.16    1.44
  -8  -1  12    1.58    1.40
  -8  -1  12    0.81    2.56
  -8  -1  13    1.82    1.24
  -8  -1  13    3.95    2.31
  -8  -1  14    2.57    1.80
  -8   0  -9    4.18    2.06
  -8   0  -9    3.20    1.03
  -8   0  -8    1.94    1.17
  -8   0  -7    4.46    1.43
  -8   0  -7    5.06    1.61
  -8   0  -6   -2.80    1.76
  -8   0  -6    0.15    1.80
  -8   0  -6   -0.33    1.95
  -8   0  -5   12.08    2.11
  -8   0  -5   16.87    2.73
  -8   0  -4    9.07    1.77
  -8   0  -4   15.76    2.94
  -8   0  -4   13.71    2.55
  -8   0  -4   17.93    2.97
  -8   0  -4   12.29    1.49
  -8   0  -3    8.02    1.21
  -8   0  -3   10.00    1.51
  -8   0  -3    7.30    2.59
  -8   0  -3   10.70    2.52
  -8   0  -2    2.72    2.63
  -8   0  -2    2.92    1.24
  -8   0  -2    0.57    2.20
  -8   0  -2    0.94    1.43
  -8   0  -1    2.13    2.32
  -8   0  -1    1.42    2.31
  -8   0  -1    2.25    1.32
  -8   0   0    1.80    2.27
  -8   0   0   -1.22    2.33
  -8   0   0   -1.73    2.70
  -8   0   0    3.18    1.43
  -8   0   1   21.89    3.32
  -8   0   1   22.11    3.65
  -8   0   1   24.60    3.55
  -8   0   1   13.12    2.68
  -8   0   1   21.57    2.15
  -8   0   2    5.54    1.78
  -8   0   2    8.61    3.26
  -8   0   2    7.28    2.76
  -8   0   2    9.96    2.73
  -8   0   3    5.10    2.56
  -8   0   3    2.38    2.76
  -8   0   4    9.97    2.54
  -8   0   4    6.75    3.20
  -8   0   5    9.01    2.43
  -8   0   5    8.32    3.32
  -8   0   6    9.73    3.31
  -8   0   6    7.77    2.87
  -8   0   6    9.58    2.37
  -8   0   6    5.28    2.07
  -8   0   6    8.53    3.21
  -8   0   7   17.62    3.66
  -8   0   7   19.12    3.88
  -8   0   7   18.20    3.59
  -8   0   7   16.08    2.45
  -8   0   8   14.33    3.54
  -8   0   8   11.68    2.30
  -8   0   8    9.15    3.06
  -8   0   8   13.54    3.39
  -8   0   8    9.57    3.12
  -8   0   9   14.08    3.49
  -8   0   9   12.94    2.23
  -8   0   9   12.97    3.05
  -8   0   9   11.79    3.19
  -8   0   9   12.40    3.22
  -8   0  10    2.14    2.90
  -8   0  10    2.21    1.80
  -8   0  10   -0.66    2.52
  -8   0  11   -0.53    1.52
  -8   0  11    1.45    1.61
  -8   0  12   -1.15    2.30
  -8   0  12    1.09    1.41
  -8   0  12    2.32    1.40
  -8   0  12   -0.42    2.50
  -8   0  13    0.63    1.97
  -8   0  13    5.42    2.22
  -8   1 -10    3.01    1.82
  -8   1 -10    1.99    1.02
  -8   1  -9    4.92    2.15
  -8   1  -9    2.52    1.12
  -8   1  -8    3.63    1.35
  -8   1  -8    3.86    1.50
  -8   1  -7    2.36    1.50
  -8   1  -7    2.37    1.70
  -8   1  -6    2.30    1.84
  -8   1  -6   -0.67    1.99
  -8   1  -6    0.96    1.08
  -8   1  -6    1.91    1.97
  -8   1  -5    0.17    2.12
  -8   1  -5    0.68    2.03
  -8   1  -5    0.94    1.13
  -8   1  -5    0.05    1.49
  -8   1  -4    1.63    1.30
  -8   1  -4    0.06    1.62
  -8   1  -4    0.18    2.24
  -8   1  -4    1.35    1.91
  -8   1  -3    8.86    2.98
  -8   1  -3    9.45    1.56
  -8   1  -3    5.08    2.38
  -8   1  -3    8.77    1.34
  -8   1  -2   44.27    4.66
  -8   1  -2   42.03    2.88
  -8   1  -2   47.55    2.75
  -8   1  -2   52.91    4.61
  -8   1  -1    5.70    1.44
  -8   1  -1    4.73    2.62
  -8   1  -1    3.67    2.36
  -8   1   0   44.37    2.79
  -8   1   0   41.05    4.27
  -8   1   0   46.41    4.66
  -8   1   0   36.74    4.18
  -8   1   0   37.21    3.26
  -8   1   1   52.43    4.88
  -8   1   1   47.89    4.89
  -8   1   1   49.22    3.12
  -8   1   1   43.81    3.71
  -8   1   2   15.00    2.94
  -8   1   2   11.61    3.42
  -8   1   2   10.28    3.01
  -8   1   3   41.65    4.67
  -8   1   3   40.12    4.18
  -8   1   4   16.07    3.56
  -8   1   4   23.91    3.20
  -8   1   5   -0.48    1.95
  -8   1   5    1.99    1.97
  -8   1   5   -0.26    2.81
  -8   1   6    4.28    2.05
  -8   1   6    3.89    1.95
  -8   1   6    1.02    2.88
  -8   1   6    2.33    2.91
  -8   1   7   12.92    3.35
  -8   1   7   10.73    2.27
  -8   1   8    3.36    2.65
  -8   1   8    5.60    2.04
  -8   1   8    6.91    3.12
  -8   1   9    1.00    1.73
  -8   1   9    1.48    2.94
  -8   1  10   10.68    1.87
  -8   1  10    9.42    1.90
  -8   1  10    9.95    3.02
  -8   1  11    2.87    2.52
  -8   1  11    2.07    2.68
  -8   1  11    4.40    1.55
  -8   1  11    4.58    1.59
  -8   1  12    2.88    1.89
  -8   1  12    1.58    2.24
  -8   1  12    3.87    1.28
  -8   1  12    5.43    1.45
  -8   1  12    7.57    2.48
  -8   1  13    1.82    1.97
  -8   2 -10    2.59    1.11
  -8   2 -10    2.22    1.01
  -8   2 -10    3.59    1.88
  -8   2  -9    6.65    2.23
  -8   2  -9    6.87    1.31
  -8   2  -9    4.88    1.41
  -8   2  -8    4.20    1.39
  -8   2  -8    4.10    1.62
  -8   2  -7   -1.54    1.90
  -8   2  -7    1.18    1.81
  -8   2  -7    3.63    1.62
  -8   2  -7   -1.11    1.98
  -8   2  -7    2.09    1.31
  -8   2  -6    1.09    1.47
  -8   2  -6    4.70    1.97
  -8   2  -6    3.69    2.22
  -8   2  -6    2.46    1.18
  -8   2  -6    3.11    2.16
  -8   2  -5    0.87    2.12
  -8   2  -5   -0.52    2.15
  -8   2  -5    1.56    1.25
  -8   2  -5   -0.83    1.56
  -8   2  -4    2.03    1.31
  -8   2  -4    0.18    2.34
  -8   2  -4   -1.22    1.96
  -8   2  -3    2.58    2.55
  -8   2  -3    0.15    1.42
  -8   2  -3    2.21    2.23
  -8   2  -3    1.99    1.18
  -8   2  -2    0.91    2.38
  -8   2  -2    3.31    2.38
  -8   2  -2    3.17    1.55
  -8   2  -2    2.44    1.30
  -8   2  -1    3.91    1.44
  -8   2  -1    1.23    2.45
  -8   2  -1    7.24    2.56
  -8   2  -1    1.21    2.06
  -8   2   0    8.15    2.89
  -8   2   0    8.48    2.71
  -8   2   0   10.43    1.69
  -8   2   0    8.41    2.39
  -8   2   1   21.94    3.65
  -8   2   1   24.78    3.66
  -8   2   1   21.80    2.15
  -8   2   1   22.85    2.98
  -8   2   2    1.82    2.59
  -8   2   2    4.41    3.00
  -8   2   2    2.94    2.69
  -8   2   3    5.62    2.31
  -8   2   3    7.03    2.91
  -8   2   3    2.40    2.88
  -8   2   3    1.88    2.55
  -8   2   4   59.21    5.36
  -8   2   4   47.45    4.30
  -8   2   5   11.05    2.24
  -8   2   5   17.99    3.54
  -8   2   5   19.79    2.73
  -8   2   6    2.18    2.75
  -8   2   6    2.03    1.88
  -8   2   7    6.98    2.83
  -8   2   7    9.60    3.18
  -8   2   7    9.40    2.10
  -8   2   8    9.45    2.74
  -8   2   8    8.14    2.01
  -8   2   8    7.38    3.05
  -8   2   9    9.47    1.91
  -8   2   9   10.18    3.08
  -8   2  10   -1.59    2.64
  -8   2  10    4.05    2.79
  -8   2  10    2.76    1.53
  -8   2  10    4.40    1.69
  -8   2  11    2.62    1.95
  -8   2  11    2.97    2.44
  -8   2  11    1.79    1.28
  -8   2  11    0.96    1.47
  -8   2  11    1.48    2.54
  -8   2  12    2.90    2.22
  -8   2  12    2.72    2.11
  -8   2  13    2.90    1.73
  -8   3 -10    1.88    1.11
  -8   3 -10    1.48    1.84
  -8   3 -10    1.02    1.08
  -8   3  -9    2.13    1.24
  -8   3  -9    1.41    1.42
  -8   3  -8    1.35    1.08
  -8   3  -8    2.35    1.69
  -8   3  -8    1.73    1.41
  -8   3  -7    2.39    1.93
  -8   3  -7    1.10    1.85
  -8   3  -7    2.19    2.11
  -8   3  -7    1.76    1.42
  -8   3  -6   10.70    1.78
  -8   3  -6    9.93    2.18
  -8   3  -6    9.61    2.50
  -8   3  -6   12.08    2.62
  -8   3  -6   10.16    1.44
  -8   3  -5   11.11    2.61
  -8   3  -5   11.34    1.52
  -8   3  -5   10.91    2.58
  -8   3  -5    8.46    1.85
  -8   3  -4    4.63    1.82
  -8   3  -4    8.16    2.44
  -8   3  -4    7.63    2.56
  -8   3  -4    6.82    2.34
  -8   3  -4    8.29    1.57
  -8   3  -3   23.74    3.32
  -8   3  -3   28.15    2.04
  -8   3  -3   28.38    3.59
  -8   3  -3   26.71    2.18
  -8   3  -2    3.87    2.28
  -8   3  -2    5.02    2.60
  -8   3  -2    8.18    1.66
  -8   3  -2    8.46    1.48
  -8   3  -2    7.96    2.14
  -8   3  -1   19.33    3.30
  -8   3  -1   18.55    1.92
  -8   3  -1   26.50    2.07
  -8   3  -1   19.07    2.56
  -8   3   0   28.05    3.80
  -8   3   0   25.21    2.18
  -8   3   0   24.79    2.93
  -8   3   1    2.39    2.52
  -8   3   1    0.64    2.36
  -8   3   1    1.95    1.55
  -8   3   1    7.47    2.63
  -8   3   2    6.28    1.69
  -8   3   2    6.37    2.32
  -8   3   2   10.50    2.75
  -8   3   2    7.56    2.83
  -8   3   2    2.92    2.70
  -8   3   3    7.63    3.09
  -8   3   3    9.82    3.06
  -8   3   3    8.05    2.29
  -8   3   3    2.59    2.80
  -8   3   3    4.67    1.84
  -8   3   4    7.20    2.79
  -8   3   4    4.95    3.04
  -8   3   4   10.87    2.20
  -8   3   4    4.12    1.94
  -8   3   4   -0.10    2.84
  -8   3   5    1.84    2.42
  -8   3   5    1.51    1.83
  -8   3   6    9.95    2.80
  -8   3   6   10.82    2.11
  -8   3   7    3.58    2.71
  -8   3   7    9.15    2.04
  -8   3   7    4.96    2.39
  -8   3   7   10.48    3.08
  -8   3   8    2.42    2.87
  -8   3   8    4.83    1.81
  -8   3   8    1.01    2.49
  -8   3   9    2.50    2.80
  -8   3   9    2.48    1.62
  -8   3   9    3.23    1.67
  -8   3   9    0.52    2.27
  -8   3  10    4.86    2.04
  -8   3  10    2.48    2.61
  -8   3  10    2.73    1.37
  -8   3  10    2.32    1.58
  -8   3  10    4.25    2.72
  -8   3  11    0.75    2.20
  -8   3  11    0.88    1.37
  -8   3  11    0.88    1.10
  -8   3  11    1.90    2.30
  -8   3  12    2.35    1.95
  -8   4 -10    3.90    1.13
  -8   4 -10    2.54    1.08
  -8   4 -10    1.68    1.84
  -8   4  -9    3.46    1.01
  -8   4  -9    3.26    1.52
  -8   4  -9    3.32    1.27
  -8   4  -8    0.42    1.11
  -8   4  -8    1.60    1.41
  -8   4  -8    1.61    1.73
  -8   4  -7   -0.51    1.94
  -8   4  -7    1.26    1.49
  -8   4  -7   -1.09    1.99
  -8   4  -7    0.19    1.55
  -8   4  -6    3.22    1.63
  -8   4  -6    8.31    2.14
  -8   4  -6    6.40    2.36
  -8   4  -6    1.77    1.95
  -8   4  -6    5.66    1.35
  -8   4  -5    5.45    1.79
  -8   4  -5    7.33    2.18
  -8   4  -5    5.12    2.10
  -8   4  -5    4.27    2.24
  -8   4  -5    6.56    1.45
  -8   4  -4    8.72    1.96
  -8   4  -4   10.38    2.46
  -8   4  -4   11.18    2.66
  -8   4  -4   11.53    1.59
  -8   4  -4    8.99    2.47
  -8   4  -3   12.29    1.54
  -8   4  -3    8.50    2.68
  -8   4  -3   13.18    2.81
  -8   4  -3   11.62    1.69
  -8   4  -2    8.08    2.62
  -8   4  -2   12.43    1.54
  -8   4  -2    9.85    1.72
  -8   4  -2    5.97    1.40
  -8   4  -1    7.41    2.75
  -8   4  -1    9.58    1.59
  -8   4  -1    8.12    2.35
  -8   4  -1    6.75    1.57
  -8   4  -1    6.21    1.69
  -8   4   0   47.77    4.63
  -8   4   0   49.58    2.94
  -8   4   0   48.39    3.65
  -8   4   0   40.85    2.91
  -8   4   1   34.63    4.05
  -8   4   1   39.30    2.64
  -8   4   1   29.43    3.34
  -8   4   1   37.88    2.72
  -8   4   2    1.39    1.87
  -8   4   2   -0.64    2.42
  -8   4   2    0.86    2.38
  -8   4   2    0.95    1.48
  -8   4   2    6.36    2.66
  -8   4   2    4.72    1.80
  -8   4   3   16.08    2.47
  -8   4   3   16.91    3.19
  -8   4   3   20.54    3.43
  -8   4   3   16.83    3.11
  -8   4   3   17.49    2.00
  -8   4   3   16.77    2.22
  -8   4   4    2.75    1.54
  -8   4   4    5.15    2.52
  -8   4   4    2.36    2.60
  -8   4   4    0.80    1.76
  -8   4   5    0.58    1.84
  -8   4   5    0.42    2.15
  -8   4   5    0.21    2.36
  -8   4   5    0.58    1.41
  -8   4   5    2.58    2.86
  -8   4   6   -1.96    2.10
  -8   4   6   -0.20    2.08
  -8   4   6   -0.27    1.37
  -8   4   6   -0.44    2.51
  -8   4   6    3.97    2.95
  -8   4   6    0.42    1.71
  -8   4   7    6.40    1.41
  -8   4   7    2.49    2.86
  -8   4   7    5.21    2.61
  -8   4   7    3.20    1.72
  -8   4   8    3.61    2.75
  -8   4   8    3.11    2.30
  -8   4   8    3.00    1.71
  -8   4   8    4.20    1.61
  -8   4   9    0.25    2.01
  -8   4   9    1.08    1.57
  -8   4   9    3.40    1.42
  -8   4   9    2.22    2.58
  -8   4   9   -0.82    2.52
  -8   4  10    3.44    1.72
  -8   4  10    5.92    2.46
  -8   4  10    1.51    2.32
  -8   4  10    3.59    1.47
  -8   4  10    2.75    1.18
  -8   4  11   -0.86    2.03
  -8   5 -10    1.19    1.04
  -8   5 -10    0.89    1.75
  -8   5  -9    5.09    2.06
  -8   5  -9    3.69    1.55
  -8   5  -9    3.36    1.24
  -8   5  -9    2.84    1.05
  -8   5  -8    3.14    1.76
  -8   5  -8    1.49    1.17
  -8   5  -8    0.67    1.35
  -8   5  -7    1.35    1.90
  -8   5  -7    1.37    1.49
  -8   5  -7    0.90    1.88
  -8   5  -7   -1.23    1.45
  -8   5  -6    1.99    1.97
  -8   5  -6    3.83    2.06
  -8   5  -6    3.49    1.26
  -8   5  -6    1.38    1.86
  -8   5  -6    3.02    1.64
  -8   5  -5    5.88    2.04
  -8   5  -5    8.25    2.47
  -8   5  -5    8.13    1.49
  -8   5  -5    8.14    2.18
  -8   5  -5    6.88    1.89
  -8   5  -4   11.09    2.53
  -8   5  -4   15.99    2.14
  -8   5  -4   14.47    2.74
  -8   5  -4   17.16    1.78
  -8   5  -4   14.40    2.54
  -8   5  -4   17.03    2.14
  -8   5  -3   17.76    2.37
  -8   5  -3   21.78    3.13
  -8   5  -3   20.41    2.94
  -8   5  -3   19.75    2.39
  -8   5  -3   23.10    2.00
  -8   5  -2    7.38    2.41
  -8   5  -2   11.17    1.69
  -8   5  -2    9.61    2.68
  -8   5  -2   11.45    1.55
  -8   5  -1   14.82    1.69
  -8   5  -1   13.72    2.82
  -8   5  -1   12.79    1.78
  -8   5  -1   12.07    1.74
  -8   5   0    9.99    1.59
  -8   5   0    7.41    2.50
  -8   5   0   10.03    1.74
  -8   5   0   10.14    1.75
  -8   5   1   26.54    2.17
  -8   5   1   22.80    3.34
  -8   5   1   26.23    2.35
  -8   5   2   27.35    2.13
  -8   5   2   23.82    2.39
  -8   5   3    5.43    1.49
  -8   5   3    5.17    1.83
  -8   5   3    4.02    2.47
  -8   5   4   16.18    1.74
  -8   5   4   12.27    2.12
  -8   5   4   16.66    2.94
  -8   5   4   11.00    2.82
  -8   5   5   14.19    1.63
  -8   5   5   14.21    2.02
  -8   5   5   11.84    2.53
  -8   5   5   13.39    2.70
  -8   5   6    1.66    2.33
  -8   5   6    3.21    1.21
  -8   5   6    3.76    1.71
  -8   5   7    7.53    1.70
  -8   5   7    7.04    1.81
  -8   5   7    6.38    2.29
  -8   5   8    2.01    1.35
  -8   5   8    0.11    1.59
  -8   5   8    2.66    1.95
  -8   5   9    0.58    1.47
  -8   5   9    2.42    1.19
  -8   5   9    1.09    1.70
  -8   5   9    0.09    2.34
  -8   5  10   -0.15    2.08
  -8   6 -10    4.87    1.08
  -8   6  -9    5.01    1.52
  -8   6  -9    4.08    1.86
  -8   6  -9    4.83    1.07
  -8   6  -9    5.16    1.24
  -8   6  -8    4.46    1.68
  -8   6  -8    2.02    1.28
  -8   6  -8    3.26    1.20
  -8   6  -7    1.38    1.37
  -8   6  -7    1.44    1.52
  -8   6  -7    2.41    1.79
  -8   6  -6    5.71    1.96
  -8   6  -6    3.41    1.29
  -8   6  -6    6.55    2.14
  -8   6  -6    3.77    1.69
  -8   6  -5    7.21    2.08
  -8   6  -5    8.22    1.79
  -8   6  -5    8.47    2.31
  -8   6  -5    8.55    1.47
  -8   6  -5    8.14    2.05
  -8   6  -5    6.28    1.83
  -8   6  -4    9.05    2.06
  -8   6  -4    7.98    1.93
  -8   6  -4    4.80    2.20
  -8   6  -4    6.81    1.51
  -8   6  -4   11.03    2.26
  -8   6  -4    8.66    1.86
  -8   6  -3   14.01    2.52
  -8   6  -3   11.29    2.13
  -8   6  -3   11.27    2.56
  -8   6  -3   12.30    1.62
  -8   6  -3    9.26    2.16
  -8   6  -3   12.72    2.09
  -8   6  -2    2.02    1.81
  -8   6  -2    1.35    1.93
  -8   6  -2    2.50    1.99
  -8   6  -2    2.80    2.01
  -8   6  -2    2.89    1.42
  -8   6  -1    2.71    1.40
  -8   6  -1    3.50    1.49
  -8   6  -1    5.15    1.89
  -8   6  -1    1.36    1.92
  -8   6  -1    2.47    2.19
  -8   6  -1    0.86    1.95
  -8   6  -1    4.02    1.31
  -8   6   0   11.28    1.67
  -8   6   0    9.55    1.72
  -8   6   0    7.81    2.50
  -8   6   0   10.05    2.43
  -8   6   0   11.27    1.51
  -8   6   1    6.92    1.71
  -8   6   1    2.73    1.43
  -8   6   1    7.00    2.39
  -8   6   1    3.78    2.05
  -8   6   1    3.75    1.30
  -8   6   2    8.42    1.56
  -8   6   2   11.21    1.90
  -8   6   2   10.40    2.66
  -8   6   2    8.91    2.36
  -8   6   2   11.00    1.50
  -8   6   3   16.33    1.65
  -8   6   3   14.08    1.68
  -8   6   3   15.22    2.12
  -8   6   3   18.88    2.75
  -8   6   4    4.26    1.22
  -8   6   4    5.91    1.78
  -8   6   4    5.62    2.40
  -8   6   5    5.31    1.14
  -8   6   5    6.06    1.69
  -8   6   5    2.17    2.25
  -8   6   6    1.44    1.48
  -8   6   6    1.77    2.10
  -8   6   7    1.80    1.32
  -8   6   7    2.35    1.58
  -8   6   7    1.95    1.86
  -8   6   8    0.44    1.09
  -8   6   8    0.97    1.45
  -8   6   8    0.96    1.61
  -8   6   8   -0.18    2.40
  -8   6   9    2.30    2.17
  -8   7  -9    3.88    1.13
  -8   7  -9    5.83    1.47
  -8   7  -8    2.91    1.21
  -8   7  -8    3.12    1.13
  -8   7  -8    5.79    1.62
  -8   7  -7    8.26    1.39
  -8   7  -7    9.76    1.41
  -8   7  -7    7.43    1.81
  -8   7  -6    3.22    1.68
  -8   7  -6    1.66    1.57
  -8   7  -6    3.46    1.83
  -8   7  -6    3.30    1.37
  -8   7  -5    8.37    1.41
  -8   7  -5    6.93    1.81
  -8   7  -5    6.07    1.95
  -8   7  -5    6.89    1.79
  -8   7  -5    7.56    2.10
  -8   7  -4    2.25    1.27
  -8   7  -4    2.52    1.89
  -8   7  -4    7.20    1.90
  -8   7  -4    4.81    1.79
  -8   7  -4    0.88    1.80
  -8   7  -3    3.82    1.34
  -8   7  -3    4.73    1.89
  -8   7  -3    5.26    2.02
  -8   7  -3    2.79    1.73
  -8   7  -3    0.89    1.78
  -8   7  -2    8.47    1.45
  -8   7  -2    9.75    2.22
  -8   7  -2    9.01    1.86
  -8   7  -2    7.39    2.14
  -8   7  -1   18.05    2.63
  -8   7  -1   15.63    2.54
  -8   7  -1   23.32    2.65
  -8   7  -1   19.16    1.81
  -8   7  -1   20.55    2.17
  -8   7   0    5.33    1.39
  -8   7   0    7.46    1.64
  -8   7   0    9.78    2.40
  -8   7   0    6.94    1.28
  -8   7   0    6.74    2.03
  -8   7   0    6.93    1.81
  -8   7   1   18.05    1.63
  -8   7   1   13.88    2.68
  -8   7   1   17.75    1.69
  -8   7   1   16.67    1.96
  -8   7   1   15.15    1.95
  -8   7   2   10.30    1.31
  -8   7   2    9.10    2.60
  -8   7   2   13.26    2.53
  -8   7   2   13.22    1.86
  -8   7   2    7.71    1.33
  -8   7   2    6.07    1.63
  -8   7   3    0.73    2.16
  -8   7   3    3.07    1.59
  -8   7   3    1.77    1.03
  -8   7   3    0.20    2.44
  -8   7   4    1.87    2.11
  -8   7   4    0.68    1.47
  -8   7   5    2.65    1.96
  -8   7   5    4.31    1.44
  -8   7   6    3.14    1.84
  -8   7   6    6.07    1.35
  -8   7   7    5.73    1.67
  -8   7   7    8.58    1.25
  -8   7   8    1.18    2.04
  -8   8  -8    4.70    1.46
  -8   8  -8    4.29    1.11
  -8   8  -7    3.69    1.12
  -8   8  -7    3.79    1.55
  -8   8  -7    3.16    1.44
  -8   8  -7    1.17    1.15
  -8   8  -6    2.85    1.55
  -8   8  -6   -0.04    1.60
  -8   8  -6    0.38    1.15
  -8   8  -6    2.77    1.53
  -8   8  -5    1.58    1.69
  -8   8  -5    1.17    1.71
  -8   8  -5    3.24    1.59
  -8   8  -4    2.84    1.72
  -8   8  -4    4.35    1.83
  -8   8  -4    4.91    1.28
  -8   8  -4    5.07    1.84
  -8   8  -4    6.09    1.68
  -8   8  -3    2.91    1.71
  -8   8  -3    9.42    2.01
  -8   8  -3    5.71    1.68
  -8   8  -3    5.96    1.32
  -8   8  -2    4.19    2.06
  -8   8  -2   -0.27    1.60
  -8   8  -2    3.81    1.63
  -8   8  -2    2.33    1.16
  -8   8  -1    3.64    2.09
  -8   8  -1    0.82    1.47
  -8   8  -1    0.12    1.08
  -8   8   0    3.61    2.20
  -8   8   0    7.18    1.60
  -8   8   0    4.55    1.16
  -8   8   1    3.58    2.19
  -8   8   2    9.72    2.24
  -8   8   2    5.84    2.43
  -8   8   2   10.82    1.66
  -8   8   3    9.45    2.17
  -8   8   3    8.93    2.55
  -8   8   3    8.89    1.60
  -8   8   4    4.76    1.94
  -8   8   4    5.80    2.45
  -8   8   4    6.33    1.40
  -8   8   5    1.16    1.65
  -8   8   5    2.50    2.39
  -8   8   5    2.06    1.22
  -8   8   6    9.01    2.41
  -8   8   7    4.21    2.16
  -8   8   8    1.29    1.71
  -8   9  -7    3.78    1.34
  -8   9  -7    3.20    1.42
  -8   9  -7    4.24    1.09
  -8   9  -6    3.59    1.13
  -8   9  -6    5.31    0.77
  -8   9  -6    3.58    1.55
  -8   9  -6    2.27    1.41
  -8   9  -5    3.35    1.69
  -8   9  -4    1.62    1.76
  -8   9  -4    3.24    1.48
  -8   9  -3    5.56    1.94
  -8   9  -3    4.52    1.14
  -8   9  -3    3.82    1.49
  -8   9  -2    1.48    1.04
  -8   9  -2    3.58    1.45
  -8   9  -1    4.25    2.03
  -8   9  -1    2.14    1.38
  -8   9   0    1.26    1.98
  -8   9   1    0.94    1.88
  -8   9   1    1.54    2.09
  -8   9   2    3.34    1.83
  -8   9   2    4.55    2.28
  -8   9   3    1.22    1.67
  -8   9   3    0.92    2.23
  -8   9   4    1.37    1.52
  -8   9   4    1.93    2.25
  -8   9   5    2.46    2.09
  -8   9   6    1.70    1.93
  -8   9   7    3.34    1.67
  -8  10  -6    4.75    1.50
  -8  10  -5    4.11    1.03
  -8  10  -5    3.57    1.63
  -8  10  -5    5.28    0.80
  -8  10  -4    1.68    1.67
  -8  10  -4    1.87    0.81
  -8  10  -3    2.67    1.76
  -8  10  -3    1.46    0.86
  -8  10  -2    4.09    1.84
  -8  10  -1    3.40    1.79
  -8  10   0    7.03    1.80
  -8  10   1    0.56    1.89
  -8  10   1    1.48    1.66
  -8  10   1    1.26    0.79
  -8  10   2    1.57    1.97
  -8  10   2    2.79    1.55
  -8  10   2    1.58    0.75
  -8  10   3    2.36    1.97
  -8  10   3    2.15    1.37
  -8  10   4    2.06    1.88
  -8  10   5   -0.45    1.66
  -8  11  -5    0.73    1.42
  -8  11  -4    1.23    1.46
  -8  11  -3    3.00    0.78
  -8  11  -3    0.42    1.52
  -8  11  -2    9.95    0.97
  -8  11  -2    5.07    1.62
  -8  11  -1   12.92    1.05
  -8  11  -1    6.28    1.65
  -8  11   0    1.58    0.71
  -8  11   0    1.61    1.44
  -8  11   1    0.78    1.32
  -7  -9  10    0.90    2.54
  -7  -9  11    4.42    2.65
  -7  -9  13   -0.29    3.44
  -7  -8  10    0.75    2.67
  -7  -8  11    2.55    2.67
  -7  -8  12    5.01    2.58
  -7  -8  13    6.26    3.91
  -7  -8  14    3.20    3.33
  -7  -7   5    9.10    2.03
  -7  -7   6    4.91    1.86
  -7  -7   8   11.60    3.47
  -7  -7   8   12.17    3.10
  -7  -7   9    5.35    3.06
  -7  -7  10    2.63    2.95
  -7  -7  10   -0.76    2.62
  -7  -7  11   -0.25    2.80
  -7  -7  12    0.85    4.24
  -7  -7  12    0.89    2.46
  -7  -7  13    8.46    4.14
  -7  -7  14    3.92    3.23
  -7  -7  14    2.98    3.69
  -7  -7  15    2.98    2.07
  -7  -7  15    6.31    3.17
  -7  -6   2    4.06    2.12
  -7  -6   3    3.85    1.92
  -7  -6   4    1.05    1.77
  -7  -6   5   73.90    5.17
  -7  -6   6   14.44    2.44
  -7  -6   6   15.98    2.60
  -7  -6   7    0.83    1.75
  -7  -6   7    4.57    2.60
  -7  -6   7    5.34    3.00
  -7  -6   8    8.44    2.19
  -7  -6   8    4.77    3.18
  -7  -6   8    4.76    2.92
  -7  -6   9   12.03    3.70
  -7  -6   9   11.08    3.34
  -7  -6  10   -0.27    2.94
  -7  -6  10    0.77    2.67
  -7  -6  11   -0.25    2.75
  -7  -6  12   -0.23    2.59
  -7  -6  12    4.32    4.41
  -7  -6  13    3.88    1.54
  -7  -6  13    5.01    4.26
  -7  -6  13    0.59    3.76
  -7  -6  13    2.26    2.49
  -7  -6  14    4.69    2.64
  -7  -6  14    3.50    1.41
  -7  -6  14    4.32    3.84
  -7  -6  14    3.32    3.45
  -7  -6  15    3.04    2.13
  -7  -6  15    3.33    3.28
  -7  -5  -2   -0.78    2.46
  -7  -5  -1   16.86    3.16
  -7  -5   0   34.77    4.02
  -7  -5   1    7.34    2.40
  -7  -5   2   14.76    2.59
  -7  -5   3    2.36    2.15
  -7  -5   3    2.29    2.26
  -7  -5   4   20.21    3.00
  -7  -5   5   38.87    3.78
  -7  -5   6    3.57    1.94
  -7  -5   6    5.43    2.59
  -7  -5   6    4.97    2.75
  -7  -5   7   30.15    3.37
  -7  -5   7   28.45    3.11
  -7  -5   7   27.16    4.07
  -7  -5   7   26.23    4.16
  -7  -5   8   20.46    2.81
  -7  -5   8   17.41    3.88
  -7  -5   8   16.67    3.62
  -7  -5   9   13.37    3.77
  -7  -5   9   12.85    3.46
  -7  -5  10   10.22    3.39
  -7  -5  10    9.81    3.11
  -7  -5  11   10.48    4.78
  -7  -5  11    2.82    2.93
  -7  -5  11    8.30    2.99
  -7  -5  12    2.43    1.67
  -7  -5  12    3.08    2.90
  -7  -5  12    3.03    4.14
  -7  -5  12    4.47    4.48
  -7  -5  13    8.21    1.76
  -7  -5  13    1.65    3.99
  -7  -5  13   12.11    4.46
  -7  -5  13   10.08    2.94
  -7  -5  14    3.76    2.62
  -7  -5  14    2.70    1.45
  -7  -5  14    3.51    3.94
  -7  -5  15    2.54    3.38
  -7  -5  15    3.55    2.21
  -7  -4  -8    0.13    1.07
  -7  -4  -6    2.76    1.81
  -7  -4  -5    6.16    2.07
  -7  -4  -4   16.87    2.52
  -7  -4  -3    1.57    1.91
  -7  -4  -2    1.83    2.61
  -7  -4  -1    5.49    2.50
  -7  -4  -1    3.69    2.62
  -7  -4   0   19.91    3.34
  -7  -4   1   20.58    3.21
  -7  -4   1   24.62    3.49
  -7  -4   2   17.85    3.18
  -7  -4   2   15.37    2.88
  -7  -4   2   11.92    2.61
  -7  -4   3    4.76    2.58
  -7  -4   3    7.15    2.17
  -7  -4   4   10.35    2.60
  -7  -4   5    6.92    2.60
  -7  -4   5    6.75    2.28
  -7  -4   6   14.40    3.24
  -7  -4   6   15.38    2.61
  -7  -4   6   12.66    3.34
  -7  -4   7   80.19    6.66
  -7  -4   7   90.12    7.08
  -7  -4   7   91.86    5.90
  -7  -4   7   81.75    5.57
  -7  -4   8   47.14    5.32
  -7  -4   8   60.93    4.57
  -7  -4   8   58.32    5.86
  -7  -4   9   11.41    5.13
  -7  -4   9    8.97    3.21
  -7  -4   9   12.64    3.52
  -7  -4   9   12.72    2.52
  -7  -4  10    2.81    2.65
  -7  -4  10    3.75    3.11
  -7  -4  11   -0.45    1.72
  -7  -4  11    2.62    4.71
  -7  -4  11    0.49    2.55
  -7  -4  11   -1.28    2.80
  -7  -4  12   -0.31    1.70
  -7  -4  12    2.14    2.74
  -7  -4  12   -2.06    4.18
  -7  -4  12    7.32    4.69
  -7  -4  13    3.46    3.02
  -7  -4  13    2.29    1.66
  -7  -4  13    1.26    2.38
  -7  -4  13    1.97    4.39
  -7  -4  14    5.54    2.64
  -7  -4  14    0.43    1.45
  -7  -4  14    3.51    4.10
  -7  -4  15    3.51    3.43
  -7  -4  15    2.54    2.17
  -7  -3  -9    0.97    1.15
  -7  -3  -8    4.60    2.10
  -7  -3  -7    2.56    1.83
  -7  -3  -6   11.17    2.34
  -7  -3  -5   13.03    2.56
  -7  -3  -4    2.95    1.95
  -7  -3  -3   29.23    3.29
  -7  -3  -2    6.33    2.73
  -7  -3  -2    4.92    2.78
  -7  -3  -1   15.54    2.81
  -7  -3  -1   18.45    3.40
  -7  -3   0    6.48    2.89
  -7  -3   0    4.34    2.18
  -7  -3   0    5.92    2.52
  -7  -3   0    4.07    2.52
  -7  -3   1   22.42    3.46
  -7  -3   1   14.17    2.83
  -7  -3   1   19.60    3.21
  -7  -3   2   14.11    3.02
  -7  -3   2   15.46    3.05
  -7  -3   2   16.23    2.92
  -7  -3   3    5.72    2.73
  -7  -3   3    8.87    2.25
  -7  -3   4   34.08    3.74
  -7  -3   4   30.63    3.66
  -7  -3   4   38.75    3.92
  -7  -3   5   85.09    5.88
  -7  -3   5   80.19    6.12
  -7  -3   5   90.86    6.01
  -7  -3   6    5.22    2.74
  -7  -3   6    2.30    2.00
  -7  -3   6    2.73    2.77
  -7  -3   7   58.90    4.51
  -7  -3   7   49.29    5.44
  -7  -3   7   58.06    5.52
  -7  -3   8   22.90    4.20
  -7  -3   8   11.67    5.08
  -7  -3   8   15.14    3.65
  -7  -3   8   22.14    2.90
  -7  -3   9   17.87    3.93
  -7  -3   9   22.04    5.31
  -7  -3   9   20.34    2.83
  -7  -3   9   18.40    3.64
  -7  -3  10    6.57    3.02
  -7  -3  10    4.85    1.90
  -7  -3  10    2.39    3.03
  -7  -3  11    5.30    2.79
  -7  -3  11    5.85    3.28
  -7  -3  11    4.17    1.84
  -7  -3  11    4.03    4.46
  -7  -3  11   11.26    4.82
  -7  -3  12    4.22    2.77
  -7  -3  12    0.75    1.75
  -7  -3  12    2.12    3.15
  -7  -3  12    5.07    4.68
  -7  -3  13    0.21    2.38
  -7  -3  13    7.92    4.43
  -7  -3  13    2.84    1.65
  -7  -3  13    0.69    2.93
  -7  -3  14    2.99    3.94
  -7  -3  14    0.68    1.49
  -7  -3  14    0.93    2.56
  -7  -3  15    4.31    3.40
  -7  -3  15    5.83    2.21
  -7  -2 -10    1.90    1.16
  -7  -2  -9    7.53    2.22
  -7  -2  -8    1.47    1.89
  -7  -2  -7   12.81    2.39
  -7  -2  -7   13.95    2.54
  -7  -2  -6    7.19    2.29
  -7  -2  -5   17.10    2.88
  -7  -2  -5   16.61    2.65
  -7  -2  -4    1.90    2.06
  -7  -2  -4    1.13    1.93
  -7  -2  -3   11.03    2.46
  -7  -2  -3    7.15    2.99
  -7  -2  -2   17.29    2.79
  -7  -2  -2   14.90    3.29
  -7  -2  -2   17.17    3.48
  -7  -2  -1    9.04    2.29
  -7  -2  -1    5.56    2.50
  -7  -2  -1    5.22    2.70
  -7  -2  -1    6.90    2.93
  -7  -2  -1    8.14    1.35
  -7  -2   0   14.10    2.76
  -7  -2   0   19.86    3.20
  -7  -2   0   12.19    3.04
  -7  -2   0   22.75    3.55
  -7  -2   1    3.54    2.26
  -7  -2   1    2.28    2.35
  -7  -2   1    2.42    2.47
  -7  -2   2   22.06    3.20
  -7  -2   2   20.47    3.34
  -7  -2   2   22.92    2.13
  -7  -2   2   23.67    3.58
  -7  -2   3    8.85    2.94
  -7  -2   3    8.82    2.43
  -7  -2   3    9.39    2.38
  -7  -2   4   36.25    3.73
  -7  -2   4   25.66    3.46
  -7  -2   4   25.21    3.66
  -7  -2   4   30.09    3.61
  -7  -2   5   33.08    3.52
  -7  -2   5   26.69    3.67
  -7  -2   5   31.83    3.55
  -7  -2   6    6.00    2.21
  -7  -2   6    2.29    1.95
  -7  -2   6    0.50    2.68
  -7  -2   6    0.72    2.65
  -7  -2   7  115.05    6.76
  -7  -2   7  118.42    7.84
  -7  -2   7  110.39    7.89
  -7  -2   7   92.11    7.32
  -7  -2   8    6.97    3.29
  -7  -2   8    8.08    2.26
  -7  -2   8   10.48    5.10
  -7  -2   8    6.14    3.01
  -7  -2   9    2.67    3.15
  -7  -2   9    5.99    2.06
  -7  -2   9    3.80    2.78
  -7  -2   9    1.96    4.97
  -7  -2  10    9.71    3.17
  -7  -2  10    9.04    2.05
  -7  -2  10    7.59    3.21
  -7  -2  11   16.07    3.25
  -7  -2  11    6.69    4.96
  -7  -2  11   11.26    2.09
  -7  -2  11   17.50    3.63
  -7  -2  11    7.98    3.39
  -7  -2  12   12.75    4.83
  -7  -2  12    7.53    1.91
  -7  -2  12    7.32    2.95
  -7  -2  12    5.52    3.29
  -7  -2  13    5.43    4.34
  -7  -2  13   -0.85    1.63
  -7  -2  13    0.79    2.33
  -7  -2  13    1.51    2.95
  -7  -2  14    6.45    2.58
  -7  -2  14    2.70    1.34
  -7  -2  14    5.19    1.57
  -7  -2  14    9.59    3.98
  -7  -2  15    1.56    2.05
  -7  -1 -11    4.95    1.88
  -7  -1 -10    2.28    2.08
  -7  -1 -10    0.80    1.22
  -7  -1  -9    0.70    2.32
  -7  -1  -9    2.04    1.18
  -7  -1  -8    1.57    1.30
  -7  -1  -8    2.18    1.93
  -7  -1  -7   -0.57    1.46
  -7  -1  -7    0.50    1.89
  -7  -1  -6   28.65    2.52
  -7  -1  -6   34.11    3.66
  -7  -1  -6   34.01    3.46
  -7  -1  -5    6.66    2.48
  -7  -1  -5    7.75    2.38
  -7  -1  -4    3.78    2.03
  -7  -1  -4    5.69    2.33
  -7  -1  -4    4.87    3.12
  -7  -1  -3    9.44    2.42
  -7  -1  -3    9.61    3.13
  -7  -1  -3    7.15    1.45
  -7  -1  -3   12.23    3.38
  -7  -1  -2    5.88    2.79
  -7  -1  -2    2.88    2.24
  -7  -1  -1    3.54    2.63
  -7  -1  -1    0.76    2.23
  -7  -1  -1    1.06    2.05
  -7  -1  -1    2.31    2.33
  -7  -1  -1    3.14    1.30
  -7  -1   0   24.61    3.64
  -7  -1   0   20.77    3.46
  -7  -1   0   20.97    3.13
  -7  -1   0   19.25    3.31
  -7  -1   1   14.03    3.04
  -7  -1   1   15.19    2.94
  -7  -1   1   13.79    2.92
  -7  -1   2    0.63    2.48
  -7  -1   2    2.47    2.08
  -7  -1   2    2.34    1.55
  -7  -1   3   36.18    3.86
  -7  -1   3   36.78    4.33
  -7  -1   3   32.60    3.66
  -7  -1   4   13.00    2.90
  -7  -1   4   13.69    2.79
  -7  -1   4   14.52    2.75
  -7  -1   5   57.56    5.05
  -7  -1   5   68.38    4.75
  -7  -1   5   68.22    4.64
  -7  -1   6   33.77    4.45
  -7  -1   6   35.22    4.34
  -7  -1   6   41.52    4.01
  -7  -1   6   31.16    3.48
  -7  -1   6   30.32    3.30
  -7  -1   7   33.46    4.33
  -7  -1   7   41.25    4.88
  -7  -1   7   39.15    4.22
  -7  -1   7   34.50    5.46
  -7  -1   7   40.92    3.72
  -7  -1   8    3.52    2.84
  -7  -1   8   15.84    3.74
  -7  -1   8   10.93    3.52
  -7  -1   8   11.24    5.14
  -7  -1   8   12.53    2.34
  -7  -1   9    9.22    3.31
  -7  -1   9    6.57    2.00
  -7  -1   9    4.74    3.13
  -7  -1   9    3.89    3.43
  -7  -1   9    2.80    5.01
  -7  -1   9    8.01    2.07
  -7  -1  10   11.29    3.59
  -7  -1  10   11.98    2.14
  -7  -1  10   10.22    3.13
  -7  -1  11    3.64    1.89
  -7  -1  11    2.82    3.25
  -7  -1  11    3.88    2.86
  -7  -1  11    7.85    4.83
  -7  -1  11    2.75    2.49
  -7  -1  12    2.78    3.11
  -7  -1  12    0.88    2.52
  -7  -1  12    2.99    4.63
  -7  -1  12    0.32    1.72
  -7  -1  13    2.91    2.86
  -7  -1  13   -0.74    2.19
  -7  -1  13    5.68    4.33
  -7  -1  13    1.18    1.64
  -7  -1  13    1.16    1.46
  -7  -1  14    2.80    1.46
  -7  -1  14    3.07    2.49
  -7  -1  15    1.84    1.94
  -7   0 -11    2.57    2.01
  -7   0 -11    1.01    1.18
  -7   0 -10    5.58    2.31
  -7   0 -10    1.62    1.12
  -7   0  -9    1.39    1.27
  -7   0  -9    2.18    1.97
  -7   0  -8    1.31    1.60
  -7   0  -8    3.08    1.47
  -7   0  -8    3.17    2.02
  -7   0  -7    6.32    1.94
  -7   0  -7    9.92    2.59
  -7   0  -7    9.35    2.51
  -7   0  -6   21.67    3.19
  -7   0  -6   18.16    2.91
  -7   0  -5    5.01    2.24
  -7   0  -5    3.80    2.02
  -7   0  -5    2.70    1.21
  -7   0  -5    5.71    2.54
  -7   0  -4   10.32    3.19
  -7   0  -4    3.95    2.29
  -7   0  -4    9.49    2.44
  -7   0  -4    8.71    1.52
  -7   0  -3    2.28    2.16
  -7   0  -3    2.66    1.41
  -7   0  -3   -1.00    2.81
  -7   0  -2   22.50    3.78
  -7   0  -2   27.24    3.89
  -7   0  -2   22.24    3.33
  -7   0  -1    1.95    1.34
  -7   0  -1    1.13    2.43
  -7   0  -1    0.97    2.44
  -7   0  -1    1.64    2.08
  -7   0  -1    0.67    2.24
  -7   0   0   10.11    2.79
  -7   0   0    7.15    2.90
  -7   0   0    5.77    2.52
  -7   0   0    7.12    2.28
  -7   0   0    8.62    2.61
  -7   0   1    3.04    2.38
  -7   0   1    0.61    1.41
  -7   0   1   -0.41    2.27
  -7   0   1    0.59    2.02
  -7   0   2    7.62    1.77
  -7   0   2    9.56    2.99
  -7   0   2    9.71    2.52
  -7   0   3    0.67    2.65
  -7   0   3    0.57    2.12
  -7   0   3    0.66    1.72
  -7   0   3   -0.58    2.41
  -7   0   4   48.29    4.25
  -7   0   4   41.85    4.38
  -7   0   4   43.18    4.75
  -7   0   4   44.04    4.03
  -7   0   5   42.32    3.88
  -7   0   5   37.13    4.27
  -7   0   5   43.73    3.78
  -7   0   6   26.02    4.15
  -7   0   6   25.60    3.99
  -7   0   6   28.21    3.75
  -7   0   6   32.94    3.41
  -7   0   6   32.69    5.12
  -7   0   6   27.32    3.04
  -7   0   7    2.21    2.69
  -7   0   7    2.83    2.96
  -7   0   7    2.59    3.32
  -7   0   7    9.33    5.01
  -7   0   7    2.13    1.79
  -7   0   8   17.78    3.72
  -7   0   8   20.82    3.94
  -7   0   8   13.41    3.58
  -7   0   8   11.22    5.11
  -7   0   8   16.54    2.53
  -7   0   9   13.90    3.26
  -7   0   9   18.89    2.34
  -7   0   9   17.55    3.93
  -7   0   9   18.51    3.73
  -7   0   9   24.02    5.38
  -7   0   9   18.96    2.57
  -7   0  10    9.47    3.14
  -7   0  10   10.35    3.02
  -7   0  10    4.89    1.98
  -7   0  11    2.82    1.86
  -7   0  11    3.53    3.19
  -7   0  11    2.55    2.70
  -7   0  11    9.40    4.86
  -7   0  11    5.66    2.54
  -7   0  12    0.50    1.74
  -7   0  12    3.69    1.66
  -7   0  12    2.87    2.45
  -7   0  12    4.27    3.05
  -7   0  12    4.53    4.57
  -7   0  13    0.53    1.30
  -7   0  13    0.60    1.62
  -7   0  13    0.91    2.69
  -7   0  14    0.26    1.38
  -7   0  14    2.56    2.26
  -7   1 -11    4.83    2.18
  -7   1 -11    3.54    1.28
  -7   1 -10    2.73    2.37
  -7   1 -10    0.43    1.25
  -7   1  -9    1.79    1.40
  -7   1  -9    2.99    1.59
  -7   1  -9    3.96    2.04
  -7   1  -8    2.99    1.58
  -7   1  -8    3.33    1.81
  -7   1  -8    3.49    2.15
  -7   1  -7    2.69    2.24
  -7   1  -7    1.71    2.09
  -7   1  -7    3.06    1.94
  -7   1  -6   21.34    3.94
  -7   1  -6   21.58    3.14
  -7   1  -6   21.92    1.79
  -7   1  -6   28.37    3.48
  -7   1  -5    5.82    1.81
  -7   1  -5    9.19    2.57
  -7   1  -5    6.66    2.89
  -7   1  -5    8.37    2.52
  -7   1  -5   12.26    2.51
  -7   1  -4   10.96    1.35
  -7   1  -4   10.93    3.12
  -7   1  -4    9.02    1.56
  -7   1  -4   10.66    2.77
  -7   1  -4   10.87    2.54
  -7   1  -3   69.18    3.75
  -7   1  -3   71.44    5.35
  -7   1  -3   77.05    6.06
  -7   1  -2    4.70    2.52
  -7   1  -2    3.88    2.58
  -7   1  -2    2.51    2.60
  -7   1  -1    6.90    2.64
  -7   1  -1    7.05    2.67
  -7   1  -1    6.68    2.37
  -7   1  -1    7.79    1.54
  -7   1  -1    7.93    2.15
  -7   1  -1    6.28    2.64
  -7   1   0   16.92    3.03
  -7   1   0   10.01    3.01
  -7   1   0   11.56    2.87
  -7   1   0   14.25    2.56
  -7   1   0    9.99    2.75
  -7   1   0   12.36    1.68
  -7   1   1   19.86    3.17
  -7   1   1   23.65    2.17
  -7   1   1   23.39    3.38
  -7   1   1   24.88    3.03
  -7   1   2    9.80    1.87
  -7   1   2   11.90    3.07
  -7   1   3    4.98    1.85
  -7   1   3    2.22    2.71
  -7   1   4   12.28    2.92
  -7   1   4   17.41    2.82
  -7   1   4   15.11    3.51
  -7   1   4   16.56    3.14
  -7   1   4   15.85    2.34
  -7   1   4   18.62    2.78
  -7   1   5    7.38    2.02
  -7   1   5    9.05    3.15
  -7   1   5    1.58    2.49
  -7   1   5    4.25    2.77
  -7   1   5    2.47    2.87
  -7   1   5    4.75    2.05
  -7   1   5    4.10    2.15
  -7   1   6    1.65    2.67
  -7   1   6    4.20    3.05
  -7   1   6    2.76    3.13
  -7   1   6    5.56    4.71
  -7   1   6    4.76    1.98
  -7   1   7    1.45    2.69
  -7   1   7    0.51    2.88
  -7   1   7    7.93    3.33
  -7   1   7    6.63    4.95
  -7   1   7    5.37    1.88
  -7   1   8    3.62    2.77
  -7   1   8    6.90    3.28
  -7   1   8    7.43    3.45
  -7   1   8    2.16    5.00
  -7   1   8    3.66    1.85
  -7   1   9   14.54    3.65
  -7   1   9   14.15    2.26
  -7   1   9   16.55    2.34
  -7   1   9   11.80    3.13
  -7   1  10    4.97    1.98
  -7   1  10    6.59    1.93
  -7   1  10    7.16    3.33
  -7   1  10    7.64    3.19
  -7   1  10   10.69    4.81
  -7   1  10    5.36    2.58
  -7   1  11    1.57    1.63
  -7   1  11    0.79    1.81
  -7   1  11    0.22    2.42
  -7   1  11    3.58    3.08
  -7   1  12    1.52    1.43
  -7   1  12    1.62    1.71
  -7   1  12   -0.92    2.81
  -7   1  13    3.43    1.57
  -7   1  13    6.33    2.60
  -7   1  14    2.57    2.07
  -7   1  14    1.04    2.23
  -7   2 -11    2.19    2.18
  -7   2 -11    3.59    1.33
  -7   2 -10    5.48    2.52
  -7   2 -10    3.96    1.37
  -7   2 -10    3.89    1.55
  -7   2  -9    2.01    1.89
  -7   2  -9    1.49    1.48
  -7   2  -9    4.34    1.75
  -7   2  -8   10.91    2.49
  -7   2  -8    8.58    2.07
  -7   2  -8    8.82    1.76
  -7   2  -7    2.29    2.24
  -7   2  -7    3.88    2.01
  -7   2  -7    7.19    1.36
  -7   2  -7    3.46    1.53
  -7   2  -7    8.28    2.57
  -7   2  -6    4.19    2.69
  -7   2  -6    6.23    2.46
  -7   2  -6    3.98    1.33
  -7   2  -6    3.59    2.36
  -7   2  -5   16.11    3.08
  -7   2  -5   20.49    3.17
  -7   2  -5   13.17    3.21
  -7   2  -5   19.11    2.93
  -7   2  -5   16.13    2.12
  -7   2  -4   25.32    1.89
  -7   2  -4   27.98    3.91
  -7   2  -4   28.55    3.47
  -7   2  -4   28.41    3.50
  -7   2  -4   22.81    2.04
  -7   2  -3   45.42    2.74
  -7   2  -3   38.62    4.03
  -7   2  -2   -1.13    2.39
  -7   2  -2    0.43    2.25
  -7   2  -2    2.20    2.35
  -7   2  -1   17.78    3.11
  -7   2  -1   12.59    2.75
  -7   2  -1   10.39    3.03
  -7   2  -1    7.81    1.57
  -7   2  -1   10.41    2.35
  -7   2  -1   10.61    2.91
  -7   2  -1   11.75    1.66
  -7   2   0   80.69    5.70
  -7   2   0   71.84    5.81
  -7   2   0   67.89    3.93
  -7   2   0   68.18    4.46
  -7   2   0   73.61    5.51
  -7   2   0   80.84    3.99
  -7   2   1   21.69    2.17
  -7   2   1   17.06    3.36
  -7   2   1   19.64    3.35
  -7   2   1   20.94    2.93
  -7   2   2    3.19    2.60
  -7   2   2    6.16    1.82
  -7   2   3    4.66    2.73
  -7   2   3    7.66    1.94
  -7   2   3    4.92    2.24
  -7   2   4    9.95    2.96
  -7   2   4   12.00    2.44
  -7   2   4   14.10    3.33
  -7   2   4   10.12    2.17
  -7   2   4   14.02    2.43
  -7   2   5   17.06    2.41
  -7   2   5   15.98    3.38
  -7   2   5   21.17    3.48
  -7   2   5   14.49    3.52
  -7   2   5   12.77    2.41
  -7   2   5   16.95    2.42
  -7   2   6   24.27    3.81
  -7   2   6   15.98    3.48
  -7   2   6   30.58    4.18
  -7   2   6   22.97    2.81
  -7   2   6   23.62    2.66
  -7   2   7   11.34    3.46
  -7   2   7    8.53    3.30
  -7   2   7   10.87    2.07
  -7   2   7    9.80    3.07
  -7   2   8    2.74    3.00
  -7   2   8    3.39    3.35
  -7   2   8    2.30    2.55
  -7   2   8    5.78    2.03
  -7   2   8    6.09    1.99
  -7   2   9   14.38    3.03
  -7   2   9   13.62    2.24
  -7   2   9   11.20    2.08
  -7   2  10    0.34    1.66
  -7   2  10    3.25    1.93
  -7   2  10    0.68    3.08
  -7   2  11   11.55    2.06
  -7   2  11   12.03    1.79
  -7   2  11   12.19    3.25
  -7   2  12    7.32    1.81
  -7   2  12    4.42    1.34
  -7   2  12    5.41    2.95
  -7   2  12    4.69    2.78
  -7   2  13    3.71    1.53
  -7   2  13    2.42    2.50
  -7   2  13    5.05    2.33
  -7   2  14    0.90    2.06
  -7   2  14    3.40    1.84
  -7   3 -12    2.47    1.86
  -7   3 -12    2.82    1.15
  -7   3 -11    2.69    2.19
  -7   3 -11    1.53    1.26
  -7   3 -11    1.27    1.27
  -7   3 -10    3.77    1.65
  -7   3 -10    3.34    2.49
  -7   3 -10    5.67    1.46
  -7   3  -9   -0.57    1.88
  -7   3  -9    0.30    1.13
  -7   3  -9    2.78    1.80
  -7   3  -9    1.02    1.50
  -7   3  -8    3.65    2.00
  -7   3  -8    1.06    1.49
  -7   3  -8   -0.34    2.13
  -7   3  -8    0.32    1.61
  -7   3  -7   16.40    2.94
  -7   3  -7   17.89    2.40
  -7   3  -7   17.22    1.67
  -7   3  -7   12.12    1.87
  -7   3  -7   12.87    2.76
  -7   3  -6   17.91    3.29
  -7   3  -6   14.55    2.93
  -7   3  -6   12.41    1.59
  -7   3  -6   14.57    2.88
  -7   3  -5    2.91    2.37
  -7   3  -5    1.24    2.18
  -7   3  -5    5.20    2.30
  -7   3  -5    4.53    2.53
  -7   3  -5    2.63    1.83
  -7   3  -4   15.47    2.88
  -7   3  -4   18.45    1.66
  -7   3  -4   13.60    3.07
  -7   3  -4   17.43    3.17
  -7   3  -3    0.44    2.16
  -7   3  -3    2.38    2.40
  -7   3  -3    2.43    1.53
  -7   3  -3    4.57    2.00
  -7   3  -3    2.05    1.26
  -7   3  -2   68.11    5.50
  -7   3  -2   70.56    5.55
  -7   3  -2   64.49    3.61
  -7   3  -2   67.16    5.35
  -7   3  -2   76.07    4.17
  -7   3  -1   17.18    2.96
  -7   3  -1    8.02    1.66
  -7   3  -1   12.03    2.97
  -7   3  -1   12.93    2.48
  -7   3   0   20.41    3.03
  -7   3   0   19.49    3.22
  -7   3   0   18.26    3.37
  -7   3   0   16.92    2.68
  -7   3   0   17.31    2.04
  -7   3   1   14.53    3.27
  -7   3   1   22.21    3.45
  -7   3   1   17.82    2.93
  -7   3   1   15.14    2.06
  -7   3   2    7.95    2.95
  -7   3   2    9.34    2.80
  -7   3   2    8.20    1.91
  -7   3   2    4.70    2.73
  -7   3   3    3.30    2.73
  -7   3   3    2.23    1.97
  -7   3   3    5.71    2.62
  -7   3   3    4.51    1.97
  -7   3   3    3.11    1.79
  -7   3   4    3.15    2.61
  -7   3   4    0.51    1.89
  -7   3   4    1.94    1.82
  -7   3   4    5.64    2.97
  -7   3   5    7.98    2.85
  -7   3   5    5.91    2.10
  -7   3   5    7.66    1.95
  -7   3   5   10.65    3.33
  -7   3   6    4.54    2.70
  -7   3   6    5.91    3.20
  -7   3   6    3.59    1.98
  -7   3   6    2.77    1.66
  -7   3   7   14.82    3.66
  -7   3   7   17.65    3.36
  -7   3   7   15.65    2.31
  -7   3   7   14.21    2.25
  -7   3   7   12.89    3.60
  -7   3   8    2.69    2.30
  -7   3   8    0.94    1.95
  -7   3   8    1.17    1.81
  -7   3   9    9.27    3.45
  -7   3   9   12.58    2.17
  -7   3   9   11.34    1.97
  -7   3   9    8.08    3.22
  -7   3  10   15.85    1.97
  -7   3  10   21.61    2.39
  -7   3  10   17.21    3.43
  -7   3  11    5.90    3.05
  -7   3  11   -0.37    1.93
  -7   3  11    1.15    1.71
  -7   3  11    2.65    1.33
  -7   3  11    1.97    2.88
  -7   3  12    4.65    2.54
  -7   3  12    4.94    1.64
  -7   3  12   -1.44    2.69
  -7   3  13    1.61    2.01
  -7   3  13    1.95    2.36
  -7   4 -12    4.35    2.00
  -7   4 -11    1.29    1.26
  -7   4 -11   -0.04    1.21
  -7   4 -11    0.45    2.17
  -7   4 -10    0.97    1.63
  -7   4 -10    2.22    1.41
  -7   4 -10    2.06    1.10
  -7   4 -10    3.55    2.41
  -7   4  -9    1.13    1.83
  -7   4  -9   -0.28    1.75
  -7   4  -9   -0.33    1.49
  -7   4  -9    1.97    1.23
  -7   4  -8    3.36    1.59
  -7   4  -8    3.54    2.06
  -7   4  -8    3.49    2.19
  -7   4  -8    3.52    1.69
  -7   4  -7    1.25    1.33
  -7   4  -7    0.17    1.67
  -7   4  -7    0.59    2.10
  -7   4  -7   -1.05    2.06
  -7   4  -7   -2.86    2.33
  -7   4  -6    4.00    2.19
  -7   4  -6    0.90    2.27
  -7   4  -6    3.21    1.41
  -7   4  -5   57.84    4.55
  -7   4  -5   46.52    2.90
  -7   4  -5   42.04    3.23
  -7   4  -5   51.21    4.37
  -7   4  -5   52.49    4.52
  -7   4  -5   50.65    4.72
  -7   4  -4   40.42    4.26
  -7   4  -4   33.54    3.73
  -7   4  -4   38.31    2.43
  -7   4  -4   38.03    3.04
  -7   4  -4   38.72    2.92
  -7   4  -4   43.00    4.14
  -7   4  -3    6.86    1.42
  -7   4  -3    4.35    2.41
  -7   4  -3    9.85    1.71
  -7   4  -3    8.48    1.46
  -7   4  -3    8.73    2.66
  -7   4  -3   11.33    2.25
  -7   4  -2   61.93    4.95
  -7   4  -2   52.61    3.25
  -7   4  -2   60.63    3.41
  -7   4  -2   62.05    4.99
  -7   4  -2   55.61    3.83
  -7   4  -1   29.82    3.07
  -7   4  -1   37.81    3.96
  -7   4  -1   30.90    2.43
  -7   4   0   17.68    2.77
  -7   4   0   18.45    3.19
  -7   4   0   13.11    2.83
  -7   4   0   14.70    1.98
  -7   4   1   28.96    3.19
  -7   4   1   26.59    2.53
  -7   4   1   29.99    3.70
  -7   4   1   30.54    3.90
  -7   4   2   -1.05    2.37
  -7   4   2   -0.62    2.43
  -7   4   2    0.78    2.70
  -7   4   2    2.93    2.47
  -7   4   2   -0.20    1.76
  -7   4   2    1.87    1.98
  -7   4   3    8.32    2.82
  -7   4   3    4.28    2.69
  -7   4   3    6.53    2.92
  -7   4   3    6.80    2.80
  -7   4   3    6.99    2.02
  -7   4   3    6.81    2.05
  -7   4   4    9.90    2.86
  -7   4   4   14.26    3.26
  -7   4   4   10.78    3.10
  -7   4   4   11.63    2.17
  -7   4   4    8.14    2.04
  -7   4   5    4.26    2.90
  -7   4   5   10.14    3.32
  -7   4   5   11.71    2.92
  -7   4   5    8.65    1.86
  -7   4   6    7.62    2.93
  -7   4   6   12.82    3.48
  -7   4   6    5.38    2.58
  -7   4   6    5.71    1.95
  -7   4   7    8.35    2.46
  -7   4   7    6.24    1.87
  -7   4   7    4.63    2.03
  -7   4   8    2.29    2.46
  -7   4   8    2.27    3.30
  -7   4   8    1.28    3.01
  -7   4   8    3.16    1.69
  -7   4   8    2.09    1.97
  -7   4   9    3.02    2.23
  -7   4   9    5.03    3.14
  -7   4   9    2.90    3.04
  -7   4   9    5.38    1.62
  -7   4   9    3.66    1.97
  -7   4  10    1.81    1.99
  -7   4  10    1.25    2.99
  -7   4  10    1.71    1.78
  -7   4  10   -0.05    1.33
  -7   4  10    1.19    2.81
  -7   4  11    2.86    2.78
  -7   4  11    0.83    1.66
  -7   4  11   -1.24    2.56
  -7   4  12   -0.45    2.41
  -7   4  12    0.50    1.41
  -7   4  12    3.03    2.20
  -7   4  13    3.08    2.05
  -7   5 -11    2.30    1.19
  -7   5 -11    1.98    1.28
  -7   5 -11    1.79    1.21
  -7   5 -10    6.01    1.22
  -7   5 -10    6.11    2.37
  -7   5 -10    5.67    1.51
  -7   5 -10    4.75    1.77
  -7   5  -9    0.69    1.85
  -7   5  -9    1.60    1.48
  -7   5  -9    2.84    1.27
  -7   5  -9    1.80    1.73
  -7   5  -8    8.53    2.15
  -7   5  -8    9.97    2.37
  -7   5  -8    8.42    1.77
  -7   5  -8   13.88    1.86
  -7   5  -7    2.83    2.27
  -7   5  -7    1.48    1.68
  -7   5  -7    4.63    2.12
  -7   5  -7    2.26    1.37
  -7   5  -7    1.37    2.06
  -7   5  -6   16.69    2.71
  -7   5  -6   11.36    1.63
  -7   5  -6    9.92    2.59
  -7   5  -5   21.97    3.27
  -7   5  -5   24.44    3.14
  -7   5  -5   20.72    1.95
  -7   5  -5   16.30    2.31
  -7   5  -5   17.36    2.28
  -7   5  -5   26.05    3.15
  -7   5  -5   24.24    3.26
  -7   5  -4   49.38    4.23
  -7   5  -4   42.05    3.23
  -7   5  -4   44.31    3.24
  -7   5  -4   49.08    4.34
  -7   5  -4   46.49    4.33
  -7   5  -3   11.77    2.70
  -7   5  -3    8.76    2.28
  -7   5  -3   12.69    1.56
  -7   5  -3   12.30    2.73
  -7   5  -3    8.66    2.40
  -7   5  -2   19.62    3.09
  -7   5  -2   21.24    2.05
  -7   5  -2   19.54    2.03
  -7   5  -2   21.88    1.89
  -7   5  -2   25.30    2.83
  -7   5  -1   76.00    5.52
  -7   5  -1   66.73    3.92
  -7   5  -1   72.24    3.95
  -7   5  -1   76.91    3.84
  -7   5  -1   71.39    4.45
  -7   5   0   10.99    2.74
  -7   5   0   10.69    1.89
  -7   5   0   11.96    1.68
  -7   5   0   10.76    2.66
  -7   5   1   26.08    3.53
  -7   5   1   20.62    2.34
  -7   5   1   23.40    2.07
  -7   5   1   22.33    3.13
  -7   5   2    9.84    2.71
  -7   5   2    5.31    2.53
  -7   5   2   10.52    2.93
  -7   5   2    8.41    2.00
  -7   5   2    9.10    1.65
  -7   5   3   34.00    3.87
  -7   5   3   31.48    3.91
  -7   5   3   33.75    3.66
  -7   5   3   23.72    3.43
  -7   5   3   34.64    2.43
  -7   5   4   21.83    3.44
  -7   5   4   18.91    3.17
  -7   5   4   28.04    3.46
  -7   5   4   27.57    3.56
  -7   5   4   29.50    2.22
  -7   5   5    6.55    2.42
  -7   5   5    1.89    2.65
  -7   5   5    1.08    1.83
  -7   5   5    0.62    1.87
  -7   5   5    2.33    1.40
  -7   5   5    4.65    3.20
  -7   5   6    8.77    2.14
  -7   5   6    8.50    1.88
  -7   5   6    6.25    1.47
  -7   5   7    5.04    2.01
  -7   5   7    6.94    1.77
  -7   5   7    7.72    3.20
  -7   5   7    1.55    3.18
  -7   5   7    5.90    2.52
  -7   5   8    2.17    1.96
  -7   5   8    1.08    1.50
  -7   5   8    4.39    2.99
  -7   5   8    0.14    3.05
  -7   5   8    1.91    2.20
  -7   5   9    3.38    1.41
  -7   5   9    2.53    1.87
  -7   5   9    2.15    2.92
  -7   5   9    1.28    2.97
  -7   5   9    1.91    1.94
  -7   5  10    0.70    1.68
  -7   5  10    2.34    2.56
  -7   5  10    0.11    2.76
  -7   5  11    0.63    1.52
  -7   5  11    1.63    2.55
  -7   5  12    4.10    2.20
  -7   6 -11    1.78    1.25
  -7   6 -11    4.10    2.04
  -7   6 -11    3.24    1.26
  -7   6 -10    0.74    1.33
  -7   6 -10    0.42    1.67
  -7   6 -10    1.70    2.16
  -7   6 -10    1.28    1.13
  -7   6 -10    1.46    1.18
  -7   6  -9    2.79    1.87
  -7   6  -9    2.10    1.31
  -7   6  -9    0.22    1.40
  -7   6  -8    2.47    1.69
  -7   6  -8    0.15    1.76
  -7   6  -8    1.40    1.51
  -7   6  -8    2.42    1.98
  -7   6  -7   -0.69    2.10
  -7   6  -7    0.53    1.72
  -7   6  -7    2.31    1.39
  -7   6  -7    0.95    1.91
  -7   6  -7   -1.17    2.05
  -7   6  -6    3.46    1.84
  -7   6  -6    0.86    2.16
  -7   6  -6    2.84    1.38
  -7   6  -6    1.77    1.86
  -7   6  -6    1.60    2.05
  -7   6  -6    1.97    1.78
  -7   6  -5    0.52    2.07
  -7   6  -5    2.63    1.41
  -7   6  -5    0.48    1.79
  -7   6  -4   16.63    2.81
  -7   6  -4   16.37    2.23
  -7   6  -4   12.01    2.70
  -7   6  -4   17.94    1.81
  -7   6  -4   15.50    2.38
  -7   6  -4   15.70    2.65
  -7   6  -3   38.62    3.79
  -7   6  -3   29.78    3.50
  -7   6  -3   39.08    3.15
  -7   6  -3   34.93    2.87
  -7   6  -2   31.99    3.63
  -7   6  -2   35.50    2.35
  -7   6  -2   35.47    3.19
  -7   6  -1   53.71    4.65
  -7   6  -1   62.66    3.29
  -7   6  -1   52.39    4.00
  -7   6   0   11.22    2.65
  -7   6   0   17.99    1.78
  -7   6   0   15.85    2.84
  -7   6   1    6.42    2.38
  -7   6   1    7.56    1.47
  -7   6   1    9.84    2.77
  -7   6   2   20.85    3.09
  -7   6   2   25.46    2.04
  -7   6   2   26.88    3.26
  -7   6   3    4.25    1.37
  -7   6   3    2.76    2.68
  -7   6   4    3.77    2.62
  -7   6   4    3.32    1.80
  -7   6   4    0.27    1.80
  -7   6   4    1.43    1.23
  -7   6   5   17.50    2.17
  -7   6   5   21.51    2.48
  -7   6   6   17.33    2.72
  -7   6   6   19.38    3.39
  -7   6   6   14.62    3.56
  -7   6   6   21.17    2.17
  -7   6   6   20.83    2.41
  -7   6   7    1.06    2.06
  -7   6   7    5.08    3.01
  -7   6   7    3.91    1.95
  -7   6   7    2.84    1.52
  -7   6   7    0.81    3.17
  -7   6   8   13.48    1.69
  -7   6   8   12.23    2.13
  -7   6   9    3.60    1.75
  -7   6   9    2.54    2.92
  -7   6  10    4.65    1.61
  -7   6  10    1.19    2.63
  -7   6  11   -0.16    2.24
  -7   7 -11    5.22    1.34
  -7   7 -10    6.86    1.37
  -7   7 -10    4.21    1.70
  -7   7 -10    6.22    1.26
  -7   7  -9    0.23    1.75
  -7   7  -9    1.18    1.32
  -7   7  -9    1.96    1.28
  -7   7  -9    0.70    2.11
  -7   7  -8    2.69    1.89
  -7   7  -8    2.03    1.40
  -7   7  -8    0.98    1.37
  -7   7  -7    1.93    1.75
  -7   7  -7    2.77    2.01
  -7   7  -7    2.40    1.76
  -7   7  -7    1.26    1.70
  -7   7  -7    2.80    1.51
  -7   7  -6    0.67    2.07
  -7   7  -6    2.15    1.36
  -7   7  -6    2.87    1.79
  -7   7  -6    0.15    1.77
  -7   7  -6    1.07    1.82
  -7   7  -6    1.50    2.00
  -7   7  -5    7.25    2.12
  -7   7  -5    9.35    2.09
  -7   7  -5    6.92    2.38
  -7   7  -5    8.03    1.52
  -7   7  -4   15.94    2.66
  -7   7  -4   17.70    1.78
  -7   7  -3    3.02    1.39
  -7   7  -3    3.90    2.18
  -7   7  -3    1.45    1.96
  -7   7  -3    1.08    1.82
  -7   7  -3    0.66    1.96
  -7   7  -2    1.32    1.35
  -7   7  -2    3.43    1.85
  -7   7  -2    0.16    1.88
  -7   7  -2    3.40    2.34
  -7   7  -2    2.47    1.98
  -7   7  -1   17.18    1.67
  -7   7  -1   17.82    2.73
  -7   7  -1   14.53    1.72
  -7   7  -1   17.07    1.97
  -7   7  -1   18.47    2.87
  -7   7  -1   14.61    2.14
  -7   7   0   16.09    1.66
  -7   7   0   12.31    2.08
  -7   7   0   16.90    2.11
  -7   7   0   15.52    1.74
  -7   7   0   17.64    2.86
  -7   7   0   13.63    2.56
  -7   7   1   27.86    3.07
  -7   7   1   19.20    1.91
  -7   7   1   23.21    2.29
  -7   7   1   22.74    1.85
  -7   7   1   24.69    3.34
  -7   7   2   25.73    2.44
  -7   7   2   27.17    1.98
  -7   7   2   26.74    3.16
  -7   7   3    9.93    2.01
  -7   7   3   11.95    1.94
  -7   7   3    6.95    1.24
  -7   7   4   14.25    2.00
  -7   7   4   14.99    2.20
  -7   7   5    3.61    2.19
  -7   7   5    0.53    3.02
  -7   7   5    5.42    1.97
  -7   7   5    4.49    1.61
  -7   7   6    4.98    2.10
  -7   7   6    2.24    3.10
  -7   7   6    7.51    2.02
  -7   7   6    7.48    1.56
  -7   7   7    0.17    1.77
  -7   7   7    2.39    3.03
  -7   7   7   -0.53    1.25
  -7   7   7    2.85    1.90
  -7   7   8    1.49    2.83
  -7   7   8    5.63    1.84
  -7   7   9    1.39    2.58
  -7   7   9    5.43    1.63
  -7   7  10    1.61    2.30
  -7   8 -11    4.04    1.31
  -7   8 -10    4.24    1.23
  -7   8 -10    3.80    1.15
  -7   8  -9    8.64    1.38
  -7   8  -9    7.63    1.74
  -7   8  -9    7.70    1.36
  -7   8  -8    2.05    1.28
  -7   8  -8    3.41    1.35
  -7   8  -8    2.20    1.66
  -7   8  -8    2.09    1.75
  -7   8  -7    5.63    1.77
  -7   8  -7    6.83    1.93
  -7   8  -7    5.71    1.84
  -7   8  -7    6.24    1.45
  -7   8  -6    1.60    1.76
  -7   8  -6    0.36    1.38
  -7   8  -6    1.66    1.88
  -7   8  -6    2.22    1.88
  -7   8  -5    2.30    1.91
  -7   8  -5    2.17    1.98
  -7   8  -5    2.38    1.30
  -7   8  -5    0.91    1.66
  -7   8  -5    0.93    1.75
  -7   8  -4    2.48    1.85
  -7   8  -4    0.74    2.02
  -7   8  -4    1.72    1.25
  -7   8  -4    1.16    1.76
  -7   8  -4    1.21    1.82
  -7   8  -3   16.24    2.20
  -7   8  -3   20.53    1.82
  -7   8  -2    4.18    1.85
  -7   8  -2    6.63    1.42
  -7   8  -1   27.19    2.00
  -7   8   0    8.73    1.42
  -7   8   0    9.98    1.79
  -7   8   1    4.75    1.70
  -7   8   1    6.98    1.20
  -7   8   2   64.39    3.55
  -7   8   2   61.33    4.05
  -7   8   3    4.71    1.61
  -7   8   3    3.23    2.22
  -7   8   4    5.74    3.09
  -7   8   4    7.82    1.96
  -7   8   4    6.16    1.60
  -7   8   4    5.97    2.15
  -7   8   5    1.52    2.87
  -7   8   5    2.23    1.83
  -7   8   5    2.59    1.38
  -7   8   5    3.08    1.95
  -7   8   6    6.75    3.01
  -7   8   6   11.42    2.02
  -7   8   6    6.31    1.33
  -7   8   6    6.17    1.83
  -7   8   7    3.76    1.73
  -7   8   7    3.54    2.81
  -7   8   8    6.01    1.62
  -7   8   8    3.85    2.55
  -7   8   9    3.67    2.07
  -7   8   9    1.90    2.25
  -7   9 -10    1.20    1.02
  -7   9  -9    0.84    1.13
  -7   9  -8    5.97    1.68
  -7   9  -8    4.81    1.73
  -7   9  -8    5.81    1.32
  -7   9  -7    9.49    1.76
  -7   9  -7    4.07    1.82
  -7   9  -7    6.72    1.42
  -7   9  -6    2.73    1.72
  -7   9  -6    3.26    1.92
  -7   9  -5    2.06    1.71
  -7   9  -5    2.68    2.01
  -7   9  -5    2.68    1.71
  -7   9  -4    3.21    2.09
  -7   9  -4    4.85    1.32
  -7   9  -4    4.58    1.72
  -7   9  -3    4.99    1.68
  -7   9  -3    6.22    2.20
  -7   9  -3    3.26    1.27
  -7   9  -2   10.23    1.77
  -7   9  -2   10.76    2.35
  -7   9  -2   10.39    1.41
  -7   9  -1   14.52    2.46
  -7   9  -1   14.36    1.83
  -7   9   0   17.80    2.52
  -7   9   0   15.10    2.92
  -7   9   1   -0.21    2.09
  -7   9   1   -1.09    2.58
  -7   9   2    1.61    2.04
  -7   9   2    0.89    2.71
  -7   9   3   18.03    2.38
  -7   9   3   18.52    3.19
  -7   9   4   10.46    2.04
  -7   9   4    7.53    2.92
  -7   9   5   -1.24    2.72
  -7   9   5    3.86    2.65
  -7   9   6    0.73    2.57
  -7   9   6   -1.01    2.47
  -7   9   7    6.80    2.57
  -7   9   7    8.86    2.39
  -7   9   8   -1.56    2.16
  -7   9   8    2.86    1.90
  -7  10 -10    3.48    1.27
  -7  10  -9    6.87    1.17
  -7  10  -8    2.53    1.12
  -7  10  -8    3.35    1.64
  -7  10  -7    2.90    1.17
  -7  10  -7    2.16    1.75
  -7  10  -6    2.39    1.20
  -7  10  -6    3.14    0.85
  -7  10  -6    3.13    1.85
  -7  10  -5    5.80    1.34
  -7  10  -5    6.45    2.06
  -7  10  -4    8.80    2.21
  -7  10  -3    2.77    1.50
  -7  10  -3    6.11    2.11
  -7  10  -2    3.63    2.09
  -7  10  -1    3.85    2.40
  -7  10  -1    4.40    2.06
  -7  10   0    8.10    2.59
  -7  10   0    6.69    2.10
  -7  10   1    2.34    2.52
  -7  10   1    1.63    1.90
  -7  10   2    3.54    2.55
  -7  10   2    1.96    1.78
  -7  10   2    2.45    0.90
  -7  10   3    3.25    2.56
  -7  10   3    2.19    1.61
  -7  10   3    3.98    0.87
  -7  10   4    3.63    2.54
  -7  10   5    2.88    2.39
  -7  10   6    0.44    2.08
  -7  10   7    2.15    1.74
  -7  11  -9    1.94    1.27
  -7  11  -7    2.56    1.02
  -7  11  -7    2.09    1.64
  -7  11  -6    3.45    1.07
  -7  11  -6    6.03    0.87
  -7  11  -6    4.67    1.80
  -7  11  -5    2.13    0.86
  -7  11  -5    0.32    1.80
  -7  11  -4    0.72    0.87
  -7  11  -4    2.94    1.93
  -7  11  -3   22.80    1.56
  -7  11  -3   15.76    2.27
  -7  11  -2    3.95    1.04
  -7  11  -2    1.76    1.86
  -7  11  -1    3.57    0.99
  -7  11  -1    2.16    1.84
  -7  11   0    4.21    0.96
  -7  11   0    2.65    2.35
  -7  11   0    2.32    1.77
  -7  11   1    1.60    2.34
  -7  11   1    2.79    0.85
  -7  11   1   -0.11    2.40
  -7  11   1    1.51    1.65
  -7  11   2    1.69    0.79
  -7  11   2    3.30    2.38
  -7  11   2    0.90    1.44
  -7  11   3    1.89    2.27
  -7  11   4    2.83    2.20
  -7  11   5    3.10    1.93
  -7  12  -7    4.53    2.77
  -7  12  -6   -1.18    2.73
  -7  12  -6    6.61    1.63
  -7  12  -5    6.01    0.88
  -7  12  -5    4.54    1.71
  -7  12  -4    3.58    0.88
  -7  12  -4    4.98    1.72
  -7  12  -3    2.19    0.87
  -7  12  -3    0.33    1.65
  -7  12  -2    1.93    0.86
  -7  12  -2    3.33    1.67
  -7  12  -1    1.87    0.83
  -7  12  -1    1.10    1.55
  -7  12   0    2.84    0.83
  -7  12   0    1.63    2.20
  -7  12   0    3.09    1.50
  -7  12   1    1.36    2.01
  -7  12   1   -1.42    2.09
  -7  12   1    1.39    0.71
  -7  12   2    2.38    1.96
  -7  12   3   -0.25    1.85
  -7  13  -5    2.47    1.38
  -7  13  -4    3.31    1.47
  -7  13  -3    3.62    1.42
  -7  13  -2    1.62    2.00
  -7  13  -2    1.86    1.36
  -7  13  -1    1.49    1.92
  -6 -10  13    6.00    3.67
  -6 -10  14    0.33    3.21
  -6  -9   8    4.04    2.43
  -6  -9   9   15.35    3.52
  -6  -9  10   14.69    3.21
  -6  -9  11    2.73    2.39
  -6  -9  12    1.47    1.66
  -6  -9  12   -0.85    4.16
  -6  -9  12    0.40    2.27
  -6  -9  13   -0.08    3.94
  -6  -9  13    2.52    1.55
  -6  -9  14    0.86    3.59
  -6  -9  14    1.41    1.44
  -6  -9  15    5.64    3.51
  -6  -8   5    1.64    1.48
  -6  -8   6   16.47    2.50
  -6  -8   7   35.77    4.19
  -6  -8   7   37.44    3.38
  -6  -8   8    1.29    2.64
  -6  -8   8    4.73    1.93
  -6  -8   9    2.70    2.96
  -6  -8  10    3.66    2.65
  -6  -8  10    4.70    2.93
  -6  -8  11   15.96    3.48
  -6  -8  11   17.42    2.17
  -6  -8  11   11.73    3.08
  -6  -8  12    6.22    1.82
  -6  -8  12    8.48    4.54
  -6  -8  12    6.69    2.73
  -6  -8  13    2.53    1.69
  -6  -8  13    2.83    4.22
  -6  -8  13    0.60    2.32
  -6  -8  14    4.86    3.96
  -6  -8  14    2.88    1.54
  -6  -8  15    5.78    3.55
  -6  -8  15    2.86    3.78
  -6  -7   3   25.77    3.03
  -6  -7   4   93.51    5.97
  -6  -7   5   23.71    2.75
  -6  -7   6   73.11    4.96
  -6  -7   6   74.27    5.76
  -6  -7   7   41.44    3.68
  -6  -7   7   46.32    4.84
  -6  -7   8    2.69    1.80
  -6  -7   8    0.27    2.68
  -6  -7   9    1.82    1.85
  -6  -7   9    0.80    2.77
  -6  -7  10   13.41    3.27
  -6  -7  10    9.18    3.20
  -6  -7  11    4.93    2.93
  -6  -7  11    3.05    2.69
  -6  -7  11    3.94    1.91
  -6  -7  12    0.24    2.57
  -6  -7  12    0.27    1.77
  -6  -7  12    1.37    2.59
  -6  -7  12    2.96    4.62
  -6  -7  13    3.78    1.83
  -6  -7  13    1.28    2.50
  -6  -7  13    3.22    4.48
  -6  -7  14    6.15    2.54
  -6  -7  14    3.50    4.17
  -6  -7  14    5.23    1.68
  -6  -7  15    7.35    3.75
  -6  -7  15    2.28    3.84
  -6  -7  15    1.29    1.45
  -6  -7  16    3.16    3.09
  -6  -7  16    3.18    2.10
  -6  -6  -2   43.41    4.65
  -6  -6   0    3.21    2.29
  -6  -6   1    9.30    2.57
  -6  -6   2   46.06    4.23
  -6  -6   3    7.72    2.25
  -6  -6   3    8.56    2.25
  -6  -6   4   22.62    2.91
  -6  -6   4   23.17    2.84
  -6  -6   5   26.07    3.04
  -6  -6   5   22.02    3.22
  -6  -6   5   24.92    2.87
  -6  -6   6   61.86    4.75
  -6  -6   6   68.18    4.75
  -6  -6   6   67.97    4.66
  -6  -6   6   70.76    5.62
  -6  -6   7   35.39    3.54
  -6  -6   7   38.09    3.37
  -6  -6   7   45.69    4.80
  -6  -6   8  101.86    6.14
  -6  -6   8   87.97    7.18
  -6  -6   9   52.40    4.29
  -6  -6   9   51.24    5.36
  -6  -6   9   51.57    5.13
  -6  -6  10   18.64    3.58
  -6  -6  10   13.71    2.58
  -6  -6  10   16.25    2.24
  -6  -6  10   11.67    3.25
  -6  -6  11    4.32    2.81
  -6  -6  11    2.30    1.91
  -6  -6  11    0.96    2.66
  -6  -6  12    0.96    1.85
  -6  -6  12    5.51    4.74
  -6  -6  12    4.39    2.66
  -6  -6  12    1.42    2.59
  -6  -6  13    4.42    4.61
  -6  -6  13    2.93    1.85
  -6  -6  14    9.72    4.44
  -6  -6  14   14.91    4.69
  -6  -6  14    6.53    2.77
  -6  -6  14    7.78    1.86
  -6  -6  15    3.50    1.59
  -6  -6  15    1.75    4.08
  -6  -6  15   10.39    3.99
  -6  -6  15    2.02    1.65
  -6  -6  16    4.24    2.18
  -6  -6  16    3.52    3.30
  -6  -5  -9   -0.80    1.93
  -6  -5  -8    1.35    0.99
  -6  -5  -7    4.47    2.05
  -6  -5  -6   15.39    2.43
  -6  -5  -5    2.59    1.83
  -6  -5  -4    1.94    2.97
  -6  -5  -3   36.96    4.57
  -6  -5  -3   39.56    4.59
  -6  -5  -2    2.75    2.58
  -6  -5  -2    4.59    2.67
  -6  -5  -1   12.11    2.85
  -6  -5  -1   10.21    2.91
  -6  -5  -1    9.45    2.99
  -6  -5   0   38.34    3.81
  -6  -5   0   33.46    3.77
  -6  -5   0   39.89    4.32
  -6  -5   0   32.80    3.87
  -6  -5   1   36.92    4.13
  -6  -5   1   35.09    3.78
  -6  -5   2    9.62    2.54
  -6  -5   2    5.14    2.12
  -6  -5   3    3.75    2.13
  -6  -5   4    2.50    2.02
  -6  -5   4    5.85    2.09
  -6  -5   5   20.73    2.79
  -6  -5   5   18.77    3.09
  -6  -5   5   19.44    2.73
  -6  -5   6  124.93    7.12
  -6  -5   6  123.65    7.82
  -6  -5   6  115.05    6.84
  -6  -5   7   74.20    5.10
  -6  -5   7   69.04    4.91
  -6  -5   7   81.09    5.18
  -6  -5   7   75.22    6.24
  -6  -5   8   31.30    3.28
  -6  -5   8   31.98    4.28
  -6  -5   8   27.89    3.87
  -6  -5   9   16.99    3.67
  -6  -5   9   16.59    3.30
  -6  -5   9   19.62    2.80
  -6  -5   9    9.35    2.08
  -6  -5  10   24.90    3.88
  -6  -5  10   25.19    4.02
  -6  -5  10   27.95    3.17
  -6  -5  10   21.33    5.33
  -6  -5  11   19.96    3.70
  -6  -5  11   23.53    2.52
  -6  -5  11   16.38    3.65
  -6  -5  12   12.84    4.99
  -6  -5  12   22.57    2.49
  -6  -5  12   21.21    3.67
  -6  -5  13   14.45    4.90
  -6  -5  13   10.41    3.25
  -6  -5  13   11.84    2.14
  -6  -5  14    3.03    4.41
  -6  -5  14    8.18    4.73
  -6  -5  14    0.55    1.93
  -6  -5  14    2.07    1.78
  -6  -5  14    0.42    2.43
  -6  -5  15    1.46    2.63
  -6  -5  15    4.41    1.65
  -6  -5  15    3.89    4.05
  -6  -5  15    4.58    3.95
  -6  -5  15    0.55    1.74
  -6  -5  16    0.05    2.12
  -6  -5  16    2.66    3.34
  -6  -4 -10   -0.45    1.99
  -6  -4  -9    2.77    1.05
  -6  -4  -8    5.91    2.00
  -6  -4  -8    4.57    2.05
  -6  -4  -7    9.77    2.24
  -6  -4  -7   10.41    2.31
  -6  -4  -6   30.74    3.25
  -6  -4  -6   31.41    3.33
  -6  -4  -5    4.97    3.50
  -6  -4  -4    8.98    3.38
  -6  -4  -4    9.35    3.39
  -6  -4  -4    5.90    2.03
  -6  -4  -3    3.66    2.76
  -6  -4  -3    5.21    2.88
  -6  -4  -2   20.69    3.50
  -6  -4  -2   23.35    3.58
  -6  -4  -2   22.94    3.56
  -6  -4  -1   13.92    3.17
  -6  -4  -1    8.28    2.59
  -6  -4  -1   11.15    2.81
  -6  -4  -1    9.36    2.63
  -6  -4   0   31.63    3.86
  -6  -4   0   31.22    3.48
  -6  -4   0   23.37    3.11
  -6  -4   0   27.04    3.45
  -6  -4   1   22.67    3.35
  -6  -4   1   19.28    2.88
  -6  -4   1   20.81    2.95
  -6  -4   1   18.04    2.95
  -6  -4   2   92.31    6.21
  -6  -4   2   86.51    5.80
  -6  -4   3   14.56    2.63
  -6  -4   3   14.27    2.40
  -6  -4   4    1.16    2.06
  -6  -4   4   -0.69    1.95
  -6  -4   4    0.66    1.93
  -6  -4   5   22.28    3.06
  -6  -4   5   21.26    3.33
  -6  -4   5   23.79    2.97
  -6  -4   6  160.56    8.44
  -6  -4   6  152.10    8.29
  -6  -4   6  146.11    9.10
  -6  -4   7    9.55    2.94
  -6  -4   7   15.47    2.54
  -6  -4   7   12.65    2.35
  -6  -4   7   11.47    3.07
  -6  -4   7   12.86    2.37
  -6  -4   8  132.04    6.81
  -6  -4   8  146.95    9.13
  -6  -4   9   13.10    3.52
  -6  -4   9   32.28    5.15
  -6  -4   9   26.83    2.46
  -6  -4   9   13.88    2.54
  -6  -4   9   11.07    3.27
  -6  -4  10    4.53    4.91
  -6  -4  10    7.26    3.02
  -6  -4  10    9.33    2.41
  -6  -4  10    6.27    3.02
  -6  -4  11    8.93    5.10
  -6  -4  11   11.48    2.40
  -6  -4  11    7.74    2.13
  -6  -4  11   11.29    3.27
  -6  -4  12   13.49    3.57
  -6  -4  12   15.03    3.30
  -6  -4  12   17.77    2.37
  -6  -4  12   16.19    5.00
  -6  -4  13    1.44    2.62
  -6  -4  13    3.45    4.92
  -6  -4  13   -0.60    4.69
  -6  -4  13    0.48    1.85
  -6  -4  13    2.65    2.15
  -6  -4  14   10.86    3.25
  -6  -4  14    7.94    2.87
  -6  -4  14    2.32    2.06
  -6  -4  14    9.10    1.95
  -6  -4  14    9.34    4.56
  -6  -4  14    8.68    4.79
  -6  -4  15   13.10    1.87
  -6  -4  15    8.48    2.71
  -6  -4  15   12.22    4.33
  -6  -4  15    9.27    1.95
  -6  -4  16    4.26    2.14
  -6  -4  16    5.11    3.32
  -6  -3 -11    3.47    2.02
  -6  -3 -10    2.16    1.08
  -6  -3 -10    1.59    1.28
  -6  -3  -9   -0.68    1.81
  -6  -3  -9    0.88    2.23
  -6  -3  -8    1.31    1.94
  -6  -3  -7   -0.15    1.72
  -6  -3  -7    1.23    1.99
  -6  -3  -7    2.19    1.99
  -6  -3  -6    7.65    2.27
  -6  -3  -6    6.82    3.45
  -6  -3  -5   26.70    3.15
  -6  -3  -5   25.75    4.32
  -6  -3  -5   26.13    4.42
  -6  -3  -4    1.70    1.89
  -6  -3  -4    5.15    3.05
  -6  -3  -4    3.30    3.13
  -6  -3  -3   98.64    7.25
  -6  -3  -3  105.04    7.38
  -6  -3  -3  100.09    7.18
  -6  -3  -2    4.32    1.89
  -6  -3  -2    4.37    2.55
  -6  -3  -2    1.94    2.39
  -6  -3  -2    2.82    2.57
  -6  -3  -1    7.06    2.20
  -6  -3  -1    4.89    2.38
  -6  -3  -1    2.87    2.43
  -6  -3  -1    4.72    2.46
  -6  -3  -1    4.90    2.41
  -6  -3   0   66.03    4.78
  -6  -3   0   66.59    4.99
  -6  -3   0   70.25    5.50
  -6  -3   0   61.03    5.11
  -6  -3   1   25.73    3.21
  -6  -3   1   23.65    3.38
  -6  -3   1   24.82    3.21
  -6  -3   2    3.08    2.09
  -6  -3   2    2.34    1.91
  -6  -3   3    1.76    2.21
  -6  -3   3    0.52    1.95
  -6  -3   3    3.09    1.86
  -6  -3   4    4.90    2.46
  -6  -3   4    4.00    2.10
  -6  -3   5   10.27    2.32
  -6  -3   5    6.09    2.19
  -6  -3   5    7.77    2.50
  -6  -3   6  199.53   10.22
  -6  -3   6  201.67   10.25
  -6  -3   6  201.59   11.00
  -6  -3   7   18.61    2.67
  -6  -3   7   22.84    3.49
  -6  -3   7   17.70    3.47
  -6  -3   7   24.22    2.81
  -6  -3   8   29.50    2.59
  -6  -3   8   25.38    4.86
  -6  -3   8   27.31    3.90
  -6  -3   8   33.04    3.28
  -6  -3   9    2.15    1.87
  -6  -3   9    1.56    1.83
  -6  -3   9    6.14    4.82
  -6  -3   9    1.21    2.67
  -6  -3  10   12.69    3.62
  -6  -3  10    9.47    2.38
  -6  -3  10    6.10    5.03
  -6  -3  10   13.84    3.45
  -6  -3  11   11.42    2.20
  -6  -3  11    7.67    3.44
  -6  -3  11    7.50    2.25
  -6  -3  11    6.17    2.91
  -6  -3  11    8.99    5.12
  -6  -3  11   14.11    5.50
  -6  -3  12    0.21    4.81
  -6  -3  12    0.95    2.49
  -6  -3  12    2.81    2.84
  -6  -3  12    3.42    2.02
  -6  -3  13    7.05    2.28
  -6  -3  13    9.63    4.85
  -6  -3  13    8.71    4.96
  -6  -3  13    5.41    2.80
  -6  -3  13    9.35    2.14
  -6  -3  14    2.67    1.81
  -6  -3  14   -0.77    1.98
  -6  -3  14   -0.09    4.42
  -6  -3  14    2.42    4.67
  -6  -3  14    3.43    2.45
  -6  -3  14    3.93    3.00
  -6  -3  15    3.75    4.00
  -6  -3  15    4.21    2.59
  -6  -3  15    3.64    1.64
  -6  -3  15    5.53    1.92
  -6  -3  16    6.33    3.31
  -6  -3  16    0.15    2.01
  -6  -2 -11    1.02    1.25
  -6  -2 -11    2.74    2.12
  -6  -2 -11    5.04    2.25
  -6  -2 -10    2.96    1.45
  -6  -2 -10    1.14    2.30
  -6  -2  -9    7.55    2.58
  -6  -2  -9    1.03    1.89
  -6  -2  -8    0.94    2.07
  -6  -2  -8    2.20    2.04
  -6  -2  -7   17.94    2.84
  -6  -2  -7   13.95    2.65
  -6  -2  -6   14.29    3.94
  -6  -2  -6   16.03    2.79
  -6  -2  -6   12.14    2.42
  -6  -2  -5   10.81    3.63
  -6  -2  -5   11.76    2.51
  -6  -2  -5    7.84    3.34
  -6  -2  -5    7.13    2.16
  -6  -2  -4   54.06    5.25
  -6  -2  -4   58.35    5.51
  -6  -2  -4   59.79    5.45
  -6  -2  -4   44.33    3.79
  -6  -2  -3   32.63    4.14
  -6  -2  -3   32.82    4.13
  -6  -2  -3   38.08    4.35
  -6  -2  -3   28.52    3.11
  -6  -2  -2   55.82    4.93
  -6  -2  -2   55.73    4.92
  -6  -2  -2   62.03    5.14
  -6  -2  -2   55.76    4.40
  -6  -2  -1    2.36    2.33
  -6  -2  -1    0.21    2.41
  -6  -2  -1    1.95    2.24
  -6  -2  -1    2.52    1.87
  -6  -2   0  102.65    6.83
  -6  -2   0  109.29    7.12
  -6  -2   0  121.87    6.91
  -6  -2   0  102.85    6.55
  -6  -2   1   22.46    3.07
  -6  -2   1   21.02    3.13
  -6  -2   1   20.65    3.08
  -6  -2   2   11.62    2.29
  -6  -2   2    8.04    2.17
  -6  -2   2    8.91    2.47
  -6  -2   3  157.10    8.32
  -6  -2   3  147.78    8.51
  -6  -2   4    5.13    2.50
  -6  -2   4    4.74    2.22
  -6  -2   5   15.06    2.54
  -6  -2   5   16.22    3.27
  -6  -2   5   13.06    2.45
  -6  -2   5   13.67    2.84
  -6  -2   6   95.40    6.76
  -6  -2   6  100.99    6.15
  -6  -2   6   97.05    6.99
  -6  -2   6  104.24    6.18
  -6  -2   7   28.53    3.94
  -6  -2   7   34.54    3.27
  -6  -2   7   22.72    3.92
  -6  -2   7   33.03    3.20
  -6  -2   7   25.32    2.45
  -6  -2   8   29.70    3.04
  -6  -2   8   19.45    2.36
  -6  -2   8   23.61    3.76
  -6  -2   8   17.24    4.81
  -6  -2   9    9.85    4.86
  -6  -2   9   10.82    5.15
  -6  -2   9    3.06    1.79
  -6  -2   9    5.45    2.06
  -6  -2   9    4.77    2.81
  -6  -2   9    5.36    3.09
  -6  -2  10    9.82    5.02
  -6  -2  10   11.88    5.52
  -6  -2  10   14.67    2.52
  -6  -2  10   12.69    3.32
  -6  -2  10   13.83    3.63
  -6  -2  11    6.80    5.12
  -6  -2  11    3.48    2.08
  -6  -2  11   -0.17    1.79
  -6  -2  11    0.97    2.57
  -6  -2  11    1.56    3.06
  -6  -2  12    1.50    2.76
  -6  -2  12    4.76    2.08
  -6  -2  12    0.23    2.38
  -6  -2  12    5.85    3.48
  -6  -2  12    4.40    2.24
  -6  -2  12   10.93    4.97
  -6  -2  12    1.82    5.06
  -6  -2  13    3.25    1.98
  -6  -2  13    2.16    2.19
  -6  -2  13   -0.98    3.07
  -6  -2  13   -0.23    2.58
  -6  -2  13    3.39    4.92
  -6  -2  13    5.16    4.86
  -6  -2  14    5.34    1.91
  -6  -2  14    4.78    2.09
  -6  -2  14    6.15    2.95
  -6  -2  14    3.61    2.33
  -6  -2  14    4.89    4.59
  -6  -2  15    3.85    2.48
  -6  -2  15    3.40    1.64
  -6  -2  15    1.98    1.84
  -6  -2  15    7.18    3.96
  -6  -2  16   -0.50    1.84
  -6  -2  17    4.70    1.99
  -6  -1 -12    2.31    1.23
  -6  -1 -12    3.67    2.16
  -6  -1 -11    3.23    1.10
  -6  -1 -11    2.63    1.38
  -6  -1 -11    5.72    2.38
  -6  -1 -10    6.48    2.57
  -6  -1 -10    2.57    2.05
  -6  -1  -9    9.86    1.56
  -6  -1  -9   11.11    2.49
  -6  -1  -8    4.60    2.26
  -6  -1  -8    4.28    2.19
  -6  -1  -8    4.65    2.25
  -6  -1  -8    3.49    1.49
  -6  -1  -7   32.29    3.55
  -6  -1  -7   32.49    4.94
  -6  -1  -7   24.27    3.13
  -6  -1  -6    7.54    2.27
  -6  -1  -6    6.70    1.90
  -6  -1  -6    8.92    3.47
  -6  -1  -6    6.59    2.32
  -6  -1  -6    8.46    3.73
  -6  -1  -5    4.68    2.06
  -6  -1  -5    5.23    2.21
  -6  -1  -5    3.30    2.99
  -6  -1  -5    5.90    3.41
  -6  -1  -5    3.36    1.84
  -6  -1  -4   16.24    1.59
  -6  -1  -4   16.32    2.53
  -6  -1  -4   17.55    3.70
  -6  -1  -4   18.88    3.55
  -6  -1  -4   19.63    3.65
  -6  -1  -3   69.89    4.95
  -6  -1  -3   72.26    5.83
  -6  -1  -3   69.89    3.47
  -6  -1  -3   74.80    5.75
  -6  -1  -3   74.20    5.77
  -6  -1  -2   45.30    4.06
  -6  -1  -2   41.43    3.62
  -6  -1  -2   47.53    4.38
  -6  -1  -2   42.95    4.23
  -6  -1  -2   44.33    4.63
  -6  -1  -2   45.12    2.55
  -6  -1  -1   32.82    3.67
  -6  -1  -1   32.44    3.87
  -6  -1  -1   35.16    3.49
  -6  -1  -1   37.94    3.75
  -6  -1   0    2.62    2.18
  -6  -1   0    4.02    2.15
  -6  -1   0    4.71    2.23
  -6  -1   1   11.47    2.55
  -6  -1   1   10.82    2.19
  -6  -1   1   11.64    2.66
  -6  -1   1   13.05    1.67
  -6  -1   1   11.53    2.58
  -6  -1   2   15.17    2.65
  -6  -1   2   18.96    2.92
  -6  -1   2   19.26    2.75
  -6  -1   3   16.01    2.49
  -6  -1   3   11.51    2.67
  -6  -1   4   16.60    3.04
  -6  -1   4   11.61    2.55
  -6  -1   5    2.55    2.47
  -6  -1   5    3.02    4.07
  -6  -1   5    4.18    2.04
  -6  -1   5    1.64    2.62
  -6  -1   5    4.11    1.98
  -6  -1   6   31.71    3.06
  -6  -1   6   18.83    2.15
  -6  -1   6   25.76    3.00
  -6  -1   6   21.29    3.36
  -6  -1   6   27.78    3.84
  -6  -1   6   15.56    4.55
  -6  -1   7   11.64    2.00
  -6  -1   7   19.10    2.64
  -6  -1   7   12.80    3.10
  -6  -1   7   18.81    2.52
  -6  -1   7    4.42    4.41
  -6  -1   7   10.73    4.87
  -6  -1   8   15.97    2.18
  -6  -1   8   13.76    2.38
  -6  -1   8   13.70    4.85
  -6  -1   8   13.66    5.06
  -6  -1   8    8.26    3.11
  -6  -1   9    6.89    2.12
  -6  -1   9    8.10    3.16
  -6  -1   9    6.11    1.99
  -6  -1   9    3.11    4.87
  -6  -1   9   10.50    5.41
  -6  -1   9    6.38    2.90
  -6  -1  10   25.81    4.25
  -6  -1  10   28.70    3.04
  -6  -1  10   23.59    3.78
  -6  -1  10   18.98    5.39
  -6  -1  10   17.73    5.62
  -6  -1  11    4.02    2.52
  -6  -1  11    5.15    2.12
  -6  -1  11    5.35    3.22
  -6  -1  12    5.27    2.13
  -6  -1  12   -0.24    2.75
  -6  -1  12    3.22    2.27
  -6  -1  12   11.63    5.20
  -6  -1  12    8.11    3.40
  -6  -1  12    3.58    2.47
  -6  -1  13    7.70    2.06
  -6  -1  13    5.45    2.30
  -6  -1  13    6.71    4.94
  -6  -1  13    5.55    2.65
  -6  -1  13    5.85    3.19
  -6  -1  14    3.10    1.81
  -6  -1  14    1.07    2.03
  -6  -1  14    7.18    4.41
  -6  -1  14    5.10    2.77
  -6  -1  14    1.21    2.02
  -6  -1  15    5.30    1.86
  -6  -1  15    4.69    2.39
  -6  -1  15    4.20    1.57
  -6   0 -12    4.99    2.27
  -6   0 -12    2.02    1.34
  -6   0 -12    2.74    2.22
  -6   0 -11    0.99    1.46
  -6   0 -11    1.01    2.42
  -6   0 -10    4.07    2.62
  -6   0 -10    4.31    1.40
  -6   0 -10    4.90    2.18
  -6   0  -9    1.58    1.99
  -6   0  -9    2.49    1.43
  -6   0  -9    2.56    2.21
  -6   0  -8    1.75    2.24
  -6   0  -8    5.91    2.41
  -6   0  -7    5.18    1.99
  -6   0  -7    8.59    3.58
  -6   0  -7    5.85    2.38
  -6   0  -7    5.15    2.43
  -6   0  -6   17.90    2.96
  -6   0  -6   18.52    3.03
  -6   0  -6   25.17    4.18
  -6   0  -6   22.31    4.03
  -6   0  -5   23.58    3.82
  -6   0  -5   18.44    2.67
  -6   0  -5   19.36    2.83
  -6   0  -5   13.71    2.74
  -6   0  -5   15.21    1.56
  -6   0  -5   10.42    1.81
  -6   0  -5   24.93    4.08
  -6   0  -4    9.87    3.33
  -6   0  -4    9.92    3.21
  -6   0  -4   11.60    2.42
  -6   0  -4   11.89    1.28
  -6   0  -4    9.85    1.49
  -6   0  -3    1.24    2.07
  -6   0  -3    2.83    1.13
  -6   0  -3    1.62    2.36
  -6   0  -2   79.53    5.21
  -6   0  -2   75.56    5.35
  -6   0  -2   77.88    5.85
  -6   0  -2   79.19    5.74
  -6   0  -2   74.91    3.80
  -6   0  -1   62.41    5.02
  -6   0  -1   65.43    4.81
  -6   0  -1   54.53    4.76
  -6   0  -1   62.09    4.83
  -6   0  -1   62.26    4.67
  -6   0  -1   64.40    3.69
  -6   0   0   45.84    3.98
  -6   0   0   39.58    2.54
  -6   0   0   45.46    4.20
  -6   0   0   41.24    4.00
  -6   0   1  119.25    7.14
  -6   0   1  116.61    7.19
  -6   0   1  106.98    6.70
  -6   0   1  128.06    5.68
  -6   0   1  108.27    6.95
  -6   0   2  127.15    7.60
  -6   0   2  115.59    7.11
  -6   0   2  135.48    7.46
  -6   0   2  119.32    7.22
  -6   0   3   29.34    3.03
  -6   0   3   30.83    3.59
  -6   0   4   49.89    4.22
  -6   0   4   58.07    4.07
  -6   0   4   47.91    4.68
  -6   0   4   47.92    4.47
  -6   0   5   35.33    4.01
  -6   0   5   34.34    4.79
  -6   0   5   43.91    3.71
  -6   0   5   41.76    3.81
  -6   0   5   38.24    4.31
  -6   0   5   39.44    3.51
  -6   0   6   18.93    2.55
  -6   0   6   12.12    3.04
  -6   0   6   16.16    4.72
  -6   0   6   12.52    4.25
  -6   0   6   18.26    2.58
  -6   0   6   14.56    3.21
  -6   0   6   15.52    3.31
  -6   0   6   18.33    2.07
  -6   0   7   29.51    4.13
  -6   0   7   31.79    5.01
  -6   0   7   30.62    5.42
  -6   0   7   30.39    3.19
  -6   0   7   40.52    4.05
  -6   0   7   34.21    2.72
  -6   0   7   32.66    3.09
  -6   0   8   19.87    3.58
  -6   0   8    8.57    2.15
  -6   0   8   21.41    2.55
  -6   0   8   16.62    3.57
  -6   0   8    5.67    4.85
  -6   0   8    5.71    5.14
  -6   0   8    2.68    3.53
  -6   0   9    9.89    3.08
  -6   0   9   13.05    2.28
  -6   0   9   10.39    2.10
  -6   0   9   14.09    3.50
  -6   0   9   12.70    5.52
  -6   0   9   10.60    5.15
  -6   0   9    9.08    3.72
  -6   0  10   28.60    3.95
  -6   0  10   31.31    3.15
  -6   0  10   22.22    5.73
  -6   0  10   22.74    4.08
  -6   0  10   30.71    4.39
  -6   0  11    1.84    2.52
  -6   0  11    2.71    2.90
  -6   0  11    3.15    2.11
  -6   0  12   12.84    2.27
  -6   0  12    8.46    3.24
  -6   0  12   10.03    3.01
  -6   0  12    6.84    2.37
  -6   0  12   10.12    5.05
  -6   0  12    7.62    2.61
  -6   0  13    4.91    1.98
  -6   0  13    1.53    1.46
  -6   0  13    6.43    4.68
  -6   0  13    1.17    2.29
  -6   0  13   -0.54    2.96
  -6   0  13    2.47    2.17
  -6   0  14    6.99    2.74
  -6   0  14    7.69    1.86
  -6   0  14    7.54    2.10
  -6   0  15    1.77    2.05
  -6   0  15    2.23    1.72
  -6   0  15    0.81    1.41
  -6   1 -13    4.69    1.93
  -6   1 -13    2.75    1.25
  -6   1 -12    1.90    2.37
  -6   1 -12    5.34    1.48
  -6   1 -12    2.78    1.08
  -6   1 -12    5.65    2.38
  -6   1 -11    7.07    2.70
  -6   1 -11    9.96    1.73
  -6   1 -11    7.11    1.54
  -6   1 -10    5.12    2.71
  -6   1 -10    2.24    1.44
  -6   1 -10    0.76    2.00
  -6   1 -10    1.80    1.65
  -6   1  -9    5.13    2.22
  -6   1  -9    8.83    2.57
  -6   1  -9    8.02    1.63
  -6   1  -9    8.13    1.91
  -6   1  -8   11.60    2.86
  -6   1  -8   13.05    2.69
  -6   1  -7   28.69    4.35
  -6   1  -7   23.34    3.29
  -6   1  -7   16.06    2.41
  -6   1  -7   26.91    3.27
  -6   1  -6   17.18    2.96
  -6   1  -6   16.68    1.61
  -6   1  -6   19.26    3.73
  -6   1  -6   15.34    1.92
  -6   1  -6   17.50    2.83
  -6   1  -5    8.34    1.41
  -6   1  -5    7.06    1.80
  -6   1  -5   12.71    3.20
  -6   1  -5   14.09    2.45
  -6   1  -4   14.99    1.47
  -6   1  -4   16.46    2.62
  -6   1  -4   15.08    1.66
  -6   1  -4   16.87    3.39
  -6   1  -3   19.78    1.66
  -6   1  -3   16.36    2.75
  -6   1  -3   18.79    3.28
  -6   1  -3   15.32    3.08
  -6   1  -2   16.84    3.07
  -6   1  -2   15.82    2.57
  -6   1  -2   17.52    2.80
  -6   1  -2   14.89    1.55
  -6   1  -2   13.25    2.03
  -6   1  -2   12.30    2.81
  -6   1  -1    1.47    2.16
  -6   1  -1    6.02    2.48
  -6   1  -1    3.04    2.28
  -6   1  -1    5.12    2.10
  -6   1  -1    6.72    2.06
  -6   1  -1    5.59    1.34
  -6   1   0   45.18    4.09
  -6   1   0   48.64    4.17
  -6   1   0   43.47    2.71
  -6   1   0   42.93    4.07
  -6   1   1   42.06    4.04
  -6   1   1   46.56    3.93
  -6   1   1   49.48    4.08
  -6   1   1   39.11    2.74
  -6   1   2   18.14    2.68
  -6   1   2   14.25    2.75
  -6   1   2   23.00    2.11
  -6   1   2   21.30    3.16
  -6   1   3    9.65    2.69
  -6   1   3    1.23    2.35
  -6   1   3    9.17    2.49
  -6   1   4   54.79    4.88
  -6   1   4   70.24    5.26
  -6   1   4   62.01    4.59
  -6   1   4   62.91    5.26
  -6   1   4   62.20    4.51
  -6   1   4   76.21    4.56
  -6   1   5   41.83    4.24
  -6   1   5   32.41    4.74
  -6   1   5   45.56    3.63
  -6   1   5   36.43    4.24
  -6   1   5   26.81    2.50
  -6   1   5   42.68    3.38
  -6   1   5   29.20    3.54
  -6   1   6   80.79    6.18
  -6   1   6   82.48    6.43
  -6   1   6   84.95    5.42
  -6   1   6   85.66    6.50
  -6   1   6   87.16    4.58
  -6   1   6   81.78    5.22
  -6   1   6   91.06    5.58
  -6   1   7   21.57    5.18
  -6   1   7   15.76    2.39
  -6   1   7   25.12    3.66
  -6   1   7   16.42    3.41
  -6   1   7   17.36    2.35
  -6   1   8    1.04    1.99
  -6   1   8   -0.20    5.12
  -6   1   8    0.14    1.52
  -6   1   8    2.52    3.47
  -6   1   8    0.69    2.54
  -6   1   8   -1.71    2.82
  -6   1   9   12.38    2.39
  -6   1   9   13.93    5.50
  -6   1   9   11.77    2.13
  -6   1   9   17.20    3.58
  -6   1   9   13.47    3.21
  -6   1   9   12.90    3.70
  -6   1  10   33.20    4.30
  -6   1  10   45.85    3.31
  -6   1  10   43.68    4.65
  -6   1  10   41.27    4.81
  -6   1  10   46.52    6.13
  -6   1  10   40.20    3.48
  -6   1  11    7.52    2.93
  -6   1  11    7.17    2.53
  -6   1  11    0.48    2.31
  -6   1  11    2.17    2.08
  -6   1  12    9.16    2.17
  -6   1  12    8.38    1.75
  -6   1  12    9.68    2.89
  -6   1  12   12.75    5.07
  -6   1  12   10.42    2.47
  -6   1  12    6.73    3.31
  -6   1  13    0.76    1.80
  -6   1  13   -0.34    2.11
  -6   1  13    4.16    2.85
  -6   1  14    5.05    1.70
  -6   1  14    3.67    1.95
  -6   1  14    0.99    2.39
  -6   1  15    3.89    1.63
  -6   1  15    2.15    1.81
  -6   1  15    2.60    2.27
  -6   1  16    4.35    2.24
  -6   2 -13    2.09    1.23
  -6   2 -13    1.46    2.14
  -6   2 -13    1.83    2.05
  -6   2 -12    4.26    1.09
  -6   2 -12    5.22    2.52
  -6   2 -12    5.10    1.53
  -6   2 -11    1.82    1.95
  -6   2 -11    3.62    2.71
  -6   2 -11    3.29    1.47
  -6   2 -10    2.58    1.78
  -6   2 -10    0.10    1.51
  -6   2 -10    0.15    1.94
  -6   2  -9    4.16    2.22
  -6   2  -9    3.58    1.25
  -6   2  -9    2.78    2.14
  -6   2  -9    4.56    1.65
  -6   2  -9    4.59    1.91
  -6   2  -8   14.26    2.84
  -6   2  -8   12.52    2.38
  -6   2  -8   13.44    2.84
  -6   2  -8   14.50    2.07
  -6   2  -7    0.70    1.56
  -6   2  -7    4.37    2.33
  -6   2  -7    4.10    2.09
  -6   2  -7   -0.18    2.33
  -6   2  -7    3.55    2.85
  -6   2  -6   11.52    2.47
  -6   2  -6   14.07    2.67
  -6   2  -6   17.46    2.91
  -6   2  -6   11.40    1.92
  -6   2  -6   11.96    1.54
  -6   2  -5   25.97    2.01
  -6   2  -5   33.17    4.04
  -6   2  -5   26.14    3.13
  -6   2  -4    6.02    2.27
  -6   2  -4    8.93    1.54
  -6   2  -4   10.53    1.37
  -6   2  -4   10.98    2.86
  -6   2  -3  104.00    6.99
  -6   2  -3  111.90    5.00
  -6   2  -3  111.15    6.62
  -6   2  -3   97.10    5.18
  -6   2  -3  112.80    7.08
  -6   2  -2    1.48    2.16
  -6   2  -2    2.66    2.28
  -6   2  -2   -0.16    2.03
  -6   2  -2    4.44    1.30
  -6   2  -2    7.13    1.96
  -6   2  -2    2.21    1.27
  -6   2  -1    5.95    2.38
  -6   2  -1    6.25    2.18
  -6   2  -1    5.07    2.18
  -6   2  -1    5.25    2.35
  -6   2  -1    5.05    1.38
  -6   2  -1    5.79    2.11
  -6   2  -1    4.79    1.40
  -6   2   0  172.12    9.17
  -6   2   0  179.92    9.18
  -6   2   0  173.61    9.08
  -6   2   0  159.12    7.38
  -6   2   0  156.88    7.77
  -6   2   0  162.63    8.95
  -6   2   1    3.67    2.26
  -6   2   1    4.80    2.02
  -6   2   1    9.62    1.68
  -6   2   2    6.44    1.73
  -6   2   2    7.63    2.41
  -6   2   2    9.30    2.62
  -6   2   3   92.30    4.81
  -6   2   3   83.84    6.02
  -6   2   3   92.04    6.39
  -6   2   3   93.37    5.22
  -6   2   3   91.14    6.29
  -6   2   4   41.07    3.28
  -6   2   4   30.09    3.59
  -6   2   4   34.43    3.31
  -6   2   4   31.21    2.36
  -6   2   4   29.26    2.65
  -6   2   4   33.83    3.97
  -6   2   4   23.55    3.32
  -6   2   5   37.43    3.38
  -6   2   5   39.07    4.33
  -6   2   5   50.31    3.04
  -6   2   5   40.09    3.58
  -6   2   5   54.41    5.24
  -6   2   5   43.89    4.67
  -6   2   5   50.22    4.07
  -6   2   6    8.35    3.03
  -6   2   6    4.97    1.93
  -6   2   6    7.55    1.97
  -6   2   6    8.72    4.80
  -6   2   6    6.49    3.26
  -6   2   6    6.88    1.74
  -6   2   7   36.61    4.29
  -6   2   7   41.67    3.06
  -6   2   7   33.61    3.18
  -6   2   7   41.90    4.25
  -6   2   7   43.34    5.70
  -6   2   7   35.11    4.45
  -6   2   8   38.49    4.30
  -6   2   8   31.32    2.99
  -6   2   8   45.92    3.35
  -6   2   8   37.68    4.60
  -6   2   8   22.80    4.12
  -6   2   8   22.80    5.73
  -6   2   9   34.88    4.52
  -6   2   9   34.03    4.24
  -6   2   9   34.04    5.83
  -6   2   9   28.25    3.93
  -6   2  10    6.15    3.02
  -6   2  10   10.45    2.83
  -6   2  10    8.48    1.94
  -6   2  10   13.37    2.32
  -6   2  11    0.96    2.28
  -6   2  11    2.89    3.23
  -6   2  11    4.51    2.08
  -6   2  11    3.05    1.55
  -6   2  12    2.51    2.28
  -6   2  12    0.81    2.94
  -6   2  12    0.14    1.89
  -6   2  13    3.21    2.07
  -6   2  13    3.60    2.64
  -6   2  13    3.16    1.83
  -6   2  14    2.52    2.62
  -6   2  14    1.83    1.78
  -6   2  14    0.48    1.50
  -6   2  14    0.79    2.14
  -6   2  15    2.14    1.98
  -6   3 -13    3.08    2.07
  -6   3 -13    2.51    2.18
  -6   3 -13    1.90    1.30
  -6   3 -12    2.44    2.48
  -6   3 -12    2.35    1.46
  -6   3 -11    2.75    1.51
  -6   3 -11    4.98    2.06
  -6   3 -11    3.06    2.68
  -6   3 -10    1.96    1.92
  -6   3 -10    1.37    1.19
  -6   3 -10    2.68    1.58
  -6   3 -10    2.99    1.92
  -6   3  -9    5.33    2.21
  -6   3  -9    5.10    1.36
  -6   3  -9    8.00    2.56
  -6   3  -9    5.65    2.05
  -6   3  -9    5.26    1.73
  -6   3  -8    7.34    2.52
  -6   3  -8    5.33    2.47
  -6   3  -8    5.29    1.79
  -6   3  -8    9.05    2.33
  -6   3  -7   21.09    3.17
  -6   3  -7   14.21    2.49
  -6   3  -7   14.59    2.10
  -6   3  -7   24.87    3.18
  -6   3  -6    3.56    2.08
  -6   3  -6    2.06    2.13
  -6   3  -6   -0.17    1.70
  -6   3  -6    0.17    2.15
  -6   3  -6    1.25    1.27
  -6   3  -6   -0.91    2.53
  -6   3  -5    5.30    2.62
  -6   3  -5    7.46    2.66
  -6   3  -5    4.92    1.50
  -6   3  -5    6.10    2.22
  -6   3  -5    4.36    1.84
  -6   3  -4    9.99    2.77
  -6   3  -4    6.44    2.63
  -6   3  -4    5.14    2.26
  -6   3  -4   13.26    1.95
  -6   3  -4   10.32    1.62
  -6   3  -4   10.39    1.40
  -6   3  -3  100.17    6.45
  -6   3  -3   99.17    6.49
  -6   3  -3  101.32    6.18
  -6   3  -3   90.67    4.83
  -6   3  -3   84.50    4.41
  -6   3  -3   96.63    4.61
  -6   3  -3   96.41    4.50
  -6   3  -2   26.67    3.24
  -6   3  -2   23.54    3.15
  -6   3  -2   25.56    3.19
  -6   3  -2   20.86    2.42
  -6   3  -2   19.52    1.83
  -6   3  -2   24.55    1.91
  -6   3  -1    9.06    2.39
  -6   3  -1    8.78    2.35
  -6   3  -1    6.26    2.36
  -6   3  -1    3.46    2.20
  -6   3  -1    6.76    2.18
  -6   3  -1    4.93    1.51
  -6   3  -1    8.82    1.47
  -6   3   0   20.08    2.65
  -6   3   0   23.05    2.04
  -6   3   0   16.59    2.74
  -6   3   0   20.66    2.97
  -6   3   0   17.59    3.09
  -6   3   1    9.63    1.77
  -6   3   1   13.26    2.62
  -6   3   1   11.48    2.38
  -6   3   1   13.79    2.71
  -6   3   2   33.95    2.61
  -6   3   2   32.59    3.09
  -6   3   3   17.84    1.98
  -6   3   3   19.86    2.26
  -6   3   3   18.79    3.21
  -6   3   3   16.70    2.94
  -6   3   3   27.30    2.93
  -6   3   4    1.97    1.66
  -6   3   4    2.32    1.52
  -6   3   4    4.08    2.84
  -6   3   4    1.65    1.86
  -6   3   4    3.85    1.71
  -6   3   4   -0.20    2.19
  -6   3   5    5.57    3.11
  -6   3   5    6.94    2.72
  -6   3   5    7.02    2.01
  -6   3   5    8.60    1.95
  -6   3   5    6.94    1.86
  -6   3   6  103.37    6.96
  -6   3   6  104.11    5.28
  -6   3   6   99.37    5.28
  -6   3   6   91.28    6.05
  -6   3   7   19.91    3.68
  -6   3   7   21.52    3.35
  -6   3   7   19.79    2.44
  -6   3   7   19.42    2.50
  -6   3   7   19.19    3.84
  -6   3   8    7.41    3.16
  -6   3   8    3.26    2.37
  -6   3   8    8.27    3.53
  -6   3   9    5.46    2.54
  -6   3   9    8.55    3.46
  -6   3   9    7.66    2.22
  -6   3   9    5.18    1.83
  -6   3  10   -0.25    2.35
  -6   3  10    1.83    3.24
  -6   3  10    1.10    1.56
  -6   3  10    1.51    2.01
  -6   3  11    2.10    2.29
  -6   3  11    0.56    3.04
  -6   3  11    6.61    2.13
  -6   3  12    2.03    2.22
  -6   3  12    3.10    2.77
  -6   3  12    4.00    1.91
  -6   3  13   -0.13    2.27
  -6   3  13    1.40    1.95
  -6   3  13    3.49    2.89
  -6   3  13    5.02    1.71
  -6   3  14    0.09    1.85
  -6   3  14    1.00    2.32
  -6   3  14    2.66    1.65
  -6   4 -13    0.71    1.29
  -6   4 -13    3.29    2.01
  -6   4 -13    0.44    2.19
  -6   4 -12    8.46    1.59
  -6   4 -12    5.14    2.52
  -6   4 -12    8.80    2.36
  -6   4 -11    8.24    2.77
  -6   4 -11   12.61    1.46
  -6   4 -11   12.84    1.97
  -6   4 -11   13.69    2.40
  -6   4 -11   14.62    1.81
  -6   4 -10    5.25    1.35
  -6   4 -10    3.46    1.95
  -6   4 -10    2.49    1.95
  -6   4 -10    3.26    1.64
  -6   4  -9    8.48    1.83
  -6   4  -9    4.98    2.05
  -6   4  -9    8.44    1.53
  -6   4  -9    7.88    2.41
  -6   4  -9    7.63    2.14
  -6   4  -8    3.99    2.48
  -6   4  -8    3.74    2.27
  -6   4  -8    3.52    2.40
  -6   4  -8    3.60    2.37
  -6   4  -8    3.79    1.81
  -6   4  -7    2.68    2.28
  -6   4  -7    4.60    2.45
  -6   4  -7    5.25    2.27
  -6   4  -7    6.03    1.88
  -6   4  -7    6.81    2.48
  -6   4  -6   33.80    3.95
  -6   4  -6   31.55    3.46
  -6   4  -6   32.17    2.30
  -6   4  -6   31.64    2.64
  -6   4  -6   30.54    3.56
  -6   4  -5   23.23    3.47
  -6   4  -5   28.97    3.43
  -6   4  -5   32.72    3.63
  -6   4  -5   32.35    2.71
  -6   4  -5   36.16    2.65
  -6   4  -5   34.74    2.35
  -6   4  -5   23.95    3.54
  -6   4  -4   27.69    1.99
  -6   4  -4   33.48    3.70
  -6   4  -4   30.46    3.36
  -6   4  -4   30.26    3.50
  -6   4  -4   21.74    2.46
  -6   4  -4   25.43    2.14
  -6   4  -3  128.35    5.77
  -6   4  -3  113.89    7.42
  -6   4  -3  126.32    7.36
  -6   4  -3  117.90    7.38
  -6   4  -3  129.75    6.20
  -6   4  -3  118.26    5.76
  -6   4  -3  131.91    5.89
  -6   4  -2  108.72    4.77
  -6   4  -2  109.33    6.49
  -6   4  -2  111.74    6.44
  -6   4  -2  121.46    6.59
  -6   4  -1    1.28    1.43
  -6   4  -1    2.18    1.31
  -6   4  -1    1.00    1.83
  -6   4  -1    3.02    2.14
  -6   4  -1    3.96    2.23
  -6   4   0    4.54    2.34
  -6   4   0    4.49    2.44
  -6   4   0    0.69    1.99
  -6   4   0    2.89    1.57
  -6   4   0    4.33    1.42
  -6   4   1   14.95    2.97
  -6   4   1   15.14    2.86
  -6   4   1   17.26    2.05
  -6   4   1   21.14    2.98
  -6   4   1   18.46    2.69
  -6   4   2   18.03    3.07
  -6   4   2   15.72    2.80
  -6   4   2   17.98    2.11
  -6   4   2   14.10    2.85
  -6   4   3   30.15    2.42
  -6   4   3   29.90    2.59
  -6   4   3   37.25    3.48
  -6   4   3   26.67    2.85
  -6   4   3   25.64    3.52
  -6   4   4   16.70    2.23
  -6   4   4   11.79    2.13
  -6   4   4   12.72    2.08
  -6   4   4    8.37    3.14
  -6   4   4   11.34    3.11
  -6   4   4   16.25    2.92
  -6   4   5   16.21    2.25
  -6   4   5   21.85    3.63
  -6   4   5   17.87    3.15
  -6   4   5   19.22    3.60
  -6   4   5   22.74    2.40
  -6   4   5   23.05    2.45
  -6   4   6   15.30    2.89
  -6   4   6   11.67    3.53
  -6   4   6   13.16    2.13
  -6   4   6   13.36    2.32
  -6   4   7    2.65    3.40
  -6   4   7    0.07    2.11
  -6   4   7    0.92    1.76
  -6   4   8    4.25    2.49
  -6   4   8    4.96    3.40
  -6   4   8    2.16    2.10
  -6   4   8    1.78    1.73
  -6   4   9   11.97    2.34
  -6   4   9    8.83    1.80
  -6   4  10    6.93    3.16
  -6   4  10    5.70    2.14
  -6   4  10    6.70    2.49
  -6   4  10    6.38    3.51
  -6   4  11    4.04    2.92
  -6   4  11    1.76    1.90
  -6   4  11    2.29    2.20
  -6   4  11    6.40    3.34
  -6   4  12    2.07    2.55
  -6   4  12    3.89    3.04
  -6   4  12    3.70    1.82
  -6   4  12    1.92    2.07
  -6   4  13    3.03    2.56
  -6   4  13    0.89    1.49
  -6   4  13   -0.45    1.77
  -6   4  14    2.69    2.03
  -6   5 -13    2.11    1.25
  -6   5 -13    0.37    2.15
  -6   5 -12    0.89    1.07
  -6   5 -12    4.00    2.15
  -6   5 -12    1.28    1.38
  -6   5 -12    3.14    2.41
  -6   5 -11    2.45    2.57
  -6   5 -11    6.02    1.54
  -6   5 -11    5.69    1.90
  -6   5 -11    5.80    1.60
  -6   5 -11    3.60    1.25
  -6   5 -10   17.11    2.93
  -6   5 -10   15.72    2.23
  -6   5 -10   14.04    1.92
  -6   5 -10   15.81    2.47
  -6   5 -10   14.86    1.69
  -6   5  -9    7.10    2.13
  -6   5  -9    4.37    1.69
  -6   5  -9    4.81    1.95
  -6   5  -9    6.13    1.53
  -6   5  -8   19.26    3.06
  -6   5  -8   27.86    3.43
  -6   5  -7    9.13    2.04
  -6   5  -7    8.43    2.35
  -6   5  -7   12.20    2.70
  -6   5  -7    5.93    2.43
  -6   5  -6    7.74    2.39
  -6   5  -6   12.26    1.68
  -6   5  -6   10.22    2.12
  -6   5  -6   10.20    2.40
  -6   5  -6   12.86    2.08
  -6   5  -6    7.84    2.33
  -6   5  -6    9.85    2.59
  -6   5  -5   16.96    2.82
  -6   5  -5   19.03    2.88
  -6   5  -5   15.59    1.81
  -6   5  -5   14.45    2.70
  -6   5  -5   14.80    2.26
  -6   5  -5   19.91    2.78
  -6   5  -5   12.94    2.18
  -6   5  -4  175.95    7.64
  -6   5  -4  159.81    7.84
  -6   5  -4  169.96    9.41
  -6   5  -4  169.30    7.92
  -6   5  -4  176.80    9.22
  -6   5  -3  128.78    5.73
  -6   5  -3  132.87    7.36
  -6   5  -3  127.23    7.41
  -6   5  -3  123.71    6.16
  -6   5  -3  111.32    5.73
  -6   5  -3  126.59    5.79
  -6   5  -2   53.83    2.98
  -6   5  -2   57.04    4.44
  -6   5  -2   54.33    4.32
  -6   5  -2   52.75    3.10
  -6   5  -2   50.56    3.09
  -6   5  -2   51.99    3.63
  -6   5  -1    2.32    2.04
  -6   5  -1    1.59    1.28
  -6   5  -1    1.31    1.51
  -6   5  -1    4.85    2.37
  -6   5   0   20.28    3.04
  -6   5   0   19.90    1.81
  -6   5   0   15.78    2.00
  -6   5   0   13.86    2.75
  -6   5   1   27.90    3.37
  -6   5   1   28.23    3.41
  -6   5   1   34.83    3.34
  -6   5   1   28.35    2.18
  -6   5   1   28.22    2.47
  -6   5   2   71.84    5.14
  -6   5   2   67.53    5.05
  -6   5   2   54.75    4.19
  -6   5   2   46.07    4.17
  -6   5   2   66.54    3.40
  -6   5   2   57.57    3.48
  -6   5   2   58.57    3.62
  -6   5   3   29.99    3.67
  -6   5   3   31.21    3.32
  -6   5   3   32.47    3.56
  -6   5   3   18.18    3.14
  -6   5   3   17.75    3.04
  -6   5   3   26.16    2.41
  -6   5   3   29.96    2.55
  -6   5   4    9.54    3.27
  -6   5   4    7.14    2.76
  -6   5   4    5.65    3.16
  -6   5   4    0.92    2.12
  -6   5   4    6.30    1.93
  -6   5   4    8.04    2.00
  -6   5   5   13.72    3.65
  -6   5   5    9.59    2.83
  -6   5   5   10.90    3.36
  -6   5   5    5.10    2.27
  -6   5   5    7.29    1.93
  -6   5   5    9.86    2.13
  -6   5   6    6.34    3.41
  -6   5   6    5.41    2.77
  -6   5   6    6.03    3.61
  -6   5   6    6.52    2.23
  -6   5   6    6.83    1.92
  -6   5   7    9.96    3.83
  -6   5   7   13.11    3.54
  -6   5   7    8.14    2.64
  -6   5   8    3.89    2.16
  -6   5   8   -0.75    1.53
  -6   5   9   25.70    4.22
  -6   5   9   33.69    3.26
  -6   5   9   38.25    3.04
  -6   5   9   29.20    2.35
  -6   5   9   26.68    3.71
  -6   5  10    9.25    3.56
  -6   5  10   10.46    2.54
  -6   5  10   11.47    2.25
  -6   5  10   11.30    3.14
  -6   5  11    5.70    3.19
  -6   5  11    1.35    2.15
  -6   5  11    2.66    1.81
  -6   5  11   -1.51    2.58
  -6   5  12   -0.06    1.92
  -6   5  12    1.13    1.57
  -6   5  12    3.90    2.83
  -6   5  13    4.09    2.26
  -6   6 -12    3.15    2.29
  -6   6 -12    3.31    1.42
  -6   6 -12    2.44    1.12
  -6   6 -12    0.31    1.24
  -6   6 -11    5.96    2.54
  -6   6 -11    4.52    1.46
  -6   6 -11    3.37    1.29
  -6   6 -11    4.54    1.54
  -6   6 -10    4.14    2.54
  -6   6 -10    2.47    1.96
  -6   6 -10    2.48    1.57
  -6   6 -10    1.80    1.37
  -6   6 -10   -0.38    1.69
  -6   6  -9    3.25    2.01
  -6   6  -9    1.65    1.57
  -6   6  -9    2.77    1.86
  -6   6  -9    1.69    1.45
  -6   6  -8   11.62    2.42
  -6   6  -7   35.07    2.44
  -6   6  -7   34.64    2.84
  -6   6  -7   32.34    3.52
  -6   6  -7   32.49    3.68
  -6   6  -7   33.42    2.80
  -6   6  -7   42.44    3.13
  -6   6  -6   44.65    3.26
  -6   6  -6   52.29    3.48
  -6   6  -6   46.58    3.28
  -6   6  -6   52.95    4.25
  -6   6  -6   48.42    4.34
  -6   6  -5   38.54    3.81
  -6   6  -5   38.03    2.56
  -6   6  -5   36.59    2.98
  -6   6  -5   38.51    3.08
  -6   6  -5   46.08    3.81
  -6   6  -5   38.09    3.76
  -6   6  -4  131.47    7.24
  -6   6  -4  124.90    5.65
  -6   6  -4  133.32    7.33
  -6   6  -4  105.17    5.94
  -6   6  -4  114.88    5.90
  -6   6  -4  115.19    7.04
  -6   6  -3   48.67    4.14
  -6   6  -3   46.78    2.94
  -6   6  -3   54.97    3.65
  -6   6  -3   51.72    3.35
  -6   6  -2   17.33    2.81
  -6   6  -2   14.91    1.92
  -6   6  -2   17.49    1.82
  -6   6  -2   16.00    1.67
  -6   6  -2   14.48    2.58
  -6   6  -1   34.82    3.63
  -6   6  -1   39.92    2.73
  -6   6  -1   39.68    2.60
  -6   6  -1   39.85    3.45
  -6   6  -1   39.54    2.51
  -6   6  -1   40.94    3.47
  -6   6   0    8.12    2.37
  -6   6   0   10.89    1.51
  -6   6   0   11.97    2.66
  -6   6   0    8.89    1.89
  -6   6   1    9.30    2.37
  -6   6   1    9.71    1.96
  -6   6   1    9.27    1.84
  -6   6   1    9.42    1.51
  -6   6   1   12.53    2.79
  -6   6   2   33.29    3.48
  -6   6   2   22.29    3.52
  -6   6   2   28.93    2.51
  -6   6   2   24.27    2.49
  -6   6   2   32.49    2.20
  -6   6   2   29.14    3.29
  -6   6   3    5.96    3.18
  -6   6   3    4.26    3.10
  -6   6   3    6.43    1.98
  -6   6   3    5.24    1.87
  -6   6   3    7.32    2.67
  -6   6   3    6.00    2.21
  -6   6   4   14.21    2.36
  -6   6   4    9.15    1.96
  -6   6   4    9.73    3.34
  -6   6   4    9.22    2.71
  -6   6   4   12.28    3.62
  -6   6   5   26.32    3.90
  -6   6   5   24.79    4.10
  -6   6   5   22.41    3.06
  -6   6   6    5.42    2.22
  -6   6   6    4.36    1.73
  -6   6   6   10.86    3.55
  -6   6   6    8.50    2.58
  -6   6   6    7.93    3.77
  -6   6   7   16.24    2.48
  -6   6   7   11.02    1.81
  -6   6   8    2.07    1.40
  -6   6   8    4.86    2.19
  -6   6   8    5.22    3.10
  -6   6   8    1.43    2.45
  -6   6   8    5.74    3.54
  -6   6   9    1.28    2.01
  -6   6   9    2.85    2.94
  -6   6   9    2.90    2.33
  -6   6   9   -0.85    3.32
  -6   6  10    3.00    2.19
  -6   6  10   -0.64    3.04
  -6   6  10    4.34    1.91
  -6   6  11    2.16    1.96
  -6   6  11    3.66    2.84
  -6   6  11    3.33    1.69
  -6   6  12    1.20    1.65
  -6   6  12    1.18    2.32
  -6   7 -12    0.92    1.42
  -6   7 -12    0.20    1.09
  -6   7 -12    1.92    2.12
  -6   7 -11    2.46    2.26
  -6   7 -11    1.44    1.41
  -6   7 -11    2.54    1.27
  -6   7 -10   11.74    1.59
  -6   7 -10    8.31    1.49
  -6   7 -10   11.73    1.69
  -6   7 -10    9.05    2.13
  -6   7 -10    7.39    2.52
  -6   7  -9    1.52    1.49
  -6   7  -9    1.05    1.45
  -6   7  -9    3.03    1.96
  -6   7  -8    3.54    1.77
  -6   7  -8    4.79    2.07
  -6   7  -8    2.09    1.87
  -6   7  -8    3.49    1.57
  -6   7  -7   17.50    1.88
  -6   7  -7   19.66    2.69
  -6   7  -7   16.61    2.91
  -6   7  -6    2.39    2.11
  -6   7  -6    3.03    2.13
  -6   7  -6    0.90    1.99
  -6   7  -6    1.62    1.37
  -6   7  -6    3.13    2.01
  -6   7  -6   -0.31    1.88
  -6   7  -5    5.73    2.23
  -6   7  -5   10.26    2.26
  -6   7  -5   10.37    2.26
  -6   7  -5    8.88    2.07
  -6   7  -4   45.77    2.82
  -6   7  -4   47.75    4.05
  -6   7  -4   41.14    3.35
  -6   7  -4   45.31    3.19
  -6   7  -3   70.73    5.13
  -6   7  -3   73.68    3.87
  -6   7  -3   77.66    5.22
  -6   7  -3   78.23    4.58
  -6   7  -3   76.42    4.24
  -6   7  -2   26.67    3.18
  -6   7  -2   27.57    3.19
  -6   7  -2   35.68    2.79
  -6   7  -2   39.82    3.30
  -6   7  -2   32.81    2.34
  -6   7  -2   34.66    2.55
  -6   7  -1  144.80    6.48
  -6   7  -1  144.09    6.68
  -6   7  -1  133.11    7.34
  -6   7  -1  146.29    7.90
  -6   7  -1  128.89    6.65
  -6   7  -1  155.32    7.19
  -6   7   0   10.83    2.35
  -6   7   0   13.89    1.69
  -6   7   0   12.48    1.99
  -6   7   1    8.07    1.46
  -6   7   1    9.47    1.87
  -6   7   1    7.84    1.95
  -6   7   1    9.99    2.70
  -6   7   2    9.50    1.92
  -6   7   2    9.79    2.07
  -6   7   2   10.23    3.26
  -6   7   2   11.66    2.62
  -6   7   3    3.22    2.08
  -6   7   3    2.37    1.73
  -6   7   3   -0.55    3.21
  -6   7   3    3.04    2.53
  -6   7   4   21.21    3.97
  -6   7   4   23.26    2.94
  -6   7   5   16.57    2.50
  -6   7   5   12.59    1.86
  -6   7   5    6.96    3.65
  -6   7   5   10.67    2.48
  -6   7   6    2.73    2.18
  -6   7   6    0.47    1.43
  -6   7   7    9.34    2.31
  -6   7   7    7.15    1.53
  -6   7   7   10.85    2.67
  -6   7   7    7.22    3.51
  -6   7   8    6.43    2.13
  -6   7   8    6.93    2.47
  -6   7   8    6.10    3.47
  -6   7   9    8.31    2.02
  -6   7   9    7.27    2.29
  -6   7   9    2.82    3.27
  -6   7  10    9.79    1.88
  -6   7  10    4.37    2.04
  -6   7  10    5.38    3.00
  -6   7  11    1.84    2.41
  -6   7  11    1.84    1.43
  -6   8 -12    0.98    1.43
  -6   8 -12    0.67    1.11
  -6   8 -11    1.01    1.20
  -6   8 -10   11.12    2.07
  -6   8 -10    9.05    1.58
  -6   8 -10   11.96    1.58
  -6   8  -9    1.42    1.79
  -6   8  -9    1.67    1.87
  -6   8  -9    1.46    1.38
  -6   8  -9    0.05    1.45
  -6   8  -8    3.09    1.96
  -6   8  -8    3.98    1.93
  -6   8  -8    2.84    1.48
  -6   8  -8    5.35    1.57
  -6   8  -7   15.12    1.85
  -6   8  -7   15.84    2.31
  -6   8  -7   17.61    2.33
  -6   8  -7   15.67    2.20
  -6   8  -6    0.94    1.32
  -6   8  -6    1.66    2.09
  -6   8  -6    0.65    1.74
  -6   8  -5    0.96    1.92
  -6   8  -5    3.01    2.00
  -6   8  -5    4.56    2.21
  -6   8  -5    3.06    1.90
  -6   8  -5    4.07    1.42
  -6   8  -4   51.38    4.01
  -6   8  -4   43.63    3.13
  -6   8  -4   41.37    3.10
  -6   8  -4   46.98    3.45
  -6   8  -3    5.11    1.88
  -6   8  -3    5.51    1.95
  -6   8  -3    8.25    2.45
  -6   8  -2    4.34    2.62
  -6   8  -2    2.73    1.29
  -6   8  -2    0.52    2.40
  -6   8  -2    1.29    1.73
  -6   8  -2    2.62    1.81
  -6   8  -1    7.27    2.86
  -6   8  -1    3.33    1.73
  -6   8  -1    4.08    1.37
  -6   8  -1    5.48    2.46
  -6   8   0   73.66    4.89
  -6   8   0   56.73    3.53
  -6   8   0   69.37    4.28
  -6   8   0   62.61    3.26
  -6   8   1    6.98    3.13
  -6   8   1    5.82    2.52
  -6   8   2   27.02    4.04
  -6   8   2   33.09    3.16
  -6   8   3    6.20    1.68
  -6   8   3    5.69    2.10
  -6   8   3   11.85    3.69
  -6   8   3    4.22    2.41
  -6   8   4   31.19    2.46
  -6   8   4   32.44    2.94
  -6   8   5   11.19    2.30
  -6   8   5    7.19    1.59
  -6   8   5   10.52    3.57
  -6   8   5    4.55    2.08
  -6   8   6   19.98    2.50
  -6   8   6   12.03    1.62
  -6   8   6   19.31    3.87
  -6   8   7    0.63    1.97
  -6   8   7    1.40    3.23
  -6   8   8    2.61    1.91
  -6   8   8    0.76    3.01
  -6   8   9    1.81    1.74
  -6   8   9    1.42    2.83
  -6   8  10    2.30    1.44
  -6   8  10   -0.07    1.90
  -6   8  10    2.48    2.51
  -6   9 -12    1.66    1.39
  -6   9 -11    0.98    1.17
  -6   9 -11    0.45    1.58
  -6   9 -10    1.46    1.26
  -6   9 -10    2.03    1.29
  -6   9  -9    3.51    1.39
  -6   9  -9    3.31    1.39
  -6   9  -9    3.28    1.84
  -6   9  -9    1.98    1.85
  -6   9  -8    2.74    1.43
  -6   9  -8    1.82    1.33
  -6   9  -8    6.25    2.04
  -6   9  -8    3.80    1.83
  -6   9  -7   25.89    2.20
  -6   9  -7   20.75    2.44
  -6   9  -7   20.40    2.59
  -6   9  -6    8.06    1.97
  -6   9  -6    8.04    2.24
  -6   9  -6    9.20    1.94
  -6   9  -4   19.30    2.89
  -6   9  -4   10.09    1.55
  -6   9  -3    0.95    1.72
  -6   9  -3    0.67    1.23
  -6   9  -3    2.46    2.13
  -6   9  -3    2.27    2.34
  -6   9  -2   25.42    2.36
  -6   9  -2   31.49    3.06
  -6   9  -2   26.69    1.96
  -6   9  -2   24.59    3.35
  -6   9  -1   10.25    2.48
  -6   9  -1   10.84    2.91
  -6   9   0    7.48    2.39
  -6   9   0    9.81    3.05
  -6   9   1    9.46    2.50
  -6   9   1   12.21    2.71
  -6   9   1   12.42    3.20
  -6   9   2    3.22    1.53
  -6   9   3    2.79    3.02
  -6   9   3    8.07    2.21
  -6   9   3    8.60    3.45
  -6   9   3    8.39    1.59
  -6   9   4   -2.63    3.30
  -6   9   4    1.20    0.87
  -6   9   4   -0.67    2.01
  -6   9   4   -0.84    1.27
  -6   9   4    0.99    1.87
  -6   9   5    2.46    2.04
  -6   9   5    1.28    3.21
  -6   9   6    9.41    2.15
  -6   9   6    3.50    3.27
  -6   9   7    5.79    1.91
  -6   9   7    4.27    3.09
  -6   9   8    2.18    2.26
  -6   9   8    1.22    1.67
  -6   9   8    4.13    2.82
  -6   9   9    3.02    1.95
  -6   9   9    3.54    2.41
  -6  10 -11    0.53    1.50
  -6  10 -11    1.66    1.12
  -6  10 -10    2.52    1.24
  -6  10  -9    4.43    1.32
  -6  10  -8    2.27    1.95
  -6  10  -8    2.12    1.68
  -6  10  -8    1.14    1.29
  -6  10  -7    1.24    0.82
  -6  10  -7    2.03    1.97
  -6  10  -7    0.64    1.66
  -6  10  -7    3.68    1.36
  -6  10  -6    8.06    1.15
  -6  10  -6    7.70    2.24
  -6  10  -6    9.10    1.55
  -6  10  -5    2.81    2.13
  -6  10  -5    1.67    1.30
  -6  10  -4    7.32    2.26
  -6  10  -4    6.90    1.79
  -6  10  -3    5.48    1.70
  -6  10  -3    1.35    2.46
  -6  10  -2   26.53    2.79
  -6  10  -2   19.70    3.21
  -6  10  -1   13.50    2.46
  -6  10  -1   10.42    2.96
  -6  10   0   34.75    2.98
  -6  10   0   29.17    3.66
  -6  10   1   15.98    2.39
  -6  10   1   19.88    3.32
  -6  10   2    5.24    2.00
  -6  10   2    5.17    1.09
  -6  10   2    0.48    2.92
  -6  10   3    1.61    2.94
  -6  10   3    2.02    2.94
  -6  10   3    2.22    1.77
  -6  10   3    4.03    0.97
  -6  10   4    2.82    3.28
  -6  10   4    4.56    2.96
  -6  10   5    2.41    3.16
  -6  10   5    2.64    2.76
  -6  10   6    4.03    3.02
  -6  10   6    0.75    2.46
  -6  10   7    4.28    2.70
  -6  10   7    4.36    2.31
  -6  10   8    2.37    1.91
  -6  11 -11    2.59    1.36
  -6  11 -10    0.44    1.07
  -6  11 -10    4.34    1.56
  -6  11  -9    4.57    1.21
  -6  11  -8    0.41    1.16
  -6  11  -8    0.33    1.85
  -6  11  -7    2.01    0.84
  -6  11  -7    2.30    1.21
  -6  11  -6    3.24    0.98
  -6  11  -6    1.83    1.18
  -6  11  -6    2.01    2.04
  -6  11  -5    8.84    1.20
  -6  11  -5    5.62    1.30
  -6  11  -5    8.86    2.31
  -6  11  -4   23.34    1.68
  -6  11  -4   10.31    2.39
  -6  11  -3   18.76    1.61
  -6  11  -3   10.61    2.37
  -6  11  -2    7.89    2.15
  -6  11  -2    4.23    2.58
  -6  11  -1   -1.04    1.91
  -6  11  -1    2.10    1.10
  -6  11  -1    1.54    2.64
  -6  11   0   13.17    2.22
  -6  11   0   20.01    1.56
  -6  11   0   11.38    3.01
  -6  11   1   14.55    2.10
  -6  11   1   16.88    1.45
  -6  11   1   15.85    3.18
  -6  11   2    2.71    2.92
  -6  11   2    1.48    1.64
  -6  11   2    3.31    0.97
  -6  11   2    1.32    2.75
  -6  11   3    6.08    2.86
  -6  11   3    9.28    1.04
  -6  11   3    7.05    2.81
  -6  11   4    2.62    2.67
  -6  11   5    2.76    2.38
  -6  11   6    5.16    2.15
  -6  11   7    1.36    1.77
  -6  12 -10    2.99    1.37
  -6  12  -9    5.74    1.53
  -6  12  -8    4.44    1.52
  -6  12  -7    4.35    0.87
  -6  12  -7    5.19    1.97
  -6  12  -6    9.81    1.09
  -6  12  -6    3.70    2.00
  -6  12  -5   -0.04    0.90
  -6  12  -5    3.30    2.00
  -6  12  -4   14.96    1.31
  -6  12  -4    4.60    2.06
  -6  12  -3    0.31    0.96
  -6  12  -3    0.18    1.87
  -6  12  -2    1.71    0.98
  -6  12  -2   -0.63    1.86
  -6  12  -1    3.22    1.84
  -6  12  -1    3.64    1.03
  -6  12  -1    0.50    2.45
  -6  12   0   11.52    1.94
  -6  12   0   15.88    1.34
  -6  12   0   11.58    2.83
  -6  12   1   -0.92    2.80
  -6  12   1    5.23    0.93
  -6  12   1    2.05    2.57
  -6  12   2    1.31    2.63
  -6  12   2    4.10    0.85
  -6  12   2    2.42    2.52
  -6  12   3    3.83    2.41
  -6  12   3    1.12    2.35
  -6  12   4    4.54    2.21
  -6  12   5    2.28    1.92
  -6  13  -9    3.56    2.88
  -6  13  -8    0.49    2.98
  -6  13  -7    2.16    3.03
  -6  13  -6    1.59    3.12
  -6  13  -6    3.82    0.84
  -6  13  -6    4.35    0.89
  -6  13  -6    2.44    1.78
  -6  13  -5    0.35    0.84
  -6  13  -5    1.40    1.75
  -6  13  -4    7.98    1.08
  -6  13  -4    5.92    1.88
  -6  13  -3   10.19    1.13
  -6  13  -3    9.07    1.86
  -6  13  -2    1.53    0.91
  -6  13  -2    3.03    1.59
  -6  13  -1    5.94    2.83
  -6  13  -1    7.13    1.02
  -6  13   0    6.12    0.94
  -6  13   0    5.87    0.90
  -6  13   1    1.85    2.42
  -6  13   1    4.32    0.81
  -6  13   1    3.76    0.80
  -6  13   2    0.14    2.04
  -6  13   2    3.44    2.26
  -6  13   3    0.56    1.79
  -6  14  -4    0.97    1.46
  -6  14  -2    2.85    2.37
  -6  14  -1    6.49    2.41
  -6  14   0    2.06    1.99
  -5 -12  12    6.80    1.57
  -5 -11  10    2.11    2.38
  -5 -11  11    4.51    2.44
  -5 -11  12    3.70    1.69
  -5 -11  12    1.35    2.27
  -5 -11  13    0.30    1.53
  -5 -11  14    3.80    1.64
  -5 -11  14    3.27    3.73
  -5 -10   7   23.54    2.87
  -5 -10   9    3.17    2.50
  -5 -10  10    3.42    2.74
  -5 -10  11   12.16    3.12
  -5 -10  11   14.32    3.12
  -5 -10  12    1.30    2.52
  -5 -10  12    6.52    1.90
  -5 -10  12    4.49    2.57
  -5 -10  13    7.84    2.15
  -5 -10  13   10.72    1.92
  -5 -10  13   14.04    3.00
  -5 -10  14    2.52    1.62
  -5 -10  14    1.97    1.87
  -5 -10  15    0.59    1.56
  -5 -10  15    7.74    3.65
  -5  -9   6   19.10    2.47
  -5  -9   6   15.96    2.37
  -5  -9   7    8.63    2.17
  -5  -9   7    9.73    2.16
  -5  -9   8    1.21    1.83
  -5  -9   9    4.86    2.77
  -5  -9   9    5.07    2.02
  -5  -9  10   22.74    3.62
  -5  -9  10   20.62    3.55
  -5  -9  11    8.03    2.97
  -5  -9  11    7.62    3.09
  -5  -9  12   23.07    3.74
  -5  -9  12   23.54    2.46
  -5  -9  12   18.71    2.69
  -5  -9  12   26.18    3.80
  -5  -9  13    4.84    2.83
  -5  -9  13    1.38    2.11
  -5  -9  13    3.29    1.93
  -5  -9  14    5.12    2.67
  -5  -9  14    6.32    4.43
  -5  -9  14    9.26    1.90
  -5  -9  14    6.96    2.11
  -5  -9  15    6.52    3.96
  -5  -9  15    1.81    1.52
  -5  -9  15    2.36    1.77
  -5  -9  16    4.72    3.33
  -5  -9  16    4.38    3.24
  -5  -8   4   30.41    2.91
  -5  -8   5    9.20    1.80
  -5  -8   5    4.64    1.73
  -5  -8   6   11.98    2.24
  -5  -8   6   15.86    2.18
  -5  -8   7   16.43    2.57
  -5  -8   7   19.16    2.53
  -5  -8   8   14.22    2.41
  -5  -8   8   12.06    2.25
  -5  -8   9   10.35    2.35
  -5  -8   9    5.77    2.81
  -5  -8   9    8.95    2.82
  -5  -8  10   36.48    4.41
  -5  -8  10   39.06    3.82
  -5  -8  10   37.24    4.47
  -5  -8  11   19.86    3.67
  -5  -8  11   24.95    2.55
  -5  -8  11   23.67    3.85
  -5  -8  12    2.44    2.68
  -5  -8  12    2.02    2.30
  -5  -8  12    5.25    2.04
  -5  -8  12    5.60    2.94
  -5  -8  13    7.43    2.38
  -5  -8  13   11.16    2.18
  -5  -8  13    9.11    3.08
  -5  -8  14    3.56    2.15
  -5  -8  14    1.03    4.56
  -5  -8  14    1.19    1.85
  -5  -8  14   -0.21    2.65
  -5  -8  15    6.58    2.04
  -5  -8  15    4.10    1.75
  -5  -8  15    3.35    4.24
  -5  -8  16    6.79    3.70
  -5  -8  16    9.67    3.65
  -5  -8  16    5.43    1.72
  -5  -7  -4    3.06    2.66
  -5  -7  -3   55.20    5.20
  -5  -7  -2   37.70    4.23
  -5  -7  -1   16.79    2.97
  -5  -7   2   12.40    2.10
  -5  -7   3   18.46    2.42
  -5  -7   4   13.14    2.11
  -5  -7   4   12.72    2.11
  -5  -7   5    8.33    1.82
  -5  -7   5    6.20    1.78
  -5  -7   6   35.04    3.08
  -5  -7   6   33.71    3.10
  -5  -7   7   97.86    5.83
  -5  -7   8   24.93    2.97
  -5  -7   8   31.64    3.25
  -5  -7   9   45.65    3.89
  -5  -7   9   43.19    3.82
  -5  -7   9   39.38    4.44
  -5  -7   9   40.99    4.56
  -5  -7  10    2.39    2.79
  -5  -7  10    2.88    2.00
  -5  -7  10    0.47    2.62
  -5  -7  11   16.37    2.75
  -5  -7  11   11.66    2.65
  -5  -7  11   12.88    3.36
  -5  -7  11   14.07    2.23
  -5  -7  11   16.62    3.65
  -5  -7  12    2.33    2.26
  -5  -7  12    3.27    2.73
  -5  -7  12    6.15    2.10
  -5  -7  12    3.76    2.99
  -5  -7  13    1.48    2.30
  -5  -7  13   -0.49    2.88
  -5  -7  13    0.50    1.96
  -5  -7  13    3.08    2.67
  -5  -7  14    0.22    2.53
  -5  -7  14    2.53    1.94
  -5  -7  14    3.58    2.24
  -5  -7  14    6.81    4.84
  -5  -7  15    6.08    1.82
  -5  -7  15    6.28    2.09
  -5  -7  15    5.29    4.49
  -5  -7  16    3.17    1.54
  -5  -7  16    1.80    1.80
  -5  -7  16    9.51    3.83
  -5  -7  16    6.88    3.81
  -5  -6 -10    0.80    1.90
  -5  -6  -9    2.08    1.62
  -5  -6  -8    4.10    2.13
  -5  -6  -7    9.28    2.36
  -5  -6  -6    1.75    1.93
  -5  -6  -5   13.13    3.04
  -5  -6  -5   17.46    3.73
  -5  -6  -4   20.94    3.52
  -5  -6  -4   21.44    3.84
  -5  -6  -3   59.24    5.51
  -5  -6  -3   61.94    5.41
  -5  -6  -2   80.41    5.91
  -5  -6  -2   78.00    5.78
  -5  -6  -2   76.52    6.00
  -5  -6  -1   49.00    4.42
  -5  -6  -1   47.02    4.37
  -5  -6   0    5.46    2.21
  -5  -6   0    4.33    2.00
  -5  -6   1    5.15    2.02
  -5  -6   2    2.58    1.70
  -5  -6   3    4.42    1.67
  -5  -6   3    5.71    1.76
  -5  -6   3    2.95    1.81
  -5  -6   4   15.05    2.18
  -5  -6   4   18.48    2.47
  -5  -6   5   90.56    5.36
  -5  -6   5   92.65    5.59
  -5  -6   6   25.39    2.76
  -5  -6   6   27.53    2.67
  -5  -6   6   31.68    2.94
  -5  -6   7   13.60    2.82
  -5  -6   7   12.05    2.15
  -5  -6   8   12.25    2.32
  -5  -6   9   53.47    4.16
  -5  -6   9   45.18    4.71
  -5  -6   9   49.51    4.81
  -5  -6   9   55.76    4.21
  -5  -6  10   40.71    3.71
  -5  -6  10   39.32    3.11
  -5  -6  10   37.51    3.33
  -5  -6  10   37.02    4.49
  -5  -6  10   34.18    3.59
  -5  -6  10   37.76    4.49
  -5  -6  11   34.40    4.42
  -5  -6  11   29.67    4.23
  -5  -6  11   30.67    3.17
  -5  -6  12    3.30    3.09
  -5  -6  12    3.31    2.05
  -5  -6  13    7.60    2.17
  -5  -6  13    3.97    3.05
  -5  -6  13    3.45    2.39
  -5  -6  13    2.62    2.52
  -5  -6  14    7.45    2.40
  -5  -6  14    7.14    5.03
  -5  -6  14    6.47    3.01
  -5  -6  14   12.82    2.20
  -5  -6  15    1.98    2.37
  -5  -6  15    1.63    2.12
  -5  -6  15    7.38    4.64
  -5  -6  15    7.95    4.67
  -5  -6  15    1.27    1.78
  -5  -6  16   -0.72    3.87
  -5  -6  16    5.04    3.89
  -5  -6  16    0.37    1.81
  -5  -6  16    3.55    2.54
  -5  -6  16    1.86    1.56
  -5  -5 -11    3.15    1.96
  -5  -5 -10    3.09    1.64
  -5  -5  -9    0.81    1.10
  -5  -5  -9    0.92    2.01
  -5  -5  -8    6.48    2.28
  -5  -5  -7    5.05    2.21
  -5  -5  -7    7.95    2.11
  -5  -5  -6   11.90    3.55
  -5  -5  -6   14.61    3.22
  -5  -5  -6   14.78    2.48
  -5  -5  -5    6.51    3.07
  -5  -5  -5    5.79    2.73
  -5  -5  -5    2.95    3.06
  -5  -5  -5    3.49    1.98
  -5  -5  -4    4.43    2.67
  -5  -5  -4    5.10    2.92
  -5  -5  -4    3.34    3.00
  -5  -5  -4    2.67    2.81
  -5  -5  -3   52.78    5.07
  -5  -5  -3   47.07    4.49
  -5  -5  -3   46.81    4.81
  -5  -5  -3   52.31    5.06
  -5  -5  -2    8.54    2.76
  -5  -5  -2    9.25    2.63
  -5  -5  -2    8.19    2.68
  -5  -5  -2    8.57    2.80
  -5  -5  -1   28.67    3.13
  -5  -5  -1   21.59    3.09
  -5  -5  -1   27.12    3.33
  -5  -5  -1   23.41    3.21
  -5  -5   0   55.88    4.29
  -5  -5   0   55.77    4.41
  -5  -5   1   38.93    3.40
  -5  -5   1   38.58    3.79
  -5  -5   2   43.75    3.69
  -5  -5   2   52.86    4.12
  -5  -5   3   14.72    2.37
  -5  -5   3   23.42    2.77
  -5  -5   4   31.25    2.99
  -5  -5   4   31.28    3.05
  -5  -5   5    9.62    1.95
  -5  -5   5   11.84    2.15
  -5  -5   6    7.62    1.73
  -5  -5   6    2.13    1.67
  -5  -5   6    4.65    2.18
  -5  -5   7   62.22    4.10
  -5  -5   7   62.96    4.19
  -5  -5   7   60.91    4.19
  -5  -5   7   52.76    4.50
  -5  -5   7   50.25    4.59
  -5  -5   8   20.16    3.21
  -5  -5   8   20.92    2.64
  -5  -5   8   21.39    3.37
  -5  -5   9    9.72    2.88
  -5  -5   9    6.59    2.00
  -5  -5   9   12.37    2.34
  -5  -5   9    5.83    2.23
  -5  -5  10   49.98    4.08
  -5  -5  10   44.81    3.56
  -5  -5  10   48.65    4.92
  -5  -5  10   45.45    3.33
  -5  -5  10   51.88    4.20
  -5  -5  10   43.68    4.83
  -5  -5  11   51.80    4.14
  -5  -5  11   59.63    5.73
  -5  -5  12   13.28    3.64
  -5  -5  12   15.20    3.41
  -5  -5  12   20.85    5.64
  -5  -5  12   21.67    2.57
  -5  -5  13    4.06    2.13
  -5  -5  13    1.51    2.92
  -5  -5  13    2.04    2.38
  -5  -5  13    7.09    2.78
  -5  -5  13    8.92    5.17
  -5  -5  14   14.79    2.32
  -5  -5  14   11.25    2.53
  -5  -5  14   14.24    5.17
  -5  -5  15    0.20    2.24
  -5  -5  15    2.09    2.15
  -5  -5  15    2.93    2.31
  -5  -5  15    2.54    4.61
  -5  -5  15    7.46    4.61
  -5  -5  15    0.12    1.82
  -5  -5  16   13.00    4.03
  -5  -5  16    7.13    4.00
  -5  -5  16    6.02    2.07
  -5  -5  16    5.61    1.99
  -5  -5  16    8.18    2.57
  -5  -5  16   11.08    1.79
  -5  -4 -11    2.89    2.19
  -5  -4 -11    0.79    1.64
  -5  -4 -10    1.48    1.12
  -5  -4 -10    2.95    2.39
  -5  -4  -9   -0.31    2.08
  -5  -4  -9    1.06    1.36
  -5  -4  -9    1.34    1.87
  -5  -4  -8    4.35    2.11
  -5  -4  -8    2.93    1.94
  -5  -4  -7    6.66    2.14
  -5  -4  -7    7.93    3.40
  -5  -4  -7   10.64    2.31
  -5  -4  -6    5.82    2.15
  -5  -4  -6    6.19    3.21
  -5  -4  -6    7.92    3.32
  -5  -4  -6    4.62    2.19
  -5  -4  -5   13.84    3.76
  -5  -4  -5   11.03    3.17
  -5  -4  -5   11.71    3.42
  -5  -4  -5    8.40    2.05
  -5  -4  -4   21.76    2.58
  -5  -4  -4   19.47    3.67
  -5  -4  -4   19.59    3.65
  -5  -4  -4   25.13    3.54
  -5  -4  -4   24.97    3.85
  -5  -4  -3    8.51    2.66
  -5  -4  -3   11.86    2.93
  -5  -4  -3    9.76    3.00
  -5  -4  -3   10.63    3.02
  -5  -4  -2  161.30    8.96
  -5  -4  -2  170.25    9.21
  -5  -4  -2  156.98    8.69
  -5  -4  -2  165.80    9.21
  -5  -4  -2  182.00    9.45
  -5  -4  -1   10.37    2.50
  -5  -4  -1   12.60    2.31
  -5  -4  -1   11.22    2.42
  -5  -4  -1   13.48    2.56
  -5  -4  -1   10.98    2.00
  -5  -4   0   26.14    3.01
  -5  -4   0   30.32    3.30
  -5  -4   0   27.41    3.05
  -5  -4   0   36.34    3.12
  -5  -4   1   32.25    3.53
  -5  -4   1   35.86    3.84
  -5  -4   1   37.18    3.36
  -5  -4   1   32.81    3.11
  -5  -4   2    7.81    2.22
  -5  -4   2    8.80    1.79
  -5  -4   2    7.00    2.00
  -5  -4   2    7.42    1.86
  -5  -4   3  146.45    7.69
  -5  -4   3  146.70    7.42
  -5  -4   3  124.19    7.27
  -5  -4   4   13.16    2.22
  -5  -4   4   13.55    1.94
  -5  -4   4    8.38    2.19
  -5  -4   5   34.46    3.00
  -5  -4   5   33.15    3.00
  -5  -4   6   12.98    1.75
  -5  -4   6   13.37    2.08
  -5  -4   6   11.31    2.47
  -5  -4   6   14.23    2.27
  -5  -4   6   10.32    2.55
  -5  -4   7   68.47    3.52
  -5  -4   7   58.10    4.12
  -5  -4   7   54.71    4.00
  -5  -4   7   59.95    4.69
  -5  -4   7   50.54    4.03
  -5  -4   7   60.41    4.83
  -5  -4   8   36.53    4.04
  -5  -4   8   40.44    4.27
  -5  -4   8   35.54    2.77
  -5  -4   9    1.95    2.18
  -5  -4   9    4.00    1.95
  -5  -4  10   63.10    4.40
  -5  -4  10   72.43    4.29
  -5  -4  10   75.25    6.14
  -5  -4  11   25.84    5.65
  -5  -4  11   25.68    3.01
  -5  -4  11   27.11    3.05
  -5  -4  11   26.58    3.94
  -5  -4  11   24.43    4.05
  -5  -4  12   -1.45    2.51
  -5  -4  12    1.23    2.03
  -5  -4  12    1.02    2.99
  -5  -4  12    0.33    2.46
  -5  -4  12    7.84    5.45
  -5  -4  13    7.91    2.91
  -5  -4  13    7.12    2.55
  -5  -4  13    9.64    2.24
  -5  -4  13   10.99    5.33
  -5  -4  14   12.59    2.30
  -5  -4  14   10.55    5.20
  -5  -4  14   14.87    5.17
  -5  -4  14    9.79    3.10
  -5  -4  14   13.92    2.65
  -5  -4  14   12.00    2.74
  -5  -4  15    8.24    1.97
  -5  -4  15    7.31    2.97
  -5  -4  15    5.57    4.49
  -5  -4  15    6.23    4.71
  -5  -4  15    4.34    2.43
  -5  -4  15    6.50    2.26
  -5  -4  15    3.65    2.40
  -5  -4  16    7.11    3.90
  -5  -4  16    1.69    2.04
  -5  -4  16    3.27    1.94
  -5  -4  16    3.78    1.63
  -5  -4  16    0.81    2.29
  -5  -3 -12    4.68    2.22
  -5  -3 -12    2.96    1.66
  -5  -3 -11    2.60    1.37
  -5  -3 -11    1.80    1.15
  -5  -3 -11    1.62    2.39
  -5  -3 -10    3.11    1.24
  -5  -3 -10    1.28    1.49
  -5  -3 -10    1.66    2.05
  -5  -3 -10    1.03    2.39
  -5  -3 -10    0.16    2.02
  -5  -3  -9    5.30    2.29
  -5  -3  -9    5.08    2.51
  -5  -3  -9    9.11    2.48
  -5  -3  -9    8.23    2.32
  -5  -3  -8    5.45    2.21
  -5  -3  -8    6.48    2.20
  -5  -3  -7    3.15    1.80
  -5  -3  -7    3.08    2.15
  -5  -3  -7    2.21    3.10
  -5  -3  -7    2.19    1.97
  -5  -3  -6   27.44    4.53
  -5  -3  -6   32.72    4.51
  -5  -3  -6   25.66    3.06
  -5  -3  -5    4.03    1.93
  -5  -3  -5    5.51    3.15
  -5  -3  -5    3.89    2.95
  -5  -3  -5    8.95    3.18
  -5  -3  -4   33.54    3.88
  -5  -3  -4   35.12    4.17
  -5  -3  -4   28.92    4.07
  -5  -3  -4   28.36    2.84
  -5  -3  -4   33.57    4.12
  -5  -3  -4   32.22    4.04
  -5  -3  -3   18.35    3.13
  -5  -3  -3   19.08    3.10
  -5  -3  -3   17.44    3.18
  -5  -3  -3   20.97    3.34
  -5  -3  -2   13.51    2.16
  -5  -3  -2   11.82    2.46
  -5  -3  -2   16.03    2.81
  -5  -3  -2   14.63    2.71
  -5  -3  -2   16.57    2.83
  -5  -3  -1    3.89    1.70
  -5  -3  -1    8.36    2.15
  -5  -3  -1    7.79    2.26
  -5  -3  -1    9.24    2.79
  -5  -3  -1    6.60    1.75
  -5  -3  -1    5.58    2.28
  -5  -3  -1    7.78    2.30
  -5  -3   0   20.47    2.61
  -5  -3   0   21.36    2.66
  -5  -3   0   19.27    2.47
  -5  -3   0   20.59    3.13
  -5  -3   0   17.84    2.59
  -5  -3   0   19.58    2.79
  -5  -3   1  133.47    7.53
  -5  -3   1  153.27    8.08
  -5  -3   1  141.32    7.80
  -5  -3   1  130.99    7.28
  -5  -3   2   47.33    3.74
  -5  -3   2   54.32    4.12
  -5  -3   3   11.78    2.31
  -5  -3   3   12.84    2.45
  -5  -3   3   14.01    2.21
  -5  -3   4   58.51    4.31
  -5  -3   4   47.40    3.77
  -5  -3   5   36.79    3.03
  -5  -3   5   42.19    3.24
  -5  -3   6   44.92    2.75
  -5  -3   6   42.11    3.41
  -5  -3   6   40.47    3.88
  -5  -3   6   44.30    3.47
  -5  -3   7   18.38    2.23
  -5  -3   7   36.57    3.02
  -5  -3   7   40.40    3.18
  -5  -3   7   44.89    3.26
  -5  -3   7   20.60    3.36
  -5  -3   8   34.11    3.93
  -5  -3   8   33.43    2.62
  -5  -3   8   31.09    3.84
  -5  -3   8   33.72    3.07
  -5  -3   8   31.42    2.76
  -5  -3   9   22.75    2.71
  -5  -3   9   26.22    2.49
  -5  -3   9   20.40    3.48
  -5  -3   9   22.36    2.79
  -5  -3  10    9.53    2.97
  -5  -3  10   12.39    2.30
  -5  -3  10   13.26    2.59
  -5  -3  10   15.35    5.10
  -5  -3  10   16.24    3.65
  -5  -3  10   12.81    2.38
  -5  -3  11   12.33    5.36
  -5  -3  11    7.30    2.08
  -5  -3  11    5.71    2.50
  -5  -3  11    5.90    3.00
  -5  -3  11    5.76    3.12
  -5  -3  12    4.02    2.62
  -5  -3  12    5.87    2.60
  -5  -3  12    6.71    2.27
  -5  -3  13   19.36    2.48
  -5  -3  13   21.63    3.83
  -5  -3  13   10.11    2.82
  -5  -3  13   17.87    2.82
  -5  -3  13   16.35    3.21
  -5  -3  13   15.72    5.35
  -5  -3  13   12.35    5.36
  -5  -3  14    5.62    2.15
  -5  -3  14    8.71    5.00
  -5  -3  14    8.05    5.04
  -5  -3  14    2.63    2.59
  -5  -3  14    3.93    2.63
  -5  -3  14    6.50    2.44
  -5  -3  15    3.90    1.86
  -5  -3  15    5.53    2.74
  -5  -3  15    4.16    4.37
  -5  -3  15    2.36    4.68
  -5  -3  15    1.94    2.29
  -5  -3  15    3.29    2.38
  -5  -3  15    2.33    2.19
  -5  -3  16    3.57    3.72
  -5  -3  16    4.23    2.12
  -5  -3  16    1.38    1.88
  -5  -3  16    3.60    1.58
  -5  -3  16    0.88    2.25
  -5  -2 -13    4.76    1.86
  -5  -2 -13    1.14    1.51
  -5  -2 -12    1.26    1.37
  -5  -2 -12    0.40    2.40
  -5  -2 -12    0.36    1.08
  -5  -2 -11    2.84    2.18
  -5  -2 -11    3.87    1.25
  -5  -2 -11    2.57    1.50
  -5  -2 -11   -1.32    2.48
  -5  -2 -10    2.84    1.61
  -5  -2 -10    1.27    2.14
  -5  -2 -10    3.27    2.54
  -5  -2 -10    0.16    1.98
  -5  -2  -9   -0.16    1.96
  -5  -2  -9    3.87    2.53
  -5  -2  -9   -3.05    2.11
  -5  -2  -8    0.28    2.96
  -5  -2  -8    1.77    2.07
  -5  -2  -8    0.96    2.06
  -5  -2  -7    5.45    2.20
  -5  -2  -7    6.86    3.23
  -5  -2  -7    5.24    3.18
  -5  -2  -7    2.24    2.23
  -5  -2  -7    2.98    1.40
  -5  -2  -6   26.94    4.23
  -5  -2  -6   27.14    4.28
  -5  -2  -6   29.17    4.32
  -5  -2  -6   29.04    4.53
  -5  -2  -6   26.66    3.08
  -5  -2  -5   22.53    2.69
  -5  -2  -5   21.67    3.83
  -5  -2  -5   34.95    4.18
  -5  -2  -5   24.64    3.76
  -5  -2  -5   26.02    4.04
  -5  -2  -5   24.40    2.86
  -5  -2  -4    9.15    2.05
  -5  -2  -4    6.84    2.68
  -5  -2  -4    9.40    2.91
  -5  -2  -4    5.45    1.67
  -5  -2  -4    7.43    2.83
  -5  -2  -4    7.34    2.71
  -5  -2  -3   56.71    4.68
  -5  -2  -3   51.95    4.39
  -5  -2  -3   54.68    4.64
  -5  -2  -3   52.82    4.57
  -5  -2  -2   50.87    3.82
  -5  -2  -2   54.89    3.74
  -5  -2  -2   56.57    4.35
  -5  -2  -2   45.20    2.58
  -5  -2  -2   65.87    4.90
  -5  -2  -2   63.58    4.55
  -5  -2  -2   59.66    4.47
  -5  -2  -1   80.32    5.32
  -5  -2  -1   79.21    5.19
  -5  -2  -1   79.90    5.01
  -5  -2  -1   83.46    5.41
  -5  -2  -1   85.91    5.50
  -5  -2  -1   87.42    5.78
  -5  -2  -1   85.46    4.84
  -5  -2   0    2.96    1.88
  -5  -2   0    1.86    2.10
  -5  -2   0    3.14    2.01
  -5  -2   0    3.40    2.08
  -5  -2   0    0.93    2.22
  -5  -2   1  156.56    8.09
  -5  -2   1  138.45    7.44
  -5  -2   1  146.89    7.55
  -5  -2   1  154.99    8.22
  -5  -2   1  151.25    7.83
  -5  -2   1  159.99    8.27
  -5  -2   2   13.44    2.26
  -5  -2   2   14.84    2.27
  -5  -2   2   14.81    2.46
  -5  -2   2   15.94    2.69
  -5  -2   3   19.19    2.71
  -5  -2   3   20.32    2.46
  -5  -2   3   22.53    2.79
  -5  -2   4    2.05    1.99
  -5  -2   4    3.52    1.99
  -5  -2   5   14.94    2.24
  -5  -2   5   11.87    1.66
  -5  -2   5   15.21    2.24
  -5  -2   5   12.86    2.64
  -5  -2   5   11.74    2.56
  -5  -2   6   33.25    2.43
  -5  -2   6   40.76    3.21
  -5  -2   6   35.34    3.09
  -5  -2   6   33.73    4.41
  -5  -2   6   27.15    3.45
  -5  -2   7   33.25    2.96
  -5  -2   7   26.82    3.52
  -5  -2   7   31.12    2.47
  -5  -2   7   32.16    2.95
  -5  -2   7   34.16    3.72
  -5  -2   7   32.99    4.66
  -5  -2   8    9.33    2.90
  -5  -2   8    6.79    1.88
  -5  -2   8    7.31    2.12
  -5  -2   8   12.33    2.13
  -5  -2   8   13.34    2.87
  -5  -2   8    5.47    4.44
  -5  -2   9   25.95    2.53
  -5  -2   9   26.02    2.74
  -5  -2   9   19.91    2.61
  -5  -2   9   29.51    5.20
  -5  -2  10    3.57    2.88
  -5  -2  10    5.29    1.95
  -5  -2  10    5.21    2.44
  -5  -2  10    4.09    2.05
  -5  -2  10    5.61    2.77
  -5  -2  10    3.01    5.06
  -5  -2  11    9.41    5.50
  -5  -2  11    3.54    2.93
  -5  -2  11    4.27    2.77
  -5  -2  11    8.06    2.57
  -5  -2  11    6.51    1.89
  -5  -2  11    4.42    2.67
  -5  -2  12   13.35    5.44
  -5  -2  12   20.17    5.70
  -5  -2  12    3.95    2.85
  -5  -2  12   13.04    2.47
  -5  -2  12    9.81    3.24
  -5  -2  12   15.10    2.85
  -5  -2  12   10.01    2.91
  -5  -2  13    1.29    5.12
  -5  -2  13    8.06    5.30
  -5  -2  13    2.36    2.15
  -5  -2  13    2.19    2.43
  -5  -2  13    2.27    2.45
  -5  -2  13   -1.07    2.63
  -5  -2  13    1.66    2.68
  -5  -2  14    1.90    1.99
  -5  -2  14    6.61    3.16
  -5  -2  14   -0.62    2.30
  -5  -2  14    3.41    4.86
  -5  -2  14    2.48    4.96
  -5  -2  14    2.27    2.62
  -5  -2  14    1.72    2.34
  -5  -2  15    0.91    2.36
  -5  -2  15    2.37    2.22
  -5  -2  15    1.93    1.83
  -5  -2  15    3.98    4.26
  -5  -2  15    2.64    2.65
  -5  -2  16    6.88    3.53
  -5  -2  16    7.31    1.62
  -5  -2  16    3.69    1.91
  -5  -2  16    5.14    2.17
  -5  -2  17    0.51    2.65
  -5  -1 -13    2.68    1.64
  -5  -1 -13    2.97    2.29
  -5  -1 -13    1.55    1.37
  -5  -1 -12    9.94    1.38
  -5  -1 -12    9.55    2.69
  -5  -1 -12    8.06    1.68
  -5  -1 -12    6.79    2.63
  -5  -1 -11    3.28    2.22
  -5  -1 -11    2.91    2.16
  -5  -1 -11    1.85    1.57
  -5  -1 -11    3.36    2.65
  -5  -1 -10    5.17    2.25
  -5  -1 -10    5.10    2.71
  -5  -1 -10    5.66    1.50
  -5  -1 -10    4.38    2.29
  -5  -1  -9    5.40    2.42
  -5  -1  -9    4.88    2.28
  -5  -1  -8    3.01    3.09
  -5  -1  -8    1.57    1.50
  -5  -1  -8   -0.99    1.99
  -5  -1  -8    1.11    3.29
  -5  -1  -8   -1.30    2.18
  -5  -1  -7   14.22    3.61
  -5  -1  -7    9.34    3.40
  -5  -1  -7   12.77    2.62
  -5  -1  -7   10.52    2.30
  -5  -1  -7    8.93    1.93
  -5  -1  -6   20.18    3.66
  -5  -1  -6   16.93    3.52
  -5  -1  -6   13.17    2.48
  -5  -1  -6    6.16    1.80
  -5  -1  -6   12.04    3.50
  -5  -1  -5   20.81    2.65
  -5  -1  -5   19.36    2.38
  -5  -1  -5   21.18    3.65
  -5  -1  -5   20.39    3.38
  -5  -1  -5   20.34    3.57
  -5  -1  -4    4.74    2.59
  -5  -1  -4    3.91    0.88
  -5  -1  -4    4.72    2.61
  -5  -1  -4    5.13    2.49
  -5  -1  -4    2.52    1.07
  -5  -1  -3   93.50    5.89
  -5  -1  -3   89.78    5.81
  -5  -1  -3   78.41    3.77
  -5  -1  -3   82.73    5.73
  -5  -1  -2   32.84    1.95
  -5  -1  -2   28.68    3.36
  -5  -1  -2   27.09    3.00
  -5  -1  -2   31.78    2.92
  -5  -1  -2   31.87    3.46
  -5  -1  -2   31.05    3.44
  -5  -1  -2   30.77    3.62
  -5  -1  -1   22.84    2.94
  -5  -1  -1   21.68    2.64
  -5  -1  -1   18.99    2.80
  -5  -1  -1   19.02    2.77
  -5  -1  -1   18.00    2.83
  -5  -1   0  140.84    7.27
  -5  -1   0  135.25    7.23
  -5  -1   0  158.11    7.93
  -5  -1   0  149.49    8.11
  -5  -1   0  157.38    8.07
  -5  -1   0  155.94    7.89
  -5  -1   1  291.93   13.36
  -5  -1   1  273.14   12.89
  -5  -1   1  253.96   12.77
  -5  -1   1  296.65   13.33
  -5  -1   1  311.47   13.58
  -5  -1   2  132.14    7.23
  -5  -1   2  131.46    7.15
  -5  -1   2  146.29    7.36
  -5  -1   2  130.01    7.34
  -5  -1   3   35.76    3.07
  -5  -1   3   33.51    3.48
  -5  -1   3   35.18    3.33
  -5  -1   4   54.04    2.98
  -5  -1   4   57.83    4.36
  -5  -1   4   57.46    4.56
  -5  -1   5    8.51    1.94
  -5  -1   5    2.03    1.48
  -5  -1   5    3.70    2.38
  -5  -1   5    6.38    1.87
  -5  -1   6   15.47    1.96
  -5  -1   6   20.08    2.37
  -5  -1   6   14.90    4.15
  -5  -1   6   23.53    2.55
  -5  -1   6   18.91    3.03
  -5  -1   7   21.38    3.22
  -5  -1   7   26.29    2.66
  -5  -1   7   26.21    2.34
  -5  -1   7   29.39    2.53
  -5  -1   7   29.45    4.54
  -5  -1   7   20.66    2.46
  -5  -1   7   24.38    3.46
  -5  -1   8    9.51    1.95
  -5  -1   8   10.22    1.95
  -5  -1   8    7.85    2.17
  -5  -1   8    7.55    2.61
  -5  -1   8    6.45    4.64
  -5  -1   9    1.22    1.57
  -5  -1   9    3.77    1.89
  -5  -1   9    4.42    2.33
  -5  -1   9    2.12    2.43
  -5  -1  10    3.12    2.69
  -5  -1  10    5.92    1.89
  -5  -1  10    6.55    2.99
  -5  -1  10    3.76    5.44
  -5  -1  10    9.48    5.23
  -5  -1  10    3.79    2.45
  -5  -1  10    0.85    2.67
  -5  -1  10    2.09    1.95
  -5  -1  11   22.60    4.00
  -5  -1  11   27.73    5.89
  -5  -1  11   19.06    5.79
  -5  -1  11   18.76    3.16
  -5  -1  11   23.44    3.07
  -5  -1  11   24.02    3.64
  -5  -1  12    6.59    2.97
  -5  -1  12    5.62    2.67
  -5  -1  12    5.38    2.20
  -5  -1  13    2.64    2.08
  -5  -1  13    2.13    3.15
  -5  -1  13   -2.69    2.21
  -5  -1  13    0.46    2.74
  -5  -1  13    1.60    2.46
  -5  -1  13    5.22    5.05
  -5  -1  13    3.58    5.12
  -5  -1  13   -3.15    2.51
  -5  -1  14    5.29    2.89
  -5  -1  14    3.58    2.27
  -5  -1  14    0.62    1.98
  -5  -1  14    6.74    4.75
  -5  -1  14    0.31    2.34
  -5  -1  14    1.84    2.62
  -5  -1  15    3.12    1.82
  -5  -1  15    2.98    2.47
  -5  -1  15    4.65    2.46
  -5  -1  15    5.58    2.25
  -5  -1  15    8.67    4.20
  -5  -1  16    2.85    1.44
  -5  -1  16    3.49    1.85
  -5  -1  16    2.49    2.01
  -5  -1  17    3.64    2.45
  -5   0 -13    4.61    2.45
  -5   0 -13    1.65    1.47
  -5   0 -12    2.35    2.63
  -5   0 -12    2.28    1.57
  -5   0 -12    5.97    2.76
  -5   0 -12    2.31    1.24
  -5   0 -11    2.00    2.11
  -5   0 -11    3.13    1.67
  -5   0 -11    2.88    2.18
  -5   0 -11    0.57    2.69
  -5   0 -10   12.05    1.75
  -5   0 -10   13.31    2.97
  -5   0 -10   15.28    2.79
  -5   0 -10   11.54    2.53
  -5   0  -9    9.41    3.51
  -5   0  -9    6.04    2.35
  -5   0  -9    8.13    2.63
  -5   0  -9    7.32    1.68
  -5   0  -8    5.31    2.97
  -5   0  -8    5.98    2.34
  -5   0  -8    7.17    1.94
  -5   0  -8    9.28    3.56
  -5   0  -8    6.55    1.71
  -5   0  -7    7.91    2.99
  -5   0  -7    4.76    2.98
  -5   0  -7    6.68    3.25
  -5   0  -7    5.53    2.25
  -5   0  -7    7.21    2.27
  -5   0  -7    6.85    1.90
  -5   0  -6    3.42    2.04
  -5   0  -6    1.43    1.88
  -5   0  -6    3.26    3.08
  -5   0  -6    1.81    2.52
  -5   0  -6    2.05    2.68
  -5   0  -6    2.33    1.02
  -5   0  -5    4.27    1.11
  -5   0  -5    8.63    2.20
  -5   0  -5    9.40    1.97
  -5   0  -5   11.14    3.15
  -5   0  -5    7.87    2.62
  -5   0  -5   10.51    2.90
  -5   0  -4    1.83    2.40
  -5   0  -4    3.08    2.27
  -5   0  -4    3.08    2.43
  -5   0  -4    3.31    0.93
  -5   0  -4    3.22    1.14
  -5   0  -3  122.48    6.85
  -5   0  -3  132.01    6.89
  -5   0  -3  113.82    6.67
  -5   0  -2  155.35    7.98
  -5   0  -2  139.58    7.65
  -5   0  -2  156.55    8.23
  -5   0  -2  150.86    8.14
  -5   0  -2  156.74    8.15
  -5   0  -2  145.35    8.17
  -5   0  -2  146.21    6.52
  -5   0  -1  118.21    6.58
  -5   0  -1  120.02    6.79
  -5   0  -1  113.16    6.47
  -5   0  -1  123.64    6.48
  -5   0  -1  106.05    5.05
  -5   0   0  189.13   10.54
  -5   0   0  218.90   10.69
  -5   0   0  195.62   10.14
  -5   0   0  181.86   10.32
  -5   0   0  196.39   10.66
  -5   0   1    9.18    2.13
  -5   0   1    8.07    2.11
  -5   0   1    7.94    2.14
  -5   0   1   10.82    2.39
  -5   0   2  236.27   11.09
  -5   0   2  212.42   10.96
  -5   0   2  233.58   11.19
  -5   0   2  238.62   11.22
  -5   0   3  122.51    6.95
  -5   0   3  118.44    7.07
  -5   0   3  127.77    6.74
  -5   0   4   64.62    3.28
  -5   0   4   52.52    4.47
  -5   0   4   58.60    4.75
  -5   0   5  197.85    8.65
  -5   0   5  164.78    9.41
  -5   0   5  156.05    9.22
  -5   0   5  173.17   10.22
  -5   0   5  260.43    9.94
  -5   0   5  245.19    9.78
  -5   0   6   59.90    3.66
  -5   0   6   79.54    4.60
  -5   0   6   79.44    4.47
  -5   0   6   53.95    5.22
  -5   0   6   58.58    5.57
  -5   0   6   66.90    5.36
  -5   0   7   29.48    2.61
  -5   0   7   19.70    2.43
  -5   0   7   32.88    4.96
  -5   0   7   28.26    4.72
  -5   0   7   27.39    2.70
  -5   0   7   19.92    2.44
  -5   0   7   30.78    2.42
  -5   0   7   27.71    3.69
  -5   0   7   19.61    3.14
  -5   0   8    2.01    2.24
  -5   0   8    3.88    4.57
  -5   0   8    7.54    4.92
  -5   0   8    5.05    1.71
  -5   0   8    5.04    2.13
  -5   0   8    5.78    1.99
  -5   0   8    0.87    2.68
  -5   0   9   19.66    5.47
  -5   0   9   15.32    5.16
  -5   0   9   22.33    2.58
  -5   0   9   18.22    2.98
  -5   0   9   18.29    2.72
  -5   0   9   19.14    2.45
  -5   0   9   17.86    3.25
  -5   0  10    5.99    2.69
  -5   0  10    5.08    1.86
  -5   0  10    6.89    5.31
  -5   0  10    7.50    5.62
  -5   0  10    6.73    2.56
  -5   0  10    8.58    2.88
  -5   0  10    8.20    3.08
  -5   0  10   11.30    2.35
  -5   0  11    3.75    3.58
  -5   0  11    2.02    2.27
  -5   0  11    3.29    5.45
  -5   0  11    8.10    5.39
  -5   0  11    5.10    2.93
  -5   0  11    4.77    2.57
  -5   0  11    6.74    2.96
  -5   0  12    4.06    2.40
  -5   0  12    3.96    2.86
  -5   0  12    5.84    2.22
  -5   0  13   12.50    5.02
  -5   0  13    7.67    2.64
  -5   0  13    8.80    2.22
  -5   0  13    6.38    3.10
  -5   0  13    5.67    2.94
  -5   0  13    7.77    2.59
  -5   0  14   14.36    2.26
  -5   0  14   17.09    4.69
  -5   0  14   11.00    2.82
  -5   0  14   15.41    2.66
  -5   0  14   11.95    3.01
  -5   0  15    0.80    2.35
  -5   0  15    0.56    2.05
  -5   0  15    1.56    1.62
  -5   0  15    0.12    2.27
  -5   0  16    4.06    1.74
  -5   0  17    0.18    2.13
  -5   1 -14    3.68    1.35
  -5   1 -14    4.63    2.11
  -5   1 -14    2.05    1.52
  -5   1 -13    0.15    1.05
  -5   1 -13    1.29    2.54
  -5   1 -13    6.60    2.59
  -5   1 -13    1.50    1.54
  -5   1 -12    1.60    1.18
  -5   1 -12    3.38    1.70
  -5   1 -12    2.33    2.74
  -5   1 -12    2.74    2.03
  -5   1 -11    4.78    2.90
  -5   1 -11    4.19    2.31
  -5   1 -11    2.22    1.52
  -5   1 -10    6.71    1.84
  -5   1 -10    8.24    2.34
  -5   1 -10    8.91    2.52
  -5   1 -10    8.26    1.75
  -5   1  -9    1.65    3.01
  -5   1  -9    3.09    2.20
  -5   1  -9    3.25    1.95
  -5   1  -9    6.26    1.69
  -5   1  -9    1.17    2.30
  -5   1  -9    4.16    2.31
  -5   1  -8   14.33    3.57
  -5   1  -8   16.99    3.58
  -5   1  -8   12.12    2.59
  -5   1  -8   11.98    2.23
  -5   1  -8   15.52    2.00
  -5   1  -8   18.31    3.00
  -5   1  -7   15.27    3.42
  -5   1  -7   13.13    3.23
  -5   1  -7   11.91    3.50
  -5   1  -7   11.74    2.10
  -5   1  -7   17.55    2.78
  -5   1  -7   11.83    1.38
  -5   1  -7    9.72    1.61
  -5   1  -6    9.46    2.14
  -5   1  -6   10.11    3.09
  -5   1  -6   10.89    2.84
  -5   1  -6    6.84    2.11
  -5   1  -6    6.76    1.56
  -5   1  -6    8.63    1.27
  -5   1  -6    7.97    2.23
  -5   1  -6   10.30    3.23
  -5   1  -5    7.12    2.18
  -5   1  -5    8.42    2.01
  -5   1  -5    5.81    2.69
  -5   1  -5   10.27    2.87
  -5   1  -5   13.13    2.81
  -5   1  -5    4.30    1.19
  -5   1  -4   19.48    3.17
  -5   1  -4   15.61    2.78
  -5   1  -4   17.91    3.04
  -5   1  -4   16.96    1.58
  -5   1  -4   16.79    1.40
  -5   1  -3   11.00    2.72
  -5   1  -3   14.86    2.69
  -5   1  -3   10.24    2.28
  -5   1  -3   12.63    1.32
  -5   1  -2   14.28    2.38
  -5   1  -2   11.46    2.43
  -5   1  -2   17.22    2.74
  -5   1  -2   15.84    2.44
  -5   1  -2    9.85    1.36
  -5   1  -2   12.63    1.43
  -5   1  -1   10.93    2.17
  -5   1  -1   11.52    2.62
  -5   1  -1   17.91    1.58
  -5   1  -1   11.09    2.45
  -5   1  -1   11.76    2.45
  -5   1  -1   11.21    2.55
  -5   1   0  167.74    7.75
  -5   1   0  158.50    7.58
  -5   1   0  145.92    7.41
  -5   1   1  222.55    9.92
  -5   1   1  220.03   10.95
  -5   1   1  241.58   11.38
  -5   1   1  226.15   11.05
  -5   1   1  248.46   11.32
  -5   1   1  244.83   11.25
  -5   1   2  398.36   18.25
  -5   1   2  406.99   18.39
  -5   1   2  417.02   18.21
  -5   1   3   27.38    3.52
  -5   1   3   35.80    3.96
  -5   1   4   90.63    6.05
  -5   1   4   91.36    4.44
  -5   1   4   79.79    5.72
  -5   1   4   95.13    6.13
  -5   1   4   92.42    5.27
  -5   1   4   92.68    5.41
  -5   1   4   90.21    5.25
  -5   1   5  107.90    6.00
  -5   1   5  111.08    5.35
  -5   1   5  105.70    6.04
  -5   1   5  128.24    6.37
  -5   1   5  104.62    6.65
  -5   1   5  106.12    6.80
  -5   1   5  120.79    7.20
  -5   1   6   21.03    2.41
  -5   1   6   27.86    3.36
  -5   1   6   30.60    2.63
  -5   1   6   22.55    4.67
  -5   1   6   21.34    4.49
  -5   1   6   19.62    2.22
  -5   1   6   29.89    2.71
  -5   1   6   22.92    3.51
  -5   1   7   12.45    2.78
  -5   1   7   13.38    1.99
  -5   1   7   16.76    4.63
  -5   1   7   17.01    4.83
  -5   1   7   13.77    2.34
  -5   1   7   16.74    2.13
  -5   1   7   15.83    3.32
  -5   1   7   14.46    3.26
  -5   1   8    8.12    2.73
  -5   1   8    7.64    1.73
  -5   1   8   16.46    4.97
  -5   1   8   13.50    5.07
  -5   1   8    9.29    2.41
  -5   1   8   10.00    2.78
  -5   1   8    9.52    2.09
  -5   1   8   16.80    3.60
  -5   1   8    7.05    2.93
  -5   1   9    1.94    1.59
  -5   1   9    7.59    5.41
  -5   1   9    8.27    5.27
  -5   1   9    3.63    2.60
  -5   1   9    2.27    2.10
  -5   1   9    1.75    2.71
  -5   1   9    5.56    2.41
  -5   1   9    5.70    3.49
  -5   1  10    5.02    3.46
  -5   1  10    4.55    2.27
  -5   1  10    9.73    5.42
  -5   1  10    2.62    2.54
  -5   1  10    5.23    2.88
  -5   1  10    7.56    3.01
  -5   1  10    5.92    2.57
  -5   1  11    5.60    3.48
  -5   1  11    8.52    2.28
  -5   1  11    6.01    5.41
  -5   1  11    8.16    2.85
  -5   1  11    9.72    3.06
  -5   1  11    5.15    2.67
  -5   1  11    7.74    3.02
  -5   1  12   24.94    5.49
  -5   1  12   28.90    3.86
  -5   1  12   28.90    2.85
  -5   1  12   23.24    3.70
  -5   1  12   22.74    3.37
  -5   1  12   23.98    3.17
  -5   1  13    3.01    2.12
  -5   1  13    8.79    4.84
  -5   1  13    2.15    2.76
  -5   1  13    5.41    2.52
  -5   1  13    6.80    3.01
  -5   1  14    2.48    1.86
  -5   1  14    0.72    2.24
  -5   1  14   -0.13    2.53
  -5   1  14    1.40    2.54
  -5   1  15    6.09    2.07
  -5   1  15    4.71    1.64
  -5   1  16    5.83    2.79
  -5   1  16    2.27    2.13
  -5   2 -14    4.85    1.44
  -5   2 -14    8.08    2.36
  -5   2 -14    4.79    1.57
  -5   2 -13    3.41    1.15
  -5   2 -13    5.43    2.73
  -5   2 -13    1.81    1.59
  -5   2 -13    1.70    2.53
  -5   2 -12    1.68    2.08
  -5   2 -12    1.38    1.69
  -5   2 -12    3.54    2.86
  -5   2 -11   -0.17    2.82
  -5   2 -11    0.47    1.91
  -5   2 -11    2.25    2.20
  -5   2 -11    1.06    1.55
  -5   2 -10    4.29    2.11
  -5   2 -10    4.26    2.31
  -5   2  -9   17.41    3.94
  -5   2  -9   14.37    2.25
  -5   2  -9   16.24    2.78
  -5   2  -9   18.90    3.04
  -5   2  -9   16.45    2.02
  -5   2  -8    3.73    1.58
  -5   2  -8    2.18    2.71
  -5   2  -8    2.59    3.08
  -5   2  -8    4.98    2.15
  -5   2  -8    2.46    2.43
  -5   2  -8    3.77    2.25
  -5   2  -7   11.55    3.46
  -5   2  -7   11.53    3.26
  -5   2  -7   11.99    1.42
  -5   2  -7   11.92    2.20
  -5   2  -7   10.38    1.73
  -5   2  -7   11.34    2.57
  -5   2  -6   11.42    2.27
  -5   2  -6   13.83    3.06
  -5   2  -6   14.58    1.49
  -5   2  -6   14.21    3.40
  -5   2  -6   14.10    2.47
  -5   2  -6   12.86    2.46
  -5   2  -6   17.54    1.89
  -5   2  -5    8.30    1.34
  -5   2  -5    9.11    2.86
  -5   2  -5    9.64    2.33
  -5   2  -5    8.94    2.06
  -5   2  -5    9.41    2.64
  -5   2  -4    2.65    1.03
  -5   2  -4    1.48    1.23
  -5   2  -4    0.53    1.70
  -5   2  -4    4.02    1.52
  -5   2  -4   -0.52    2.18
  -5   2  -3   53.97    2.63
  -5   2  -3   41.59    2.50
  -5   2  -3   40.70    2.87
  -5   2  -3   60.15    4.41
  -5   2  -3   59.77    3.92
  -5   2  -2   20.71    1.70
  -5   2  -2   26.15    2.80
  -5   2  -2   26.49    2.95
  -5   2  -2   32.50    2.74
  -5   2  -2   34.80    3.26
  -5   2  -2   11.98    2.08
  -5   2  -2   15.14    1.62
  -5   2  -1   39.37    3.67
  -5   2  -1   46.53    3.67
  -5   2  -1   47.33    3.76
  -5   2  -1   50.30    3.81
  -5   2  -1   37.52    2.95
  -5   2  -1   34.38    2.39
  -5   2   0   22.65    2.90
  -5   2   0   23.41    1.98
  -5   2   0   22.03    2.88
  -5   2   0   26.76    2.90
  -5   2   1   47.21    4.08
  -5   2   1   47.23    3.87
  -5   2   1   44.73    3.77
  -5   2   2   25.75    3.48
  -5   2   2   40.17    2.30
  -5   2   2   40.72    2.63
  -5   2   2   30.11    3.31
  -5   2   2   33.17    3.55
  -5   2   3   59.27    3.62
  -5   2   3   57.15    4.53
  -5   2   3   29.73    3.69
  -5   2   3   40.40    2.55
  -5   2   3   25.95    3.44
  -5   2   4   44.45    3.32
  -5   2   4   48.72    3.55
  -5   2   4   47.73    4.37
  -5   2   4   43.32    4.86
  -5   2   4   44.69    3.72
  -5   2   4   44.94    2.84
  -5   2   5   36.37    2.79
  -5   2   5   33.93    2.92
  -5   2   5   28.06    3.73
  -5   2   5   28.26    4.74
  -5   2   5   31.65    3.43
  -5   2   5   28.65    2.45
  -5   2   6    7.56    2.07
  -5   2   6    6.49    2.43
  -5   2   6    6.59    1.54
  -5   2   6    5.17    1.58
  -5   2   6   10.62    3.04
  -5   2   6    7.50    1.89
  -5   2   6    8.15    4.65
  -5   2   6    7.14    2.85
  -5   2   7   11.96    2.82
  -5   2   7   15.04    4.99
  -5   2   7   11.71    1.92
  -5   2   7   14.59    2.51
  -5   2   7   17.01    2.85
  -5   2   7   17.82    2.24
  -5   2   7   14.91    3.39
  -5   2   7   12.04    3.12
  -5   2   8    7.60    5.19
  -5   2   8    3.80    1.47
  -5   2   8    1.44    2.34
  -5   2   8    8.93    3.47
  -5   2   8    6.79    2.85
  -5   2   8    3.08    2.33
  -5   2   8    4.88    2.09
  -5   2   9   39.40    3.18
  -5   2   9   31.26    5.96
  -5   2   9   40.17    4.22
  -5   2   9   31.98    4.26
  -5   2   9   37.85    4.43
  -5   2   9   39.00    3.71
  -5   2   9   32.29    3.40
  -5   2  10    5.07    5.41
  -5   2  10    4.29    3.49
  -5   2  10    3.24    2.71
  -5   2  10    1.33    3.04
  -5   2  10    2.43    2.62
  -5   2  10   -0.21    2.17
  -5   2  11   -1.60    2.05
  -5   2  11    1.49    2.10
  -5   2  11    0.22    2.38
  -5   2  12    1.73    2.54
  -5   2  12    1.89    2.90
  -5   2  12    2.11    3.06
  -5   2  12    1.96    2.12
  -5   2  13    2.75    2.81
  -5   2  13    4.73    2.47
  -5   2  13    1.16    2.73
  -5   2  13    4.49    1.99
  -5   2  14    2.06    2.21
  -5   2  14    4.83    1.82
  -5   2  14   -1.40    2.25
  -5   2  15    5.34    1.89
  -5   2  15    4.35    1.48
  -5   2  15    3.33    2.48
  -5   2  16    2.50    2.45
  -5   3 -14   -0.31    2.30
  -5   3 -14    2.23    1.45
  -5   3 -14    0.89    1.42
  -5   3 -13    9.56    2.65
  -5   3 -13    7.26    1.23
  -5   3 -13    2.57    2.79
  -5   3 -13    4.46    1.63
  -5   3 -12    5.73    2.21
  -5   3 -12    4.67    1.75
  -5   3 -12    5.61    1.67
  -5   3 -12    4.90    2.99
  -5   3 -11    2.73    2.01
  -5   3 -11    3.47    1.89
  -5   3 -11    3.28    1.27
  -5   3 -11    2.29    1.63
  -5   3 -11    3.52    2.87
  -5   3 -11   -0.63    2.06
  -5   3 -10    6.19    2.22
  -5   3 -10    4.04    2.26
  -5   3 -10    6.50    1.39
  -5   3  -9    1.90    2.67
  -5   3  -9    0.16    2.01
  -5   3  -9    3.70    2.06
  -5   3  -9    3.33    2.19
  -5   3  -9    2.72    1.72
  -5   3  -8    7.75    2.28
  -5   3  -8   16.21    3.34
  -5   3  -8    6.17    1.79
  -5   3  -8   16.28    2.91
  -5   3  -8   13.94    2.76
  -5   3  -7    8.87    2.15
  -5   3  -7    7.05    1.34
  -5   3  -7    4.99    2.67
  -5   3  -7    8.45    1.78
  -5   3  -7    8.74    2.36
  -5   3  -6    7.42    2.71
  -5   3  -6    6.43    2.22
  -5   3  -6    9.16    1.37
  -5   3  -6    5.52    2.03
  -5   3  -6    9.17    1.79
  -5   3  -6    9.91    2.35
  -5   3  -5    4.62    2.62
  -5   3  -5    2.46    1.58
  -5   3  -5    4.75    1.54
  -5   3  -5    4.02    1.28
  -5   3  -5    2.32    1.80
  -5   3  -5    3.58    2.08
  -5   3  -4   21.82    1.65
  -5   3  -4   21.17    2.07
  -5   3  -4   25.30    2.82
  -5   3  -4   21.23    1.79
  -5   3  -3   53.69    3.00
  -5   3  -3   64.67    3.10
  -5   3  -3   58.00    3.41
  -5   3  -3   62.88    4.59
  -5   3  -3   63.81    4.58
  -5   3  -2   68.01    3.49
  -5   3  -2   67.90    3.47
  -5   3  -2   80.19    3.96
  -5   3  -2   63.58    4.73
  -5   3  -2   63.66    4.73
  -5   3  -1   99.66    5.62
  -5   3  -1   87.80    5.33
  -5   3  -1   70.73    4.01
  -5   3  -1   89.38    4.07
  -5   3  -1   90.46    5.44
  -5   3  -1   69.28    4.39
  -5   3  -1  101.00    5.55
  -5   3   0  151.12    8.24
  -5   3   0  155.15    8.34
  -5   3   0  160.61    8.48
  -5   3   0  175.87    7.64
  -5   3   0  157.45    7.19
  -5   3   1   27.78    1.97
  -5   3   1   25.54    2.23
  -5   3   1   21.41    2.99
  -5   3   2   86.71    4.36
  -5   3   2   93.37    4.59
  -5   3   2   88.18    5.78
  -5   3   2   93.21    5.01
  -5   3   3   24.83    2.59
  -5   3   3   23.97    3.26
  -5   3   3   27.96    2.35
  -5   3   3   25.99    2.18
  -5   3   3   23.49    3.12
  -5   3   3   22.94    3.13
  -5   3   4   15.03    4.49
  -5   3   4   34.46    2.80
  -5   3   4   26.84    3.49
  -5   3   4   23.58    2.27
  -5   3   4   23.48    2.32
  -5   3   4   20.44    3.19
  -5   3   4   40.06    2.75
  -5   3   5    6.81    2.37
  -5   3   5    8.81    1.89
  -5   3   5    8.06    1.87
  -5   3   5   10.45    4.43
  -5   3   5    7.22    2.08
  -5   3   5    5.65    2.92
  -5   3   5    7.89    1.66
  -5   3   5    4.99    2.63
  -5   3   6   35.09    4.04
  -5   3   6   42.54    3.09
  -5   3   6   48.10    5.56
  -5   3   6   46.34    3.37
  -5   3   6   51.00    4.17
  -5   3   6   39.46    3.09
  -5   3   6   37.24    4.28
  -5   3   7   10.05    3.43
  -5   3   7    9.25    1.96
  -5   3   7   14.85    2.31
  -5   3   7   14.47    2.91
  -5   3   7   11.85    3.20
  -5   3   7   11.37    5.09
  -5   3   7   11.96    2.64
  -5   3   7   10.10    2.94
  -5   3   8    1.19    3.32
  -5   3   8   -0.07    2.09
  -5   3   8    0.13    1.73
  -5   3   8    4.08    2.47
  -5   3   8    2.46    2.65
  -5   3   8    7.59    5.46
  -5   3   8    1.73    2.85
  -5   3   8    4.93    2.53
  -5   3   9   13.36    3.65
  -5   3   9   14.53    2.57
  -5   3   9   11.61    2.01
  -5   3   9   21.32    3.22
  -5   3   9   11.80    3.23
  -5   3   9   11.57    2.77
  -5   3   9   20.13    3.42
  -5   3   9   12.95    5.49
  -5   3  10    7.57    2.34
  -5   3  10    6.09    2.76
  -5   3  10    7.08    3.21
  -5   3  10   13.65    3.51
  -5   3  11    7.84    2.27
  -5   3  11   -0.36    2.54
  -5   3  11    3.85    3.01
  -5   3  11    0.89    3.06
  -5   3  12    9.96    2.28
  -5   3  12    7.12    2.58
  -5   3  12    6.56    2.97
  -5   3  13    2.45    1.88
  -5   3  13   -0.15    2.47
  -5   3  13    0.52    2.28
  -5   3  14    4.11    2.11
  -5   3  14    5.53    1.64
  -5   3  14    1.95    2.72
  -5   3  15    2.18    2.68
  -5   3  15    4.05    1.68
  -5   3  15    1.36    2.12
  -5   4 -14    1.90    1.43
  -5   4 -14   -0.15    2.22
  -5   4 -13    1.88    1.03
  -5   4 -13    3.69    2.81
  -5   4 -13    2.08    1.56
  -5   4 -13    8.02    2.58
  -5   4 -12    0.20    1.19
  -5   4 -12    0.45    1.60
  -5   4 -12   -0.15    1.97
  -5   4 -12    1.49    1.63
  -5   4 -12   -0.41    2.83
  -5   4 -11   12.51    1.92
  -5   4 -11   14.61    1.62
  -5   4 -11    9.97    2.15
  -5   4 -11   17.48    2.75
  -5   4 -11   14.32    2.45
  -5   4 -11   11.62    3.14
  -5   4 -10    0.31    1.94
  -5   4 -10    2.38    1.36
  -5   4 -10    2.53    1.94
  -5   4  -9    0.91    1.93
  -5   4  -9    0.52    2.12
  -5   4  -9    1.40    2.12
  -5   4  -9    0.05    1.71
  -5   4  -8    7.97    2.36
  -5   4  -8    7.37    1.89
  -5   4  -8   11.07    2.72
  -5   4  -8    7.26    2.47
  -5   4  -7   34.52    2.98
  -5   4  -7   36.65    2.40
  -5   4  -7   44.72    3.87
  -5   4  -7   36.68    2.71
  -5   4  -6   12.34    2.50
  -5   4  -6   12.51    1.89
  -5   4  -6   17.01    1.58
  -5   4  -6   12.52    2.44
  -5   4  -6   10.05    2.27
  -5   4  -6   10.87    1.87
  -5   4  -5  126.47    6.60
  -5   4  -5  129.22    6.75
  -5   4  -5  111.41    5.12
  -5   4  -5  104.14    5.31
  -5   4  -5   97.47    5.23
  -5   4  -5  123.89    6.96
  -5   4  -4    3.10    2.00
  -5   4  -4    0.59    1.23
  -5   4  -4    1.33    1.80
  -5   4  -4    0.27    1.74
  -5   4  -4   -0.64    1.67
  -5   4  -4    1.20    1.09
  -5   4  -3   30.45    3.18
  -5   4  -3   27.82    1.97
  -5   4  -3   25.94    2.05
  -5   4  -3   28.08    3.09
  -5   4  -3   26.34    3.02
  -5   4  -3   32.23    1.99
  -5   4  -3   25.98    2.41
  -5   4  -2   50.59    3.99
  -5   4  -2   53.56    2.86
  -5   4  -2   49.39    2.89
  -5   4  -2   55.27    3.42
  -5   4  -2   53.15    4.00
  -5   4  -1   51.33    3.81
  -5   4  -1   39.08    2.66
  -5   4  -1   48.90    3.68
  -5   4  -1   45.73    2.59
  -5   4  -1   44.32    3.20
  -5   4   0   27.77    3.21
  -5   4   0   25.49    2.00
  -5   4   0   26.23    2.19
  -5   4   0   32.51    2.90
  -5   4   0   28.46    2.03
  -5   4   0   29.02    2.72
  -5   4   1   25.00    2.93
  -5   4   1   35.95    2.28
  -5   4   1   32.68    2.40
  -5   4   1   27.77    2.97
  -5   4   2    0.86    2.43
  -5   4   2    1.55    2.50
  -5   4   2    2.67    1.49
  -5   4   2    1.72    1.57
  -5   4   3  107.78    6.25
  -5   4   3  110.67    5.40
  -5   4   3  116.20    5.54
  -5   4   3  111.49    6.07
  -5   4   3  114.67    6.13
  -5   4   4   48.31    3.10
  -5   4   4   53.58    3.14
  -5   4   4   49.50    3.23
  -5   4   4   47.76    3.99
  -5   4   5   52.49    4.31
  -5   4   5   44.09    4.12
  -5   4   5   51.82    3.30
  -5   4   5   49.10    3.21
  -5   4   5   47.84    3.46
  -5   4   6   27.67    3.81
  -5   4   6   30.10    2.75
  -5   4   6   30.07    2.53
  -5   4   6   26.64    2.98
  -5   4   7    6.88    3.49
  -5   4   7    4.34    2.16
  -5   4   7    4.96    1.77
  -5   4   7    5.88    2.57
  -5   4   8   21.53    3.90
  -5   4   8   20.97    2.72
  -5   4   8   18.05    2.15
  -5   4   8   22.58    3.10
  -5   4   9    4.11    3.34
  -5   4   9    5.50    2.80
  -5   4  10   17.78    2.66
  -5   4  11   -0.74    2.88
  -5   4  11    2.27    2.51
  -5   4  11    1.43    2.10
  -5   4  12    2.37    2.61
  -5   4  12    1.68    1.94
  -5   4  12    3.55    2.46
  -5   4  12    0.41    3.34
  -5   4  13    0.78    2.20
  -5   4  13    5.72    2.23
  -5   4  13    0.84    1.67
  -5   4  13    0.11    2.92
  -5   4  14    0.86    1.84
  -5   4  14   -1.20    2.39
  -5   4  14    4.10    2.92
  -5   5 -14    3.36    1.42
  -5   5 -13    0.80    2.63
  -5   5 -13    0.83    1.12
  -5   5 -13    4.39    2.39
  -5   5 -13    3.95    1.56
  -5   5 -12    1.50    1.64
  -5   5 -12    1.32    2.49
  -5   5 -12    2.02    1.59
  -5   5 -12   -0.45    1.56
  -5   5 -12    3.28    2.84
  -5   5 -12    2.22    1.27
  -5   5 -12    3.08    2.00
  -5   5 -11   19.66    2.75
  -5   5 -11   20.98    2.47
  -5   5 -11   18.95    3.21
  -5   5 -11   20.53    1.86
  -5   5 -11   21.23    2.15
  -5   5 -10   20.10    2.82
  -5   5 -10   20.00    2.64
  -5   5 -10   22.16    1.94
  -5   5  -9   16.49    2.08
  -5   5  -9   11.79    1.79
  -5   5  -9   12.63    2.38
  -5   5  -9   16.88    2.48
  -5   5  -8   76.30    4.47
  -5   5  -8   85.24    5.75
  -5   5  -8   66.37    4.15
  -5   5  -8   90.71    5.68
  -5   5  -8   78.61    4.20
  -5   5  -7    1.83    2.13
  -5   5  -7    0.78    1.92
  -5   5  -7   -0.04    1.35
  -5   5  -7    2.59    2.18
  -5   5  -7    2.35    1.76
  -5   5  -7    1.26    2.03
  -5   5  -7    0.46    1.75
  -5   5  -6   72.26    5.09
  -5   5  -6   66.01    3.29
  -5   5  -6   59.25    3.70
  -5   5  -6   50.32    3.49
  -5   5  -6   78.68    4.85
  -5   5  -6   54.66    3.55
  -5   5  -5   34.02    3.44
  -5   5  -5   37.35    3.50
  -5   5  -5   44.44    2.91
  -5   5  -5   42.39    2.82
  -5   5  -5   36.67    2.42
  -5   5  -5   38.17    3.68
  -5   5  -4   10.85    2.29
  -5   5  -4    7.08    2.08
  -5   5  -4    7.20    1.80
  -5   5  -4    8.58    2.21
  -5   5  -4    7.84    1.26
  -5   5  -4   10.79    2.05
  -5   5  -4    7.41    1.43
  -5   5  -3    6.04    1.37
  -5   5  -3    7.51    1.38
  -5   5  -3    6.28    1.93
  -5   5  -3    4.92    1.82
  -5   5  -3    4.93    1.99
  -5   5  -3    6.38    1.23
  -5   5  -3    7.81    2.04
  -5   5  -2   35.75    2.87
  -5   5  -2   35.10    2.39
  -5   5  -2   35.98    2.31
  -5   5  -2   35.58    2.21
  -5   5  -2   38.15    3.37
  -5   5  -1   34.17    2.45
  -5   5  -1   30.95    2.16
  -5   5   0  116.99    5.80
  -5   5   0  114.17    5.23
  -5   5   0  109.62    5.30
  -5   5   0  112.41    5.41
  -5   5   1   72.47    4.90
  -5   5   1   78.18    4.75
  -5   5   1   71.36    4.71
  -5   5   1   80.07    4.18
  -5   5   1   84.56    4.32
  -5   5   2   80.08    4.69
  -5   5   2   75.11    4.75
  -5   5   2   76.08    5.00
  -5   5   2   76.75    4.06
  -5   5   2   73.99    4.09
  -5   5   3   12.12    2.40
  -5   5   3   13.56    3.24
  -5   5   3   10.40    2.17
  -5   5   3   15.37    2.62
  -5   5   3   15.20    3.02
  -5   5   3   12.30    1.98
  -5   5   3   11.95    1.94
  -5   5   4    5.50    2.04
  -5   5   4    8.46    3.28
  -5   5   4    4.71    3.02
  -5   5   4    5.70    2.49
  -5   5   4    7.90    2.29
  -5   5   4    5.61    1.74
  -5   5   4    5.37    1.99
  -5   5   5    4.82    3.37
  -5   5   5    8.13    3.33
  -5   5   5    5.79    2.40
  -5   5   5    8.43    2.19
  -5   5   5    2.90    1.66
  -5   5   6   33.18    4.11
  -5   5   6   40.04    3.47
  -5   5   6   36.92    3.09
  -5   5   6   32.59    2.62
  -5   5   6   31.28    3.32
  -5   5   7    8.79    3.60
  -5   5   7    8.69    2.71
  -5   5   7    6.48    2.36
  -5   5   7    7.73    1.79
  -5   5   7    7.01    2.54
  -5   5   8   22.22    3.82
  -5   5   8   16.21    3.11
  -5   5   9   16.22    2.57
  -5   5  10    8.12    3.09
  -5   5  10    1.87    3.52
  -5   5  10    4.75    2.57
  -5   5  10    5.30    2.26
  -5   5  11    1.25    2.67
  -5   5  11    1.40    2.45
  -5   5  11    3.24    2.04
  -5   5  11    2.57    3.45
  -5   5  12   -0.72    2.24
  -5   5  12    2.59    1.81
  -5   5  12    6.62    3.27
  -5   5  13    1.37    2.01
  -5   5  13    2.70    2.64
  -5   5  13    1.04    1.48
  -5   6 -14    1.91    1.30
  -5   6 -13    3.33    2.59
  -5   6 -13    1.96    1.46
  -5   6 -13    2.17    1.48
  -5   6 -13    0.18    1.15
  -5   6 -12    8.47    2.80
  -5   6 -12    6.57    1.47
  -5   6 -12    4.93    1.75
  -5   6 -12    6.75    1.63
  -5   6 -11   -0.57    1.58
  -5   6 -11    1.46    2.67
  -5   6 -11   -0.14    1.36
  -5   6 -11    2.81    1.56
  -5   6 -11   -0.55    1.79
  -5   6 -11    0.95    1.96
  -5   6 -10    8.22    2.70
  -5   6 -10    4.20    2.04
  -5   6 -10    3.59    1.67
  -5   6 -10    5.61    1.55
  -5   6 -10    2.82    1.85
  -5   6  -9   10.98    2.37
  -5   6  -9    9.40    1.85
  -5   6  -9   10.14    1.74
  -5   6  -8   48.84    3.07
  -5   6  -8   45.44    3.40
  -5   6  -8   43.27    3.18
  -5   6  -8   54.98    4.24
  -5   6  -8   42.28    3.20
  -5   6  -7   25.62    3.31
  -5   6  -7   25.58    2.59
  -5   6  -7   26.25    3.19
  -5   6  -7   29.60    2.19
  -5   6  -7   29.28    2.62
  -5   6  -7   32.94    2.89
  -5   6  -6   32.90    2.66
  -5   6  -6   29.55    2.77
  -5   6  -6   25.75    2.61
  -5   6  -6   28.41    3.06
  -5   6  -6   33.41    2.25
  -5   6  -5    2.05    1.99
  -5   6  -5    2.21    1.96
  -5   6  -5    2.83    1.81
  -5   6  -5    2.84    1.99
  -5   6  -5    2.53    1.78
  -5   6  -5    2.68    1.37
  -5   6  -4   32.85    3.27
  -5   6  -4   35.56    3.40
  -5   6  -4   37.41    2.36
  -5   6  -4   37.09    2.71
  -5   6  -4   37.40    2.88
  -5   6  -4   34.83    3.32
  -5   6  -3  143.95    6.71
  -5   6  -3  129.96    6.28
  -5   6  -3  143.22    6.25
  -5   6  -3  132.10    7.43
  -5   6  -3  135.57    7.46
  -5   6  -3  136.95    6.18
  -5   6  -3  141.32    7.52
  -5   6  -3  140.77    6.49
  -5   6  -2    2.72    1.80
  -5   6  -2    5.55    1.34
  -5   6  -2    6.28    1.52
  -5   6  -2    6.42    2.19
  -5   6  -2    4.55    1.21
  -5   6  -1   16.55    2.51
  -5   6  -1   20.67    1.98
  -5   6  -1   21.06    1.80
  -5   6  -1   23.77    2.60
  -5   6  -1   19.79    1.70
  -5   6   0    2.02    1.15
  -5   6   0    2.76    1.56
  -5   6   0    1.05    1.56
  -5   6   0    2.37    2.25
  -5   6   0    6.99    2.59
  -5   6   1   45.46    2.61
  -5   6   1   39.61    3.85
  -5   6   1   46.61    3.00
  -5   6   1   48.07    2.97
  -5   6   1   44.85    3.48
  -5   6   2    1.76    1.71
  -5   6   2    2.40    1.19
  -5   6   2    5.32    2.93
  -5   6   2    9.77    2.91
  -5   6   2    4.61    2.38
  -5   6   2    4.55    1.91
  -5   6   2    4.46    1.65
  -5   6   3   14.48    2.17
  -5   6   3   14.15    1.95
  -5   6   3    9.43    2.59
  -5   6   3   13.97    1.51
  -5   6   3    9.70    3.30
  -5   6   3   18.23    2.57
  -5   6   3   11.06    2.41
  -5   6   3   12.53    3.17
  -5   6   4   60.87    4.88
  -5   6   4   68.93    4.10
  -5   6   4   65.17    3.72
  -5   6   4   64.03    4.27
  -5   6   4   65.72    4.29
  -5   6   4   60.61    5.31
  -5   6   5   32.18    3.99
  -5   6   5   26.64    2.88
  -5   6   5   24.17    2.36
  -5   6   5   27.24    2.99
  -5   6   5   34.61    3.32
  -5   6   5   25.75    4.22
  -5   6   6    9.75    3.56
  -5   6   6   14.20    2.52
  -5   6   6   10.89    1.92
  -5   6   6   10.46    2.55
  -5   6   6   11.42    2.84
  -5   6   6    4.47    3.81
  -5   6   7   11.69    2.99
  -5   6   7   12.46    3.63
  -5   6   7    6.26    4.00
  -5   6   8    2.42    2.26
  -5   6   9    3.33    3.04
  -5   6   9   -0.91    2.65
  -5   6   9    1.57    3.57
  -5   6   9    1.87    2.20
  -5   6  10    3.41    2.80
  -5   6  10    3.32    2.52
  -5   6  10    1.66    1.99
  -5   6  10    6.13    3.54
  -5   6  11    1.72    2.35
  -5   6  11    1.95    1.85
  -5   6  11    3.58    3.30
  -5   6  12    2.15    2.11
  -5   6  12    1.53    1.59
  -5   6  12    3.12    2.82
  -5   6  13    3.32    2.22
  -5   6  13    3.30    1.73
  -5   7 -13   -0.77    2.39
  -5   7 -13    2.60    1.22
  -5   7 -13    2.42    1.58
  -5   7 -12    2.64    1.38
  -5   7 -12    3.54    1.73
  -5   7 -12    1.56    1.44
  -5   7 -12    2.75    2.56
  -5   7 -11    3.84    1.50
  -5   7 -11    3.37    1.51
  -5   7 -11    3.76    1.57
  -5   7 -11    4.08    2.61
  -5   7 -10    3.94    1.55
  -5   7 -10    2.04    1.59
  -5   7 -10    5.02    2.11
  -5   7 -10    0.94    2.53
  -5   7  -9    9.14    1.70
  -5   7  -8   22.50    2.71
  -5   7  -8   25.80    2.63
  -5   7  -8   25.60    2.26
  -5   7  -8   22.22    2.46
  -5   7  -7   32.17    2.44
  -5   7  -7   30.26    3.59
  -5   7  -7   39.32    2.67
  -5   7  -7   36.03    2.92
  -5   7  -7   33.93    3.43
  -5   7  -7   41.96    3.09
  -5   7  -7   37.62    2.96
  -5   7  -6   30.75    3.40
  -5   7  -6   29.10    2.75
  -5   7  -6   32.89    2.81
  -5   7  -6   29.54    3.13
  -5   7  -6   31.54    2.67
  -5   7  -6   29.90    2.26
  -5   7  -5   90.20    4.80
  -5   7  -5   87.16    4.93
  -5   7  -5   96.61    4.52
  -5   7  -5   92.84    4.81
  -5   7  -4   23.27    2.79
  -5   7  -4   21.55    2.65
  -5   7  -4   21.03    2.78
  -5   7  -4   23.84    1.88
  -5   7  -4   20.82    2.33
  -5   7  -3   26.03    2.81
  -5   7  -3   23.88    2.67
  -5   7  -3   23.90    2.85
  -5   7  -3   21.34    2.27
  -5   7  -3   25.48    1.94
  -5   7  -3   22.05    2.69
  -5   7  -2    3.87    1.69
  -5   7  -2    2.32    1.12
  -5   7  -2    0.65    2.17
  -5   7  -2    1.87    1.76
  -5   7  -2    2.94    2.35
  -5   7  -2    2.67    1.50
  -5   7  -2    2.40    1.26
  -5   7  -2    2.07    1.67
  -5   7  -1   41.48    3.49
  -5   7  -1   44.58    3.70
  -5   7  -1   44.07    3.40
  -5   7  -1   43.98    2.52
  -5   7  -1   40.71    2.82
  -5   7  -1   45.99    2.57
  -5   7   0   22.56    2.69
  -5   7   0   14.20    1.47
  -5   7   0   20.61    3.17
  -5   7   0   15.14    1.58
  -5   7   0   16.59    1.92
  -5   7   0   13.78    2.09
  -5   7   1   26.01    2.85
  -5   7   1   24.46    1.80
  -5   7   1   25.99    2.43
  -5   7   1   26.74    2.30
  -5   7   1   24.77    3.57
  -5   7   2   16.17    2.65
  -5   7   2   13.31    2.33
  -5   7   2   11.23    1.90
  -5   7   2   16.35    3.59
  -5   7   3   20.74    2.73
  -5   7   3   24.78    2.60
  -5   7   3   20.00    2.15
  -5   7   3   22.75    2.95
  -5   7   4   60.24    3.98
  -5   7   4   67.35    3.95
  -5   7   4   56.08    3.47
  -5   7   4   61.28    4.28
  -5   7   5   15.23    4.07
  -5   7   5   17.96    2.04
  -5   7   5   17.70    2.60
  -5   7   5   16.86    2.59
  -5   7   5   19.71    3.12
  -5   7   5   16.79    3.62
  -5   7   6    6.59    2.90
  -5   7   6    9.98    3.99
  -5   7   6   10.50    3.50
  -5   7   7    2.75    2.24
  -5   7   8    5.35    2.73
  -5   7   8    7.43    3.84
  -5   7   8    4.96    2.33
  -5   7   9    6.21    2.64
  -5   7   9    3.54    3.40
  -5   7   9    6.22    2.17
  -5   7  10    2.53    2.37
  -5   7  10   -1.31    3.24
  -5   7  10    1.29    1.89
  -5   7  11    2.18    2.13
  -5   7  11    2.17    2.87
  -5   7  11    4.95    1.72
  -5   7  12    0.73    1.78
  -5   7  12    0.16    2.23
  -5   8 -13    0.86    1.20
  -5   8 -13    1.58    1.57
  -5   8 -12    0.79    1.35
  -5   8 -12    2.47    1.72
  -5   8 -11    1.70    2.45
  -5   8 -11    1.19    1.44
  -5   8 -11    1.84    1.54
  -5   8 -10    8.81    1.71
  -5   8 -10   11.29    1.72
  -5   8 -10    7.10    2.13
  -5   8  -9    2.12    1.54
  -5   8  -9    1.27    1.52
  -5   8  -9    1.71    1.99
  -5   8  -9    3.17    2.02
  -5   8  -8   17.18    1.96
  -5   8  -8   16.14    2.46
  -5   8  -8   17.09    2.43
  -5   8  -8   19.14    2.01
  -5   8  -7   36.23    2.97
  -5   8  -7   37.28    2.58
  -5   8  -7   36.85    3.04
  -5   8  -7   39.86    3.02
  -5   8  -6   12.45    2.51
  -5   8  -6   11.41    2.26
  -5   8  -6    8.32    2.29
  -5   8  -6    7.31    2.08
  -5   8  -6    8.76    1.62
  -5   8  -6    8.31    1.70
  -5   8  -6   13.89    2.51
  -5   8  -5   13.84    1.70
  -5   8  -5   13.37    2.14
  -5   8  -5   15.95    2.55
  -5   8  -5   14.49    2.23
  -5   8  -5   11.30    2.41
  -5   8  -4    0.96    1.29
  -5   8  -4    2.26    1.90
  -5   8  -4   -0.87    2.14
  -5   8  -4    2.10    1.81
  -5   8  -4    2.33    2.42
  -5   8  -3   29.20    2.06
  -5   8  -3   26.28    2.43
  -5   8  -3   27.01    2.92
  -5   8  -3   28.91    2.45
  -5   8  -3   28.27    3.19
  -5   8  -2    5.62    1.32
  -5   8  -2    8.48    2.45
  -5   8  -2    5.20    1.71
  -5   8  -2    7.23    2.68
  -5   8  -1   42.71    2.81
  -5   8  -1   39.40    2.37
  -5   8  -1   41.48    3.88
  -5   8  -1   38.16    2.68
  -5   8  -1   41.70    3.37
  -5   8   0   47.96    3.14
  -5   8   0   46.27    4.44
  -5   8   0   51.79    3.64
  -5   8   0   49.00    2.68
  -5   8   0   58.46    4.41
  -5   8   1    8.86    2.41
  -5   8   1   11.17    3.51
  -5   8   1   11.39    2.16
  -5   8   1   12.44    1.88
  -5   8   2   26.11    2.89
  -5   8   2   28.07    2.73
  -5   8   2   24.38    2.24
  -5   8   3   14.69    2.51
  -5   8   3   11.40    2.48
  -5   8   3   12.82    2.41
  -5   8   3   11.82    1.83
  -5   8   3    9.01    3.77
  -5   8   4   16.25    2.56
  -5   8   4    9.72    2.31
  -5   8   4   11.12    3.50
  -5   8   4   14.89    4.06
  -5   8   5    4.51    3.75
  -5   8   5    5.70    2.82
  -5   8   5    3.23    1.40
  -5   8   5    3.33    2.20
  -5   8   6    4.55    2.28
  -5   8   7   10.22    3.86
  -5   8   7   14.65    2.95
  -5   8   7   14.90    2.54
  -5   8   8    6.02    3.53
  -5   8   8    5.86    2.67
  -5   8   8    1.39    2.09
  -5   8   9    7.85    3.39
  -5   8   9    9.00    2.58
  -5   8   9    8.10    2.09
  -5   8  10    6.37    2.97
  -5   8  10    4.05    1.70
  -5   8  10    5.12    2.23
  -5   8  11    0.59    2.37
  -5   8  11    4.07    2.26
  -5   9 -13    4.12    1.58
  -5   9 -13    3.37    1.22
  -5   9 -12    2.38    1.73
  -5   9 -12    2.08    1.34
  -5   9 -11    6.61    1.50
  -5   9 -10    0.89    1.46
  -5   9 -10    2.26    1.47
  -5   9  -9   17.87    1.91
  -5   9  -9   19.30    1.93
  -5   9  -9   16.63    2.45
  -5   9  -9   19.51    2.31
  -5   9  -8    6.78    1.62
  -5   9  -7    7.27    1.65
  -5   9  -7    4.92    2.04
  -5   9  -7    5.17    2.31
  -5   9  -7   10.06    1.20
  -5   9  -6    8.73    2.07
  -5   9  -6    5.68    2.33
  -5   9  -6    4.66    2.09
  -5   9  -6    7.42    2.04
  -5   9  -5   18.19    2.34
  -5   9  -5   16.63    2.63
  -5   9  -5   17.76    2.34
  -5   9  -4   46.49    3.26
  -5   9  -4   40.73    3.99
  -5   9  -4   51.41    3.75
  -5   9  -4   53.24    2.96
  -5   9  -3   46.19    3.21
  -5   9  -3   51.99    4.21
  -5   9  -3   51.40    3.73
  -5   9  -3   49.87    2.87
  -5   9  -2   31.79    3.00
  -5   9  -2   29.31    2.37
  -5   9  -2   32.03    3.60
  -5   9  -1    5.19    2.91
  -5   9  -1    5.92    2.37
  -5   9  -1    8.09    2.61
  -5   9   0    6.87    3.22
  -5   9   0    2.18    2.08
  -5   9   0    1.29    2.23
  -5   9   1    4.77    3.23
  -5   9   1    3.54    2.11
  -5   9   1    4.18    2.28
  -5   9   1    6.38    3.47
  -5   9   2   24.02    3.12
  -5   9   2   20.19    2.66
  -5   9   2   19.92    4.11
  -5   9   3   13.76    2.37
  -5   9   3   20.93    2.90
  -5   9   3   14.46    1.82
  -5   9   3   15.27    2.44
  -5   9   3   14.18    3.98
  -5   9   4    4.55    3.38
  -5   9   4    2.39    0.95
  -5   9   4   -0.40    2.21
  -5   9   4    2.26    1.35
  -5   9   5   12.45    4.08
  -5   9   5   17.10    2.60
  -5   9   6    6.18    3.69
  -5   9   6    7.72    2.35
  -5   9   7   13.09    3.78
  -5   9   7   11.62    2.34
  -5   9   8    2.12    2.50
  -5   9   8    2.18    3.26
  -5   9   8    1.46    1.91
  -5   9   9    0.08    2.07
  -5   9   9    1.28    1.64
  -5   9   9    2.71    2.89
  -5   9  10    1.02    2.41
  -5  10 -13    1.55    1.47
  -5  10 -12    2.88    1.28
  -5  10 -12    0.85    1.67
  -5  10 -11    1.71    1.34
  -5  10 -11    6.92    1.92
  -5  10 -10   22.83    1.98
  -5  10  -9    2.53    1.45
  -5  10  -9    6.21    2.13
  -5  10  -8   23.66    2.01
  -5  10  -8   17.57    2.21
  -5  10  -8   17.87    2.54
  -5  10  -7    0.15    1.39
  -5  10  -7    0.99    0.88
  -5  10  -7    2.13    2.22
  -5  10  -7   -0.05    1.78
  -5  10  -6    0.24    1.39
  -5  10  -6    1.12    1.01
  -5  10  -5   13.69    1.74
  -5  10  -5   14.86    2.66
  -5  10  -5   20.04    3.04
  -5  10  -4   21.20    2.82
  -5  10  -4   16.78    2.16
  -5  10  -4   22.93    3.23
  -5  10  -3   14.40    3.11
  -5  10  -3   18.26    2.98
  -5  10  -3   17.49    2.72
  -5  10  -2    7.59    3.13
  -5  10  -2    2.27    2.32
  -5  10  -2    9.75    2.51
  -5  10  -1   60.11    5.03
  -5  10  -1   64.03    4.30
  -5  10   0   15.45    3.43
  -5  10   0   16.40    2.48
  -5  10   1    0.39    3.04
  -5  10   1    2.03    2.05
  -5  10   1    2.14    2.03
  -5  10   2   19.81    1.61
  -5  10   3    6.75    1.14
  -5  10   4    2.17    3.46
  -5  10   4    9.90    2.33
  -5  10   4    6.13    3.33
  -5  10   4    8.68    3.19
  -5  10   5    2.84    3.56
  -5  10   5    2.99    2.11
  -5  10   5    1.85    3.05
  -5  10   5    3.91    2.95
  -5  10   6    5.92    2.78
  -5  10   6    1.11    3.39
  -5  10   6    5.59    2.10
  -5  10   7    5.39    2.52
  -5  10   7    1.73    3.13
  -5  10   7    6.40    1.91
  -5  10   8    4.35    2.19
  -5  10   8   -0.62    2.84
  -5  10   9    2.21    2.30
  -5  11 -12    2.92    1.54
  -5  11 -11    7.26    1.37
  -5  11 -11    6.59    1.82
  -5  11 -10    3.61    1.36
  -5  11 -10    1.69    1.79
  -5  11  -9    1.72    1.35
  -5  11  -8    9.52    1.50
  -5  11  -8    7.30    2.26
  -5  11  -7    8.66    1.50
  -5  11  -7    9.99    1.18
  -5  11  -6    6.84    2.31
  -5  11  -6    3.41    1.34
  -5  11  -6    7.65    1.19
  -5  11  -5   18.13    1.59
  -5  11  -5   13.70    2.49
  -5  11  -4   15.27    1.52
  -5  11  -3   20.07    1.77
  -5  11  -2    5.42    1.23
  -5  11  -1    7.95    1.33
  -5  11   0    4.91    1.18
  -5  11   0    9.13    3.28
  -5  11   0    5.28    2.06
  -5  11   1    2.19    1.00
  -5  11   1    4.31    3.19
  -5  11   1    2.42    1.84
  -5  11   2   11.71    3.35
  -5  11   2    9.86    3.66
  -5  11   2   15.62    1.37
  -5  11   3    2.64    2.95
  -5  11   3    2.62    3.22
  -5  11   3    1.09    0.85
  -5  11   4    1.13    2.80
  -5  11   4    4.54    3.22
  -5  11   5    2.03    2.59
  -5  11   5    3.10    2.82
  -5  11   6    2.88    2.35
  -5  11   7    1.47    1.94
  -5  11   9    3.09    1.86
  -5  12 -12    5.76    3.05
  -5  12 -11    1.36    1.52
  -5  12 -10    3.42    1.20
  -5  12 -10    4.39    1.68
  -5  12  -9    6.96    1.32
  -5  12  -9    7.48    1.83
  -5  12  -8    8.73    1.01
  -5  12  -8    7.53    1.01
  -5  12  -8    5.76    1.31
  -5  12  -8    6.05    1.84
  -5  12  -8    7.40    2.26
  -5  12  -7    1.46    0.95
  -5  12  -7    1.84    1.19
  -5  12  -7    0.73    2.21
  -5  12  -6   16.66    1.49
  -5  12  -6   11.56    2.45
  -5  12  -5   15.65    1.47
  -5  12  -5   12.72    2.41
  -5  12  -4   11.37    2.31
  -5  12  -4   13.69    1.43
  -5  12  -3    2.80    2.01
  -5  12  -3    0.95    1.09
  -5  12  -2   28.32    2.85
  -5  12  -2   27.33    3.69
  -5  12  -1    3.39    1.94
  -5  12  -1    5.58    1.21
  -5  12  -1    6.42    2.96
  -5  12   0    5.12    1.85
  -5  12   0    9.26    3.12
  -5  12   0    5.83    1.18
  -5  12   1    3.77    1.06
  -5  12   1    0.35    2.90
  -5  12   1    2.98    3.29
  -5  12   2    5.71    1.01
  -5  12   2    1.89    2.90
  -5  12   2    2.81    3.19
  -5  12   3    4.04    2.71
  -5  12   3   -0.71    2.89
  -5  12   4    0.56    2.48
  -5  12   4    0.25    2.71
  -5  12   5    2.06    2.19
  -5  12   6    0.75    1.80
  -5  12   7    4.87    2.18
  -5  13 -11    2.79    2.93
  -5  13 -10    8.39    1.56
  -5  13 -10    8.51    3.57
  -5  13  -9    3.57    1.53
  -5  13  -9    3.28    3.76
  -5  13  -8    4.70    0.88
  -5  13  -8    5.16    0.89
  -5  13  -8    3.77    3.96
  -5  13  -7    1.36    2.02
  -5  13  -7    2.83    0.89
  -5  13  -7    4.63    0.97
  -5  13  -7    5.64    3.94
  -5  13  -6    2.31    2.06
  -5  13  -6    5.79    1.03
  -5  13  -6    3.89    1.02
  -5  13  -5   13.86    2.28
  -5  13  -5   18.30    1.48
  -5  13  -5   10.92    3.97
  -5  13  -4    1.98    1.93
  -5  13  -4    1.11    1.10
  -5  13  -3    3.81    1.93
  -5  13  -3    2.98    1.14
  -5  13  -2    4.83    1.85
  -5  13  -2    3.83    1.14
  -5  13  -1    8.55    1.25
  -5  13   0    5.99    3.34
  -5  13   0    4.42    2.76
  -5  13   0    9.99    1.17
  -5  13   0    9.33    1.20
  -5  13   1    8.43    3.19
  -5  13   1    8.82    2.81
  -5  13   1   11.85    1.15
  -5  13   1   10.87    1.16
  -5  13   2    3.33    2.86
  -5  13   2    3.45    2.53
  -5  13   3   -1.13    2.49
  -5  13   3    0.08    2.21
  -5  13   4    2.78    2.02
  -5  14  -9    5.25    3.14
  -5  14  -8    0.39    3.30
  -5  14  -7   10.08    3.54
  -5  14  -6    6.55    1.02
  -5  14  -6    6.74    0.97
  -5  14  -6    3.23    3.30
  -5  14  -6    0.74    1.78
  -5  14  -5    1.35    0.90
  -5  14  -5    0.94    0.95
  -5  14  -5    2.05    1.79
  -5  14  -5    3.85    3.21
  -5  14  -4   10.46    1.17
  -5  14  -4   10.61    1.22
  -5  14  -4    7.45    1.85
  -5  14  -3    1.11    0.92
  -5  14  -3    2.19    0.95
  -5  14  -2    7.41    1.09
  -5  14  -2    7.75    1.05
  -5  14  -1    0.76    2.88
  -5  14  -1    3.15    0.93
  -5  14  -1    1.12    0.85
  -5  14   0    6.14    2.85
  -5  14   0    3.93    0.86
  -5  14   0    5.03    0.96
  -5  14   1    4.92    2.61
  -5  14   2   -0.09    2.26
  -5  15  -4    4.06    2.48
  -5  15  -3    3.16    2.54
  -5  15  -2    3.91    2.53
  -5  15  -1    3.91    2.38
  -5  15   0    1.19    2.17
  -4 -13  13    1.74    1.71
  -4 -12  10    3.45    2.41
  -4 -12  11    9.44    2.82
  -4 -12  12    2.18    2.46
  -4 -12  13    4.88    1.72
  -4 -12  14    1.88    1.80
  -4 -12  14    3.05    1.49
  -4 -12  15    2.64    3.32
  -4 -11   6    2.32    2.11
  -4 -11   7   22.52    3.23
  -4 -11   9   12.70    3.12
  -4 -11  10   19.13    3.49
  -4 -11  11    3.60    2.45
  -4 -11  11    2.08    2.54
  -4 -11  12    3.79    2.67
  -4 -11  12    6.46    2.90
  -4 -11  13    3.93    2.65
  -4 -11  14    5.11    2.07
  -4 -11  14    1.68    1.64
  -4 -11  15    7.40    1.92
  -4 -11  15    9.92    1.66
  -4 -10   6   14.93    2.35
  -4 -10   7    3.50    1.85
  -4 -10   7    7.06    2.02
  -4 -10   8   12.68    2.63
  -4 -10   8   14.62    2.56
  -4 -10   9   50.11    5.04
  -4 -10   9   55.42    4.61
  -4 -10  10   34.45    4.12
  -4 -10  10   33.27    4.17
  -4 -10  11   16.10    3.53
  -4 -10  11   14.89    3.11
  -4 -10  12    0.48    2.73
  -4 -10  12    2.87    2.78
  -4 -10  13   28.44    3.97
  -4 -10  13   33.37    4.20
  -4 -10  14    4.33    2.66
  -4 -10  14    7.34    1.94
  -4 -10  14    3.71    2.33
  -4 -10  14    6.24    2.32
  -4 -10  15    9.85    1.81
  -4 -10  15    7.14    2.11
  -4 -10  15   11.70    2.20
  -4 -10  16    2.47    3.46
  -4 -10  16    4.18    1.72
  -4  -9   4   49.61    3.79
  -4  -9   5   18.85    2.43
  -4  -9   5   25.89    2.56
  -4  -9   5   20.13    2.65
  -4  -9   6   22.80    2.69
  -4  -9   6   24.74    2.67
  -4  -9   7    4.21    1.86
  -4  -9   7    5.50    1.86
  -4  -9   8   30.37    3.32
  -4  -9   8   32.42    3.32
  -4  -9   9   95.67    6.14
  -4  -9   9   86.85    6.64
  -4  -9   9   78.40    6.23
  -4  -9   9  102.07    6.08
  -4  -9  10    3.14    2.74
  -4  -9  10    0.68    2.46
  -4  -9  10    2.85    2.07
  -4  -9  11    2.24    2.75
  -4  -9  11    3.95    2.78
  -4  -9  11    8.06    2.50
  -4  -9  12   48.60    5.11
  -4  -9  12   51.23    5.21
  -4  -9  13    2.89    2.78
  -4  -9  13    1.21    2.57
  -4  -9  13    3.68    2.48
  -4  -9  13    2.96    2.91
  -4  -9  13    4.47    2.14
  -4  -9  14   21.65    3.68
  -4  -9  14   25.19    2.86
  -4  -9  14   20.65    2.88
  -4  -9  14   16.91    3.42
  -4  -9  14   23.18    2.54
  -4  -9  15    7.42    1.86
  -4  -9  15    5.34    2.28
  -4  -9  15    2.02    2.15
  -4  -9  15    3.88    2.56
  -4  -9  16    9.17    2.03
  -4  -9  16    5.64    1.98
  -4  -9  16   12.70    3.94
  -4  -9  16    9.96    1.69
  -4  -8  -7    0.65    2.23
  -4  -8  -4   35.34    4.02
  -4  -8  -3   43.71    4.32
  -4  -8  -3   46.90    4.46
  -4  -8  -2   28.99    3.46
  -4  -8   3   11.87    1.81
  -4  -8   4    2.41    1.35
  -4  -8   4    1.98    1.39
  -4  -8   5    8.43    1.85
  -4  -8   5    6.12    1.80
  -4  -8   6   25.06    2.52
  -4  -8   6   23.65    2.68
  -4  -8   6   28.57    3.01
  -4  -8   7   13.39    2.08
  -4  -8   7   15.41    2.45
  -4  -8   7   12.83    2.19
  -4  -8   8   40.96    3.57
  -4  -8   9   44.69    4.16
  -4  -8   9   56.41    4.86
  -4  -8   9   54.40    4.99
  -4  -8   9   49.32    4.15
  -4  -8  10   33.64    3.59
  -4  -8  10   35.30    4.30
  -4  -8  10   26.45    3.79
  -4  -8  10   35.18    3.60
  -4  -8  11   15.56    3.56
  -4  -8  11   11.22    3.19
  -4  -8  12    7.37    3.25
  -4  -8  12    7.74    3.09
  -4  -8  13    4.76    2.99
  -4  -8  13    7.70    2.76
  -4  -8  13    3.93    2.53
  -4  -8  13    7.19    3.14
  -4  -8  13    7.44    2.26
  -4  -8  14   10.45    2.28
  -4  -8  14    5.37    2.47
  -4  -8  14    9.64    2.75
  -4  -8  14   11.55    3.37
  -4  -8  15   15.57    3.18
  -4  -8  15   11.97    2.65
  -4  -8  15   10.15    2.41
  -4  -8  15   18.50    4.98
  -4  -8  15   16.82    2.18
  -4  -8  16    2.82    1.99
  -4  -8  16   -0.24    2.05
  -4  -8  16    6.38    4.13
  -4  -8  16    1.99    1.60
  -4  -8  17    3.54    3.14
  -4  -8  17    5.77    1.71
  -4  -7  -8    5.63    2.40
  -4  -7  -7    8.89    2.61
  -4  -7  -6    5.46    2.33
  -4  -7  -5    6.27    2.75
  -4  -7  -4   11.73    3.06
  -4  -7  -4   12.48    2.97
  -4  -7  -3   57.98    4.90
  -4  -7  -3   61.52    5.07
  -4  -7  -2    1.62    2.12
  -4  -7  -2    1.67    1.99
  -4  -7  -1   13.23    2.52
  -4  -7   0    6.41    1.93
  -4  -7   1   28.72    2.94
  -4  -7   2   14.05    1.68
  -4  -7   2   10.98    2.05
  -4  -7   3   13.47    2.25
  -4  -7   3   10.86    1.73
  -4  -7   4    4.38    1.43
  -4  -7   4    6.15    1.75
  -4  -7   4    4.71    1.33
  -4  -7   5   14.40    2.00
  -4  -7   5   16.32    1.97
  -4  -7   6    7.61    1.65
  -4  -7   7   26.31    3.22
  -4  -7   7   25.87    2.63
  -4  -7   8   22.70    2.77
  -4  -7   8   20.44    2.68
  -4  -7   8   21.24    3.03
  -4  -7   8   21.96    2.59
  -4  -7   9   16.49    3.16
  -4  -7   9   12.14    2.37
  -4  -7  10   14.10    2.54
  -4  -7  10   13.67    3.16
  -4  -7  10   15.59    3.45
  -4  -7  10   16.54    2.89
  -4  -7  11    4.90    2.06
  -4  -7  11    4.24    2.12
  -4  -7  11    2.10    2.70
  -4  -7  11    4.48    2.92
  -4  -7  11    2.22    2.96
  -4  -7  12   40.10    3.81
  -4  -7  12   35.85    4.68
  -4  -7  12   41.21    4.84
  -4  -7  13   10.50    3.42
  -4  -7  13    8.69    2.28
  -4  -7  13    6.84    3.45
  -4  -7  13   10.09    2.69
  -4  -7  13    2.97    2.82
  -4  -7  14   24.81    3.22
  -4  -7  14   26.65    3.28
  -4  -7  14   28.48    2.82
  -4  -7  14   28.47    2.15
  -4  -7  14   30.20    4.30
  -4  -7  15    0.85    1.90
  -4  -7  15    3.35    2.44
  -4  -7  15    0.65    2.48
  -4  -7  15    0.58    4.81
  -4  -7  15   -0.28    1.13
  -4  -7  15   -1.95    2.69
  -4  -7  16    8.37    4.36
  -4  -7  16    2.22    2.10
  -4  -7  16    6.33    2.30
  -4  -7  16    6.58    1.78
  -4  -7  17    1.97    3.21
  -4  -7  17    5.65    3.44
  -4  -7  17    1.57    1.73
  -4  -6 -11    2.64    2.11
  -4  -6 -10    2.42    1.74
  -4  -6  -9   -0.51    2.21
  -4  -6  -9    2.10    1.81
  -4  -6  -8    5.32    2.38
  -4  -6  -8    4.30    2.31
  -4  -6  -7   -0.32    2.06
  -4  -6  -6    6.34    2.24
  -4  -6  -6    4.25    2.85
  -4  -6  -5   25.08    3.80
  -4  -6  -5   24.68    3.61
  -4  -6  -4    5.19    2.74
  -4  -6  -4    5.53    2.65
  -4  -6  -3   28.56    3.59
  -4  -6  -3   23.69    3.27
  -4  -6  -2   76.52    5.39
  -4  -6  -2   89.97    5.86
  -4  -6  -1   38.36    3.70
  -4  -6  -1   33.03    3.26
  -4  -6  -1   33.41    3.36
  -4  -6   0  134.66    7.45
  -4  -6   0  140.70    7.65
  -4  -6   1    7.26    1.73
  -4  -6   1   11.88    1.95
  -4  -6   1    9.48    1.93
  -4  -6   1    8.78    1.97
  -4  -6   1   10.69    2.03
  -4  -6   1    9.77    2.40
  -4  -6   1    7.08    1.72
  -4  -6   2   12.77    2.02
  -4  -6   2   10.00    2.04
  -4  -6   2   13.73    2.13
  -4  -6   2   14.65    2.59
  -4  -6   2   12.93    2.13
  -4  -6   3   17.31    2.12
  -4  -6   3   16.30    2.12
  -4  -6   3   18.88    2.34
  -4  -6   3   16.38    2.45
  -4  -6   4   11.71    1.92
  -4  -6   4   13.68    1.80
  -4  -6   5   72.01    4.29
  -4  -6   5   66.44    4.07
  -4  -6   5   60.79    3.90
  -4  -6   6   59.80    4.04
  -4  -6   6   72.96    4.22
  -4  -6   6   64.17    3.91
  -4  -6   6   59.38    4.41
  -4  -6   7   64.78    5.06
  -4  -6   7   60.60    4.83
  -4  -6   8    9.67    1.96
  -4  -6   8   13.28    2.57
  -4  -6   8   15.17    2.92
  -4  -6   9   26.05    2.95
  -4  -6   9   27.61    3.02
  -4  -6   9   30.51    2.98
  -4  -6  10   59.21    4.46
  -4  -6  10   76.12    6.11
  -4  -6  11   28.56    4.19
  -4  -6  11   31.80    3.40
  -4  -6  11   28.10    3.22
  -4  -6  11   31.22    4.29
  -4  -6  12   13.52    3.14
  -4  -6  12   12.47    2.96
  -4  -6  12   14.74    3.50
  -4  -6  12   13.94    1.69
  -4  -6  12   13.83    3.65
  -4  -6  12   17.44    2.67
  -4  -6  13   32.41    4.47
  -4  -6  13   25.38    2.19
  -4  -6  13   28.82    2.89
  -4  -6  14    8.06    2.80
  -4  -6  14    7.43    1.52
  -4  -6  14    5.95    3.17
  -4  -6  14    5.91    5.39
  -4  -6  14    8.57    2.93
  -4  -6  14    9.16    2.70
  -4  -6  14   11.08    2.31
  -4  -6  15    4.46    1.34
  -4  -6  15    6.46    2.93
  -4  -6  15    7.63    2.49
  -4  -6  15    3.99    2.62
  -4  -6  15    8.64    2.16
  -4  -6  15   12.37    5.08
  -4  -6  16    3.26    2.32
  -4  -6  16    6.71    2.26
  -4  -6  16    4.23    1.80
  -4  -6  16    7.34    4.35
  -4  -6  16    1.97    4.16
  -4  -6  17    6.72    3.28
  -4  -6  17    5.89    3.57
  -4  -6  17    4.62    1.98
  -4  -6  17    3.73    1.83
  -4  -5 -12    1.95    2.06
  -4  -5 -11    3.66    1.84
  -4  -5 -10    0.51    1.16
  -4  -5 -10   -0.17    2.17
  -4  -5  -9    4.56    2.38
  -4  -5  -9    4.07    1.27
  -4  -5  -9    5.03    2.53
  -4  -5  -8   12.88    2.52
  -4  -5  -8   11.65    2.46
  -4  -5  -8   17.78    2.97
  -4  -5  -7   18.81    2.83
  -4  -5  -7   13.86    2.49
  -4  -5  -7   18.07    3.51
  -4  -5  -7   13.60    2.44
  -4  -5  -6    8.75    3.12
  -4  -5  -6    4.74    1.98
  -4  -5  -6    1.96    2.65
  -4  -5  -6    2.62    1.81
  -4  -5  -5   18.90    3.38
  -4  -5  -5   23.54    2.68
  -4  -5  -5   19.39    3.39
  -4  -5  -4   96.75    6.61
  -4  -5  -4  116.30    7.14
  -4  -5  -3   36.62    3.83
  -4  -5  -3   33.04    3.57
  -4  -5  -2   13.91    2.62
  -4  -5  -2   12.05    2.70
  -4  -5  -2   13.70    2.52
  -4  -5  -1   10.87    2.05
  -4  -5  -1   14.57    2.52
  -4  -5  -1   12.57    2.20
  -4  -5  -1   14.86    2.89
  -4  -5  -1   10.93    2.11
  -4  -5   0   43.33    3.47
  -4  -5   0   42.94    4.07
  -4  -5   0   38.64    3.36
  -4  -5   0   45.44    3.45
  -4  -5   0   36.87    3.02
  -4  -5   1  210.58    9.97
  -4  -5   1  199.36    9.57
  -4  -5   1  196.21    9.75
  -4  -5   1  213.05   10.55
  -4  -5   1  197.34    9.65
  -4  -5   2   43.08    3.99
  -4  -5   2   45.85    3.53
  -4  -5   2   43.62    3.16
  -4  -5   2   34.01    3.05
  -4  -5   3  192.96    9.07
  -4  -5   3  193.38    9.09
  -4  -5   3  173.04    8.69
  -4  -5   4   95.84    5.40
  -4  -5   5  158.56    7.80
  -4  -5   5  153.11    7.66
  -4  -5   6   77.71    4.67
  -4  -5   6   66.81    4.81
  -4  -5   6   71.86    5.01
  -4  -5   6   87.93    4.73
  -4  -5   6   85.22    4.63
  -4  -5   7   47.87    4.06
  -4  -5   7   54.41    3.59
  -4  -5   8  225.22   11.85
  -4  -5   8  224.07   12.06
  -4  -5   9   43.86    3.73
  -4  -5   9   47.04    3.80
  -4  -5   9   49.81    4.76
  -4  -5  10   73.44    4.76
  -4  -5  10   66.42    5.69
  -4  -5  10   61.86    3.42
  -4  -5  10   62.22    4.24
  -4  -5  11   17.84    3.09
  -4  -5  11   14.50    2.78
  -4  -5  11    8.22    2.04
  -4  -5  11   14.26    2.47
  -4  -5  11    8.43    3.11
  -4  -5  11   13.31    3.37
  -4  -5  12    5.39    2.92
  -4  -5  12    3.25    2.65
  -4  -5  12    4.79    1.91
  -4  -5  12    5.12    2.03
  -4  -5  12    1.85    3.03
  -4  -5  12    4.10    2.98
  -4  -5  12    4.01    1.43
  -4  -5  13   15.70    2.55
  -4  -5  13   14.07    1.78
  -4  -5  13   16.37    3.97
  -4  -5  14    0.95    1.35
  -4  -5  14    4.74    3.12
  -4  -5  14    4.25    2.15
  -4  -5  14    3.39    2.62
  -4  -5  14    4.55    2.88
  -4  -5  14    4.95    5.19
  -4  -5  14    3.97    2.54
  -4  -5  15   25.26    1.98
  -4  -5  15   21.41    5.34
  -4  -5  15   27.86    3.70
  -4  -5  15   17.93    2.88
  -4  -5  15   16.44    3.05
  -4  -5  15   24.26    2.60
  -4  -5  16    5.84    2.68
  -4  -5  16   10.80    1.93
  -4  -5  16    7.59    2.52
  -4  -5  16    9.79    2.36
  -4  -5  16    7.95    4.21
  -4  -5  16   13.89    4.54
  -4  -5  17   -0.22    1.96
  -4  -5  17    4.24    1.88
  -4  -5  17    5.41    2.77
  -4  -5  17    0.68    3.20
  -4  -4 -12    3.24    1.86
  -4  -4 -12    1.39    2.33
  -4  -4 -12    8.10    2.39
  -4  -4 -11    1.48    2.21
  -4  -4 -11    4.82    1.96
  -4  -4 -11    4.57    1.31
  -4  -4 -11    2.40    2.53
  -4  -4 -10    9.51    2.73
  -4  -4 -10    8.76    2.72
  -4  -4 -10    9.35    2.66
  -4  -4 -10    7.50    1.43
  -4  -4  -9    5.99    2.25
  -4  -4  -9    1.32    2.00
  -4  -4  -9    2.37    2.36
  -4  -4  -8   24.19    3.09
  -4  -4  -8   25.60    3.09
  -4  -4  -8   33.81    4.35
  -4  -4  -7    4.78    2.07
  -4  -4  -7    4.26    2.00
  -4  -4  -7    5.90    2.97
  -4  -4  -7    3.04    2.93
  -4  -4  -6   19.74    2.68
  -4  -4  -6   19.87    2.64
  -4  -4  -6   26.76    3.82
  -4  -4  -6   26.30    3.64
  -4  -4  -5   41.24    4.40
  -4  -4  -5   42.12    4.25
  -4  -4  -4    2.50    2.28
  -4  -4  -4    0.52    1.39
  -4  -4  -4    2.37    2.23
  -4  -4  -3   23.62    2.95
  -4  -4  -3   27.41    3.35
  -4  -4  -3   20.59    3.17
  -4  -4  -2   14.26    2.46
  -4  -4  -2   17.51    2.71
  -4  -4  -2   15.09    2.58
  -4  -4  -2   17.46    2.14
  -4  -4  -1  135.55    7.18
  -4  -4  -1  141.52    7.01
  -4  -4  -1  133.59    7.42
  -4  -4  -1  145.38    8.17
  -4  -4  -1  147.61    7.23
  -4  -4  -1  135.34    7.52
  -4  -4   0   40.12    2.95
  -4  -4   0   42.47    4.00
  -4  -4   0   44.50    3.39
  -4  -4   0   39.94    3.33
  -4  -4   0   43.77    3.51
  -4  -4   1    7.02    1.55
  -4  -4   1    7.00    1.74
  -4  -4   1    7.43    1.60
  -4  -4   1    5.93    2.40
  -4  -4   1    5.27    1.81
  -4  -4   2  126.33    6.54
  -4  -4   2  113.62    6.05
  -4  -4   2  132.17    6.93
  -4  -4   2  118.94    6.05
  -4  -4   2  106.62    6.16
  -4  -4   3  143.20    7.26
  -4  -4   3  138.87    7.01
  -4  -4   4   26.42    2.77
  -4  -4   4   33.78    2.56
  -4  -4   5   12.76    2.08
  -4  -4   5   16.72    2.21
  -4  -4   5   17.50    2.37
  -4  -4   5   13.54    1.97
  -4  -4   6  206.54    9.29
  -4  -4   6  202.74    9.19
  -4  -4   6  185.19    9.55
  -4  -4   7  116.48    5.95
  -4  -4   7  102.29    6.41
  -4  -4   7  100.21    6.19
  -4  -4   8   11.91    2.35
  -4  -4   8    9.06    2.63
  -4  -4   8   11.54    1.37
  -4  -4   8   16.13    3.02
  -4  -4   9   40.02    2.46
  -4  -4   9   46.26    4.48
  -4  -4   9   34.20    3.35
  -4  -4   9   45.63    4.48
  -4  -4  10   38.67    3.39
  -4  -4  10   33.93    3.47
  -4  -4  10   37.58    2.99
  -4  -4  10   35.98    2.44
  -4  -4  10   43.05    3.77
  -4  -4  11   24.92    3.10
  -4  -4  11   25.65    3.33
  -4  -4  11   25.37    4.02
  -4  -4  11   22.13    2.72
  -4  -4  11   26.74    2.89
  -4  -4  11   26.03    4.13
  -4  -4  12    5.29    1.91
  -4  -4  12    2.30    3.04
  -4  -4  12    5.85    1.48
  -4  -4  12   10.61    3.03
  -4  -4  12    9.16    2.80
  -4  -4  12    4.86    1.94
  -4  -4  13   56.21    3.86
  -4  -4  13   68.44    5.55
  -4  -4  13   63.35    5.86
  -4  -4  13   52.82    3.32
  -4  -4  14   10.71    5.31
  -4  -4  14    5.64    2.27
  -4  -4  14    4.11    2.62
  -4  -4  14    9.35    2.96
  -4  -4  14    5.25    1.50
  -4  -4  14    3.21    2.25
  -4  -4  15    7.67    4.98
  -4  -4  15   14.56    4.79
  -4  -4  15    5.15    2.06
  -4  -4  15    6.30    2.54
  -4  -4  15    3.95    1.40
  -4  -4  15    4.80    2.78
  -4  -4  15    3.01    2.46
  -4  -4  16    2.45    1.74
  -4  -4  16    8.33    4.45
  -4  -4  16    3.62    4.10
  -4  -4  16    1.73    2.43
  -4  -4  16    5.12    2.53
  -4  -4  16    3.67    2.27
  -4  -4  17    3.51    2.12
  -4  -4  17    3.84    1.90
  -4  -4  17    1.07    2.73
  -4  -3 -13    3.84    1.77
  -4  -3 -13    2.07    2.30
  -4  -3 -13    1.86    2.19
  -4  -3 -12    3.95    1.97
  -4  -3 -12    1.29    1.47
  -4  -3 -12    0.91    1.23
  -4  -3 -12    2.57    2.59
  -4  -3 -11    2.01    2.32
  -4  -3 -11    6.88    2.73
  -4  -3 -11    3.52    1.33
  -4  -3 -11    2.71    2.37
  -4  -3 -11    1.69    1.55
  -4  -3 -10    1.37    2.35
  -4  -3 -10    3.05    2.09
  -4  -3 -10    0.23    2.55
  -4  -3 -10    2.29    1.29
  -4  -3 -10    3.36    2.23
  -4  -3 -10    2.30    1.54
  -4  -3  -9   18.62    3.82
  -4  -3  -9   19.18    3.19
  -4  -3  -9   18.99    2.83
  -4  -3  -9   18.33    2.89
  -4  -3  -8    9.74    3.50
  -4  -3  -8   11.88    3.38
  -4  -3  -8   12.74    2.59
  -4  -3  -8    8.06    2.38
  -4  -3  -7   26.93    3.92
  -4  -3  -7   29.52    4.09
  -4  -3  -7   27.68    3.11
  -4  -3  -7   25.20    2.92
  -4  -3  -7   25.94    3.01
  -4  -3  -6   12.01    3.09
  -4  -3  -6   10.42    3.21
  -4  -3  -5    0.23    1.53
  -4  -3  -5    1.88    2.57
  -4  -3  -5   -0.72    2.42
  -4  -3  -4   28.54    3.42
  -4  -3  -4   21.59    2.99
  -4  -3  -4   24.68    3.31
  -4  -3  -4   25.78    2.46
  -4  -3  -4   17.38    2.18
  -4  -3  -3   24.63    2.97
  -4  -3  -3   23.38    3.13
  -4  -3  -3   26.39    3.05
  -4  -3  -3   19.99    2.16
  -4  -3  -2   56.29    3.56
  -4  -3  -2   56.68    4.17
  -4  -3  -2   55.51    4.22
  -4  -3  -2   55.88    4.07
  -4  -3  -2   45.45    3.45
  -4  -3  -1   70.76    4.46
  -4  -3  -1   67.47    4.01
  -4  -3  -1   73.00    4.53
  -4  -3  -1   61.36    4.02
  -4  -3  -1   57.68    4.04
  -4  -3  -1   57.63    3.84
  -4  -3   0   11.40    2.71
  -4  -3   0   15.04    2.34
  -4  -3   0   13.27    2.10
  -4  -3   0   13.21    1.84
  -4  -3   0   16.24    2.30
  -4  -3   0   13.38    1.77
  -4  -3   1  270.07   11.93
  -4  -3   1  268.12   12.12
  -4  -3   1  246.30   11.50
  -4  -3   1  249.46   11.10
  -4  -3   1  249.85   11.38
  -4  -3   1  235.88   11.22
  -4  -3   2  161.40    8.12
  -4  -3   2  166.90    8.56
  -4  -3   2  176.04    8.42
  -4  -3   2  163.69    7.92
  -4  -3   3   71.62    4.40
  -4  -3   3   71.04    4.22
  -4  -3   3   62.25    3.93
  -4  -3   3   66.82    4.15
  -4  -3   4   65.53    4.22
  -4  -3   4   63.93    4.14
  -4  -3   4   71.43    4.37
  -4  -3   5   50.88    4.02
  -4  -3   5   48.69    3.88
  -4  -3   6   58.82    3.84
  -4  -3   6   57.33    3.77
  -4  -3   6   56.13    4.32
  -4  -3   6   57.74    4.31
  -4  -3   7   37.84    3.08
  -4  -3   7   44.25    3.20
  -4  -3   7   41.77    3.07
  -4  -3   7   44.00    3.92
  -4  -3   7   39.72    2.22
  -4  -3   7   39.74    3.80
  -4  -3   8    2.31    1.07
  -4  -3   8    1.22    2.35
  -4  -3   8    3.43    2.17
  -4  -3   8    3.14    1.95
  -4  -3   8    3.06    1.74
  -4  -3   8    2.50    1.44
  -4  -3   8    4.05    2.41
  -4  -3   9    1.98    2.51
  -4  -3   9    3.20    1.18
  -4  -3   9    2.67    2.34
  -4  -3   9    4.08    2.18
  -4  -3   9    3.30    1.84
  -4  -3   9    2.42    1.66
  -4  -3   9    1.81    2.54
  -4  -3  10   13.60    1.61
  -4  -3  10   16.30    2.93
  -4  -3  10   20.68    2.75
  -4  -3  10   16.57    2.34
  -4  -3  10   15.82    2.26
  -4  -3  10   13.83    2.43
  -4  -3  11   22.43    2.68
  -4  -3  11   32.81    2.98
  -4  -3  11   20.25    3.28
  -4  -3  11   20.96    3.11
  -4  -3  11   23.44    3.88
  -4  -3  12   30.07    2.93
  -4  -3  12   24.38    3.43
  -4  -3  12   27.04    3.41
  -4  -3  12   26.52    3.87
  -4  -3  12   23.88    5.98
  -4  -3  12   22.74    4.13
  -4  -3  12   25.10    2.22
  -4  -3  13    4.04    1.54
  -4  -3  13   -0.26    3.03
  -4  -3  13    3.64    2.22
  -4  -3  13    4.22    2.56
  -4  -3  14    2.46    2.25
  -4  -3  14    4.48    1.50
  -4  -3  14    7.54    5.06
  -4  -3  14    5.60    5.34
  -4  -3  14    7.14    2.22
  -4  -3  14    1.78    2.46
  -4  -3  14    4.54    2.86
  -4  -3  14    1.75    2.55
  -4  -3  15   22.13    2.42
  -4  -3  15   13.62    3.09
  -4  -3  15   19.44    3.14
  -4  -3  15   19.25    2.83
  -4  -3  15   12.57    5.06
  -4  -3  15   16.51    4.77
  -4  -3  16    5.80    2.54
  -4  -3  16    4.89    2.26
  -4  -3  16    4.15    3.91
  -4  -3  16    3.33    1.74
  -4  -3  17    5.38    1.88
  -4  -3  17    6.98    2.12
  -4  -3  17    7.86    3.03
  -4  -2 -13    3.33    1.49
  -4  -2 -13    2.21    1.20
  -4  -2 -13    2.06    1.88
  -4  -2 -13    6.95    2.58
  -4  -2 -12   11.29    2.66
  -4  -2 -12   10.81    1.54
  -4  -2 -12    6.96    2.84
  -4  -2 -12    6.66    1.73
  -4  -2 -11   11.22    1.59
  -4  -2 -11   10.81    1.84
  -4  -2 -11    7.98    2.67
  -4  -2 -11    5.11    2.83
  -4  -2 -11   12.00    2.76
  -4  -2 -10   12.62    2.77
  -4  -2 -10   13.01    2.66
  -4  -2 -10    9.63    2.91
  -4  -2 -10    8.13    2.61
  -4  -2  -9   12.23    2.55
  -4  -2  -9   11.77    2.55
  -4  -2  -9   11.24    3.50
  -4  -2  -9    5.87    2.66
  -4  -2  -8   14.96    2.70
  -4  -2  -8   21.54    2.87
  -4  -2  -8   25.59    4.17
  -4  -2  -7    4.89    2.85
  -4  -2  -7    4.98    2.18
  -4  -2  -7    9.33    2.17
  -4  -2  -7    6.57    1.47
  -4  -2  -7    8.64    3.01
  -4  -2  -7    8.16    3.10
  -4  -2  -6   10.59    2.05
  -4  -2  -6   15.81    3.29
  -4  -2  -6    9.87    2.93
  -4  -2  -6   14.47    3.11
  -4  -2  -5   12.69    2.07
  -4  -2  -5   11.67    2.69
  -4  -2  -5   11.77    2.06
  -4  -2  -5   10.38    2.77
  -4  -2  -5   14.17    2.91
  -4  -2  -5   11.30    1.73
  -4  -2  -4   86.54    5.82
  -4  -2  -4   96.16    5.96
  -4  -2  -4   76.68    4.85
  -4  -2  -4   82.87    4.76
  -4  -2  -4   95.33    5.77
  -4  -2  -4   97.39    5.88
  -4  -2  -3   30.90    3.27
  -4  -2  -3   32.90    3.37
  -4  -2  -3   28.07    3.16
  -4  -2  -3   32.76    3.23
  -4  -2  -3   30.50    2.62
  -4  -2  -2  203.38    8.08
  -4  -2  -2  189.84    8.73
  -4  -2  -2  173.26    8.32
  -4  -2  -2  197.63    8.60
  -4  -2  -2  172.20    8.19
  -4  -2  -2  164.53    7.97
  -4  -2  -2  149.25    7.06
  -4  -2  -1  359.13   16.36
  -4  -2  -1  387.16   16.04
  -4  -2  -1  359.49   16.37
  -4  -2  -1  382.62   16.19
  -4  -2  -1  350.42   15.98
  -4  -2  -1  366.77   16.38
  -4  -2   0  609.39   24.90
  -4  -2   0  599.03   24.51
  -4  -2   0  527.26   23.96
  -4  -2   0  574.16   24.19
  -4  -2   0  585.61   24.41
  -4  -2   1  369.35   15.88
  -4  -2   1  364.26   15.59
  -4  -2   1  342.70   15.48
  -4  -2   1  386.10   16.03
  -4  -2   1  326.18   15.29
  -4  -2   1  348.06   15.40
  -4  -2   2  106.32    6.12
  -4  -2   2  120.85    6.04
  -4  -2   2  111.98    6.03
  -4  -2   3  114.25    5.47
  -4  -2   3   75.65    4.78
  -4  -2   3  104.14    5.18
  -4  -2   3   77.36    4.87
  -4  -2   4  112.93    6.25
  -4  -2   4  116.88    6.18
  -4  -2   5   70.51    4.61
  -4  -2   5   75.91    4.67
  -4  -2   6   65.88    3.97
  -4  -2   6   63.79    3.93
  -4  -2   6   63.01    3.34
  -4  -2   6   59.91    4.45
  -4  -2   6   56.17    2.92
  -4  -2   6   61.35    4.49
  -4  -2   7   32.52    3.59
  -4  -2   7   34.49    2.07
  -4  -2   7   39.97    2.79
  -4  -2   7   35.41    2.57
  -4  -2   7   38.91    2.98
  -4  -2   7   41.12    3.01
  -4  -2   7   36.94    2.92
  -4  -2   7   36.51    3.68
  -4  -2   8   17.76    1.55
  -4  -2   8   17.56    3.11
  -4  -2   8   16.30    2.07
  -4  -2   8   14.33    2.25
  -4  -2   8   20.11    2.56
  -4  -2   8   20.61    2.26
  -4  -2   8   15.23    2.90
  -4  -2   9   20.10    2.65
  -4  -2   9   22.48    2.89
  -4  -2   9   22.55    2.44
  -4  -2   9   25.56    1.91
  -4  -2   9   29.84    3.86
  -4  -2  10   20.43    3.30
  -4  -2  10   28.20    2.82
  -4  -2  10   29.42    2.70
  -4  -2  10   24.25    3.19
  -4  -2  10   29.65    3.04
  -4  -2  10   29.15    5.51
  -4  -2  10   26.46    2.94
  -4  -2  10   27.96    2.12
  -4  -2  11   26.53    2.65
  -4  -2  11   18.77    5.71
  -4  -2  11   21.80    2.69
  -4  -2  11   20.07    3.24
  -4  -2  11   18.07    3.01
  -4  -2  11   22.90    3.95
  -4  -2  11   23.67    3.55
  -4  -2  12   15.05    3.10
  -4  -2  12   12.65    3.26
  -4  -2  12   15.35    3.10
  -4  -2  12   13.90    1.82
  -4  -2  12   19.18    5.78
  -4  -2  13    2.37    2.14
  -4  -2  13    1.11    1.47
  -4  -2  13   -0.23    2.62
  -4  -2  13    0.43    2.17
  -4  -2  14    9.39    2.26
  -4  -2  14    9.88    3.25
  -4  -2  14   10.49    2.80
  -4  -2  14   12.72    3.12
  -4  -2  14    9.17    2.77
  -4  -2  14   11.72    5.03
  -4  -2  14   10.96    5.37
  -4  -2  15   11.81    2.93
  -4  -2  15    8.27    4.94
  -4  -2  15   13.14    4.60
  -4  -2  15   11.63    2.93
  -4  -2  15   13.37    2.68
  -4  -2  15   16.78    2.31
  -4  -2  16    5.97    3.73
  -4  -2  16    3.72    2.20
  -4  -2  16    1.50    2.42
  -4  -2  16    4.92    1.69
  -4  -2  17    0.47    1.97
  -4  -2  17    1.78    1.76
  -4  -2  17    3.88    3.07
  -4  -1 -14    3.13    2.14
  -4  -1 -14    6.09    2.47
  -4  -1 -14    1.76    1.74
  -4  -1 -13    3.64    1.31
  -4  -1 -13    2.45    1.94
  -4  -1 -13    7.05    2.81
  -4  -1 -13    6.00    1.70
  -4  -1 -12   12.97    1.62
  -4  -1 -12    8.68    2.96
  -4  -1 -12   15.38    2.80
  -4  -1 -12   10.13    1.90
  -4  -1 -12    6.79    2.91
  -4  -1 -11    3.34    1.72
  -4  -1 -11    1.97    2.79
  -4  -1 -11    7.73    2.48
  -4  -1 -11    6.74    2.50
  -4  -1 -11    3.64    2.40
  -4  -1 -10    8.85    2.52
  -4  -1 -10    7.58    2.57
  -4  -1 -10    4.71    3.09
  -4  -1  -9   21.48    3.01
  -4  -1  -9   19.28    2.97
  -4  -1  -9   18.10    1.89
  -4  -1  -9   20.91    4.00
  -4  -1  -8   13.53    3.21
  -4  -1  -8    7.85    2.19
  -4  -1  -8   11.17    2.53
  -4  -1  -8   14.05    3.47
  -4  -1  -8    9.60    3.27
  -4  -1  -8    8.17    1.58
  -4  -1  -7   17.96    3.43
  -4  -1  -7   13.32    3.59
  -4  -1  -7   10.70    3.28
  -4  -1  -7   14.10    1.87
  -4  -1  -7   10.15    2.20
  -4  -1  -7   13.83    2.41
  -4  -1  -6   35.89    3.94
  -4  -1  -6   42.08    4.30
  -4  -1  -6   40.74    4.08
  -4  -1  -6   19.85    2.10
  -4  -1  -6   29.61    2.84
  -4  -1  -6   30.22    2.93
  -4  -1  -5   50.63    4.20
  -4  -1  -5   39.32    3.28
  -4  -1  -5   39.79    2.16
  -4  -1  -5   42.58    3.28
  -4  -1  -5   41.60    3.05
  -4  -1  -5   44.69    4.01
  -4  -1  -5   52.84    4.36
  -4  -1  -4   18.30    1.43
  -4  -1  -4   18.75    1.27
  -4  -1  -4   21.45    3.04
  -4  -1  -4   20.71    2.80
  -4  -1  -4   22.67    3.03
  -4  -1  -4   19.94    2.27
  -4  -1  -3  186.82    8.18
  -4  -1  -3  210.17    9.93
  -4  -1  -3  206.70    9.73
  -4  -1  -3  200.16    9.30
  -4  -1  -3  213.40    9.91
  -4  -1  -2  315.12   14.18
  -4  -1  -2  328.89   14.17
  -4  -1  -2  314.01   13.96
  -4  -1  -2  314.13   13.57
  -4  -1  -2  306.51   14.30
  -4  -1  -2  303.11   14.27
  -4  -1  -1   57.41    3.94
  -4  -1  -1   55.85    3.80
  -4  -1  -1   53.93    4.12
  -4  -1  -1   54.83    3.96
  -4  -1   0  144.25    7.09
  -4  -1   0  125.90    6.64
  -4  -1   0  139.99    6.73
  -4  -1   0  146.50    7.33
  -4  -1   0  141.17    7.10
  -4  -1   1  380.37   16.53
  -4  -1   1  329.53   16.14
  -4  -1   1  419.06   16.73
  -4  -1   1  432.94   16.71
  -4  -1   1  401.86   16.43
  -4  -1   1  322.06   16.08
  -4  -1   2  189.39    8.95
  -4  -1   2  188.86    8.91
  -4  -1   2  178.03    8.95
  -4  -1   3  246.74   10.80
  -4  -1   3  234.20   10.94
  -4  -1   3  218.29   10.66
  -4  -1   4   93.16    5.57
  -4  -1   4   92.83    5.43
  -4  -1   5  108.43    6.61
  -4  -1   5  107.53    6.61
  -4  -1   5  108.84    6.14
  -4  -1   6   19.33    2.15
  -4  -1   6   33.63    2.68
  -4  -1   6   25.33    3.26
  -4  -1   6   23.10    1.69
  -4  -1   6   27.21    3.12
  -4  -1   6   34.53    2.66
  -4  -1   7   70.89    3.58
  -4  -1   7   65.84    3.61
  -4  -1   7   54.30    3.67
  -4  -1   7   56.28    3.26
  -4  -1   7   51.42    4.46
  -4  -1   7   46.46    2.79
  -4  -1   8   17.11    1.57
  -4  -1   8   15.26    3.12
  -4  -1   8   11.60    2.08
  -4  -1   8   11.64    2.27
  -4  -1   8    9.85    2.45
  -4  -1   8   26.47    2.41
  -4  -1   8    9.74    4.51
  -4  -1   8   21.09    3.03
  -4  -1   9   43.15    2.62
  -4  -1   9   42.54    4.50
  -4  -1   9   43.74    3.06
  -4  -1   9   35.95    3.30
  -4  -1   9   40.14    3.52
  -4  -1   9   53.60    3.63
  -4  -1   9   42.22    4.17
  -4  -1   9   41.16    5.46
  -4  -1  10   21.95    2.46
  -4  -1  10   22.02    5.46
  -4  -1  10   25.72    2.70
  -4  -1  10   26.22    3.25
  -4  -1  10   24.84    2.94
  -4  -1  10   25.81    2.10
  -4  -1  10   21.34    3.37
  -4  -1  11   25.84    5.99
  -4  -1  11   24.91    2.73
  -4  -1  11   19.44    3.07
  -4  -1  11   19.16    3.37
  -4  -1  11   19.71    3.54
  -4  -1  11   17.72    3.20
  -4  -1  12   12.42    5.76
  -4  -1  12   14.69    5.56
  -4  -1  12   15.51    2.99
  -4  -1  12   19.30    3.40
  -4  -1  12   24.55    3.51
  -4  -1  12   18.48    3.56
  -4  -1  12   18.85    2.00
  -4  -1  13    6.64    2.78
  -4  -1  13    7.07    2.32
  -4  -1  14   10.77    3.07
  -4  -1  14   10.39    2.80
  -4  -1  14   11.52    2.27
  -4  -1  14   16.23    4.97
  -4  -1  14   12.03    5.27
  -4  -1  14   11.06    3.05
  -4  -1  15    2.13    2.47
  -4  -1  15    4.38    2.76
  -4  -1  15    2.15    1.92
  -4  -1  15    8.71    4.26
  -4  -1  15   -0.86    2.46
  -4  -1  16    2.85    1.57
  -4  -1  16    3.85    2.12
  -4  -1  16    1.90    2.38
  -4  -1  17    2.23    1.59
  -4  -1  17    7.93    2.99
  -4   0 -14    2.37    1.85
  -4   0 -14    5.79    2.30
  -4   0 -14    2.50    2.63
  -4   0 -14    1.16    1.53
  -4   0 -13    6.23    2.92
  -4   0 -13    8.48    1.85
  -4   0 -13    8.02    2.90
  -4   0 -13    8.09    1.46
  -4   0 -12    5.87    2.49
  -4   0 -12    5.35    2.91
  -4   0 -12    4.40    1.42
  -4   0 -12    7.30    1.88
  -4   0 -12    4.42    2.33
  -4   0 -11    2.30    2.79
  -4   0 -11    3.18    1.70
  -4   0 -11    3.63    2.30
  -4   0 -11    4.59    2.29
  -4   0 -11    0.35    2.31
  -4   0 -11   -0.70    1.54
  -4   0 -10   56.53    5.49
  -4   0 -10   38.89    2.74
  -4   0 -10   60.19    4.40
  -4   0 -10   51.40    4.26
  -4   0 -10   29.25    3.79
  -4   0  -9   12.45    1.72
  -4   0  -9   11.34    1.89
  -4   0  -9    5.63    2.91
  -4   0  -9    7.42    2.30
  -4   0  -9   11.21    2.53
  -4   0  -9   12.74    3.57
  -4   0  -8   11.14    1.71
  -4   0  -8   15.22    3.58
  -4   0  -8   13.53    3.12
  -4   0  -8    9.58    1.87
  -4   0  -8   10.00    2.53
  -4   0  -8   11.19    2.40
  -4   0  -7    7.83    3.00
  -4   0  -7    2.58    2.97
  -4   0  -7    5.96    1.73
  -4   0  -7    4.12    2.04
  -4   0  -7    6.36    2.61
  -4   0  -6   94.77    5.90
  -4   0  -6   84.56    4.95
  -4   0  -6   83.10    4.87
  -4   0  -6   60.84    3.56
  -4   0  -6   73.50    3.47
  -4   0  -6  102.25    6.20
  -4   0  -6  109.57    6.30
  -4   0  -5   17.59    2.83
  -4   0  -5    9.91    1.14
  -4   0  -5   11.54    2.02
  -4   0  -5    9.17    1.39
  -4   0  -5   12.52    1.91
  -4   0  -5   12.62    2.84
  -4   0  -5   10.17    2.68
  -4   0  -4  234.91   10.31
  -4   0  -4  246.96   11.36
  -4   0  -4  269.67   12.09
  -4   0  -4  264.22   12.16
  -4   0  -4  245.53   10.26
  -4   0  -4  263.33   12.10
  -4   0  -4  259.55   12.05
  -4   0  -3  127.54    5.58
  -4   0  -3  125.79    6.66
  -4   0  -3  131.31    7.08
  -4   0  -3  133.72    7.09
  -4   0  -2  143.13    7.76
  -4   0  -2  147.98    7.62
  -4   0  -2  145.36    7.46
  -4   0  -2  159.22    7.85
  -4   0  -2  160.28    7.86
  -4   0  -1  322.87   15.08
  -4   0  -1  316.34   14.92
  -4   0  -1  362.39   15.17
  -4   0  -1  351.62   15.19
  -4   0   0  317.18   14.93
  -4   0   0  359.45   15.39
  -4   0   0  325.89   14.94
  -4   0   0  367.94   15.28
  -4   0   0  370.00   15.51
  -4   0   1   41.52    3.20
  -4   0   1   38.24    3.21
  -4   0   1   33.06    2.96
  -4   0   1   37.39    3.09
  -4   0   2   45.83    3.56
  -4   0   2   42.37    3.24
  -4   0   2   36.96    3.30
  -4   0   2   36.26    3.31
  -4   0   3   73.08    4.71
  -4   0   3   69.48    4.85
  -4   0   4  267.75   12.79
  -4   0   4  282.78   12.41
  -4   0   4  272.00   12.74
  -4   0   5   68.49    4.96
  -4   0   5   71.10    3.34
  -4   0   6  384.32   16.03
  -4   0   6  361.95   15.36
  -4   0   6  358.69   16.72
  -4   0   6  373.28   16.09
  -4   0   6  354.30   15.11
  -4   0   6  361.83   16.81
  -4   0   6  378.21   16.12
  -4   0   7   47.24    2.91
  -4   0   7   32.35    3.84
  -4   0   7   36.39    2.35
  -4   0   7   64.18    5.14
  -4   0   7   56.78    3.34
  -4   0   7   56.83    3.21
  -4   0   7   24.93    2.73
  -4   0   8  106.74    5.32
  -4   0   8   89.40    4.69
  -4   0   8   95.63    6.05
  -4   0   8   61.22    6.26
  -4   0   8   78.43    4.79
  -4   0   8   80.55    4.85
  -4   0   8   94.19    4.33
  -4   0   9   21.97    2.81
  -4   0   9   21.49    2.95
  -4   0   9   17.08    2.26
  -4   0   9   25.01    5.09
  -4   0   9   18.31    1.81
  -4   0   9   18.23    3.35
  -4   0   9   21.13    2.44
  -4   0   9   15.10    2.80
  -4   0  10   13.12    5.40
  -4   0  10   13.19    5.40
  -4   0  10   14.45    3.10
  -4   0  10   11.75    2.71
  -4   0  10   14.25    1.74
  -4   0  10   16.38    2.97
  -4   0  10   14.01    2.41
  -4   0  11   10.17    2.36
  -4   0  11   14.65    3.02
  -4   0  11   10.79    5.74
  -4   0  11    2.87    5.30
  -4   0  11    9.09    2.93
  -4   0  11   11.00    3.23
  -4   0  11    6.28    2.85
  -4   0  12   20.52    2.66
  -4   0  12   18.04    3.82
  -4   0  12   18.09    5.70
  -4   0  12   21.93    5.60
  -4   0  12   18.58    3.45
  -4   0  12   20.18    3.52
  -4   0  12   22.47    3.23
  -4   0  13    4.20    3.08
  -4   0  13    4.50    3.03
  -4   0  13    3.47    2.69
  -4   0  13    4.80    4.78
  -4   0  13    2.95    2.20
  -4   0  14    4.45    2.81
  -4   0  14    1.29    2.91
  -4   0  14    4.07    2.63
  -4   0  14    3.18    1.98
  -4   0  14    6.45    4.63
  -4   0  15    8.54    1.98
  -4   0  15    7.57    2.49
  -4   0  15    7.90    2.79
  -4   0  16    2.78    1.47
  -4   0  16    3.45    2.02
  -4   0  16    3.43    2.35
  -4   0  17    5.59    2.70
  -4   1 -15    4.04    2.20
  -4   1 -14    2.01    1.20
  -4   1 -14    1.92    1.89
  -4   1 -14    3.69    1.65
  -4   1 -14   -1.63    2.73
  -4   1 -13    3.23    1.35
  -4   1 -13    2.18    2.87
  -4   1 -13    4.15    1.77
  -4   1 -13    1.63    1.95
  -4   1 -13    9.16    3.00
  -4   1 -12    6.77    3.07
  -4   1 -12    5.87    2.52
  -4   1 -12    3.06    2.21
  -4   1 -12    4.56    2.36
  -4   1 -12    6.81    1.41
  -4   1 -12    8.98    1.94
  -4   1 -11   -0.67    2.02
  -4   1 -11   -0.34    2.21
  -4   1 -10   14.60    2.85
  -4   1 -10   12.96    3.34
  -4   1 -10   10.33    3.34
  -4   1 -10   12.09    1.88
  -4   1 -10   11.69    2.51
  -4   1 -10   11.47    2.03
  -4   1 -10   11.74    3.19
  -4   1  -9   10.11    1.79
  -4   1  -9    9.81    1.98
  -4   1  -9   15.37    3.38
  -4   1  -9   10.56    3.01
  -4   1  -9   14.42    2.66
  -4   1  -9    9.36    2.51
  -4   1  -9   12.42    3.68
  -4   1  -8   12.84    3.31
  -4   1  -8    9.12    1.96
  -4   1  -8   10.07    3.04
  -4   1  -8    9.82    2.92
  -4   1  -8   11.45    2.45
  -4   1  -8    7.21    1.68
  -4   1  -7  122.59    7.09
  -4   1  -7  135.35    7.26
  -4   1  -7  101.86    4.56
  -4   1  -7  129.21    7.44
  -4   1  -7   84.29    4.80
  -4   1  -7   91.71    4.68
  -4   1  -7  118.61    6.15
  -4   1  -6   57.12    4.28
  -4   1  -6   49.34    4.21
  -4   1  -6   39.01    3.32
  -4   1  -6   43.67    3.40
  -4   1  -6   28.93    2.22
  -4   1  -6   51.89    4.44
  -4   1  -6   34.92    2.08
  -4   1  -5    7.08    1.16
  -4   1  -5    9.31    2.05
  -4   1  -5    8.83    1.85
  -4   1  -5   10.67    2.60
  -4   1  -5    9.50    2.46
  -4   1  -5   13.77    2.59
  -4   1  -4  107.73    5.11
  -4   1  -4  125.85    6.23
  -4   1  -4  126.49    6.85
  -4   1  -4  109.58    5.03
  -4   1  -4  137.36    6.93
  -4   1  -4  135.85    6.90
  -4   1  -3  237.39   10.47
  -4   1  -3  258.72   10.99
  -4   1  -3  266.56   11.00
  -4   1  -2  113.21    6.18
  -4   1  -2  112.83    6.04
  -4   1  -2   99.28    6.24
  -4   1  -2  112.62    6.29
  -4   1  -2  109.40    6.25
  -4   1  -2  117.12    5.06
  -4   1  -1  235.43   11.34
  -4   1  -1  253.29   11.22
  -4   1   0   28.46    2.90
  -4   1   0   28.08    2.63
  -4   1   0   29.64    3.02
  -4   1   0   28.24    2.78
  -4   1   0   32.29    2.98
  -4   1   0   22.50    2.44
  -4   1   1  251.22   11.31
  -4   1   1  224.97   11.11
  -4   1   1  231.34   11.21
  -4   1   1  267.49   11.42
  -4   1   2   36.40    3.38
  -4   1   2   36.07    3.01
  -4   1   2   31.11    3.14
  -4   1   3   46.29    3.85
  -4   1   3   37.90    3.53
  -4   1   4  494.46   21.12
  -4   1   4  555.50   21.92
  -4   1   4  511.08   22.43
  -4   1   4  517.03   22.64
  -4   1   5  268.56    9.10
  -4   1   5  227.05    9.78
  -4   1   5  161.14    8.06
  -4   1   5  118.01    8.97
  -4   1   5  206.25    9.80
  -4   1   6   67.58    3.48
  -4   1   6   41.24    3.21
  -4   1   6   55.32    3.23
  -4   1   6   42.98    3.33
  -4   1   6   47.18    4.36
  -4   1   6   74.24    5.27
  -4   1   6   76.17    5.32
  -4   1   6   49.98    4.18
  -4   1   7   28.81    2.53
  -4   1   7   27.85    2.52
  -4   1   7   30.46    3.66
  -4   1   7   34.10    3.00
  -4   1   7   27.35    2.78
  -4   1   7   29.42    4.77
  -4   1   7   37.50    4.86
  -4   1   8   37.17    3.75
  -4   1   8   29.82    2.82
  -4   1   8   47.22    3.13
  -4   1   8   41.44    4.17
  -4   1   8   32.71    3.32
  -4   1   8   30.71    3.10
  -4   1   8   24.11    5.12
  -4   1   8   29.45    5.14
  -4   1   9   49.79    4.51
  -4   1   9   57.13    3.85
  -4   1   9   44.11    5.93
  -4   1   9   50.73    5.92
  -4   1   9   51.51    4.10
  -4   1   9   50.41    3.86
  -4   1   9   55.42    5.00
  -4   1   9   55.46    3.59
  -4   1  10    4.48    2.22
  -4   1  10    2.47    3.41
  -4   1  10    2.96    2.34
  -4   1  10    1.84    2.65
  -4   1  10    6.19    3.05
  -4   1  10    1.94    5.23
  -4   1  10    2.26    5.52
  -4   1  11   31.20    5.88
  -4   1  11   30.05    6.00
  -4   1  11   29.12    3.65
  -4   1  11   27.80    3.85
  -4   1  11   29.06    3.70
  -4   1  11   29.29    3.50
  -4   1  11   29.04    4.03
  -4   1  12    4.47    2.85
  -4   1  12    5.53    2.18
  -4   1  12    5.02    5.31
  -4   1  12    3.72    3.35
  -4   1  13    4.34    2.71
  -4   1  13    1.99    3.08
  -4   1  13    2.27    2.12
  -4   1  13    3.68    4.83
  -4   1  13   -0.09    2.87
  -4   1  14    8.31    3.10
  -4   1  14   10.55    2.75
  -4   1  14    9.52    2.16
  -4   1  14    5.73    2.63
  -4   1  15    2.67    2.62
  -4   1  15    5.91    2.34
  -4   1  15    5.45    1.70
  -4   1  16    7.33    3.22
  -4   1  16    2.51    2.29
  -4   1  16    3.28    1.86
  -4   1  17    2.06    2.35
  -4   2 -15    0.37    1.43
  -4   2 -15    2.32    1.59
  -4   2 -15    3.06    2.43
  -4   2 -14    3.33    1.84
  -4   2 -14    1.53    1.18
  -4   2 -14    1.36    2.72
  -4   2 -14    3.73    1.75
  -4   2 -13    5.37    3.10
  -4   2 -13    6.86    1.94
  -4   2 -13   10.73    1.49
  -4   2 -12    3.25    2.32
  -4   2 -12    5.74    3.06
  -4   2 -12    4.09    1.84
  -4   2 -12    4.84    2.20
  -4   2 -12    4.82    2.24
  -4   2 -11    0.65    2.04
  -4   2 -11    2.52    2.22
  -4   2 -10   19.65    3.52
  -4   2 -10   20.57    2.91
  -4   2 -10   17.45    2.07
  -4   2 -10   15.51    2.24
  -4   2 -10   19.28    3.86
  -4   2 -10   17.89    2.90
  -4   2  -9   62.87    4.55
  -4   2  -9   45.59    3.06
  -4   2  -9   58.00    4.31
  -4   2  -9   47.12    2.78
  -4   2  -9   38.91    3.18
  -4   2  -9   67.12    5.40
  -4   2  -9   61.12    5.11
  -4   2  -9   69.34    5.81
  -4   2  -8    2.64    1.63
  -4   2  -8    3.63    1.45
  -4   2  -8    0.67    2.62
  -4   2  -8    3.61    1.97
  -4   2  -8    1.68    2.48
  -4   2  -8    1.22    2.27
  -4   2  -8    2.17    1.99
  -4   2  -8    2.00    2.04
  -4   2  -7   28.19    3.42
  -4   2  -7   30.64    3.64
  -4   2  -7   22.47    3.52
  -4   2  -7   17.85    2.12
  -4   2  -7   20.66    1.60
  -4   2  -7   14.91    1.80
  -4   2  -7   20.68    2.72
  -4   2  -6    3.03    2.19
  -4   2  -6    0.66    2.07
  -4   2  -6    2.08    1.77
  -4   2  -6    0.79    1.30
  -4   2  -6    1.95    1.75
  -4   2  -6    2.76    1.05
  -4   2  -6    1.78    2.47
  -4   2  -5    1.66    2.16
  -4   2  -5    4.88    2.15
  -4   2  -5    4.34    1.87
  -4   2  -5    4.09    1.69
  -4   2  -5    3.56    1.41
  -4   2  -5    4.76    2.49
  -4   2  -5    4.20    1.14
  -4   2  -4   37.78    2.11
  -4   2  -4   40.76    3.67
  -4   2  -4   42.87    3.72
  -4   2  -4   36.46    3.11
  -4   2  -4   36.20    3.77
  -4   2  -4   36.78    2.24
  -4   2  -3  106.75    5.34
  -4   2  -3   87.87    4.00
  -4   2  -3  116.53    5.77
  -4   2  -3   75.25    3.91
  -4   2  -2   50.64    3.65
  -4   2  -2   48.29    3.76
  -4   2  -2   44.67    2.56
  -4   2  -2   47.23    3.32
  -4   2  -2   54.18    3.92
  -4   2  -2   46.86    2.54
  -4   2  -1  218.22   10.33
  -4   2  -1  237.39    9.30
  -4   2  -1  229.36   10.45
  -4   2  -1  209.65    9.81
  -4   2  -1  195.96    9.45
  -4   2  -1  215.26   10.40
  -4   2   0   74.50    4.72
  -4   2   0   74.32    4.61
  -4   2   0   76.32    3.71
  -4   2   0   71.90    4.57
  -4   2   1  146.49    7.80
  -4   2   1  151.27    8.01
  -4   2   1  158.37    7.87
  -4   2   1  171.42    7.02
  -4   2   1  146.78    7.92
  -4   2   1  149.40    7.78
  -4   2   2 1087.40   45.26
  -4   2   2 1079.70   45.13
  -4   2   3  367.30   18.45
  -4   2   3  342.60   18.21
  -4   2   4   39.78    3.65
  -4   2   4   37.20    3.96
  -4   2   4   35.09    2.61
  -4   2   4   34.85    3.49
  -4   2   5  163.44    9.02
  -4   2   5  159.45    8.10
  -4   2   5  161.67    8.31
  -4   2   5  194.71    8.51
  -4   2   5  169.68    7.85
  -4   2   5  205.45    9.10
  -4   2   5  200.29    9.04
  -4   2   5  175.87    9.33
  -4   2   6   35.29    3.44
  -4   2   6   17.97    4.71
  -4   2   6   12.18    4.61
  -4   2   6   37.64    2.60
  -4   2   6   22.35    2.60
  -4   2   6   21.76    2.82
  -4   2   6   23.22    2.35
  -4   2   6   17.66    3.22
  -4   2   6   34.97    3.75
  -4   2   7   48.06    5.40
  -4   2   7   46.49    5.36
  -4   2   7   43.80    3.22
  -4   2   7   56.58    3.83
  -4   2   7   53.84    3.53
  -4   2   7   48.98    3.23
  -4   2   7   57.14    4.20
  -4   2   7   48.11    4.41
  -4   2   8   17.57    2.92
  -4   2   8   12.73    4.91
  -4   2   8   11.90    5.11
  -4   2   8   19.27    2.16
  -4   2   8   15.10    2.31
  -4   2   8    7.36    3.18
  -4   2   8   16.52    3.16
  -4   2   8   13.59    2.61
  -4   2   8   10.55    2.88
  -4   2   9   42.88    5.94
  -4   2   9   48.63    3.45
  -4   2   9   45.81    4.27
  -4   2   9   43.81    4.35
  -4   2   9   40.86    4.52
  -4   2   9   45.03    4.03
  -4   2   9   44.43    3.69
  -4   2  10    8.11    5.49
  -4   2  10    5.24    2.33
  -4   2  10   10.26    3.45
  -4   2  10    2.89    2.30
  -4   2  10    6.33    3.22
  -4   2  10    4.49    2.82
  -4   2  10    6.42    2.68
  -4   2  11   12.50    3.43
  -4   2  11   12.64    3.08
  -4   2  11    9.58    3.42
  -4   2  11    9.59    5.35
  -4   2  12    4.53    2.13
  -4   2  13   15.89    3.31
  -4   2  13   11.54    2.91
  -4   2  13   14.26    2.37
  -4   2  13    6.80    2.93
  -4   2  14   14.20    3.11
  -4   2  14   12.87    2.74
  -4   2  14   13.04    2.10
  -4   2  15    8.14    3.66
  -4   2  15    0.39    2.62
  -4   2  15    0.98    2.08
  -4   2  15    3.08    1.53
  -4   2  16    0.77    1.57
  -4   2  16    6.74    3.10
  -4   3 -15    6.41    2.50
  -4   3 -15    3.75    1.52
  -4   3 -15    0.04    1.51
  -4   3 -14    4.32    1.82
  -4   3 -14    2.18    1.18
  -4   3 -14    1.73    1.70
  -4   3 -14    1.93    2.73
  -4   3 -13   23.37    1.87
  -4   3 -13   20.52    3.59
  -4   3 -13   19.49    3.28
  -4   3 -13   21.80    2.33
  -4   3 -13   25.11    3.28
  -4   3 -12    1.51    2.12
  -4   3 -12    4.86    3.08
  -4   3 -12    2.78    1.78
  -4   3 -12    2.53    1.71
  -4   3 -12    0.16    1.99
  -4   3 -12    1.20    2.05
  -4   3 -11    9.05    2.54
  -4   3 -11    7.38    1.42
  -4   3 -11   10.75    2.45
  -4   3 -10    8.04    2.82
  -4   3 -10    9.20    2.34
  -4   3 -10   10.09    2.53
  -4   3 -10   10.10    2.14
  -4   3 -10    6.91    3.06
  -4   3 -10    8.94    1.84
  -4   3  -9   10.04    1.87
  -4   3  -9   21.19    3.47
  -4   3  -9   23.14    3.85
  -4   3  -9    8.17    2.16
  -4   3  -9   11.31    1.60
  -4   3  -9   16.71    2.85
  -4   3  -9   17.30    2.60
  -4   3  -8   10.29    3.11
  -4   3  -8   17.63    2.31
  -4   3  -8    9.66    2.86
  -4   3  -8   12.69    2.57
  -4   3  -8   15.54    1.86
  -4   3  -7   15.88    3.03
  -4   3  -7   16.22    3.19
  -4   3  -7   17.34    2.19
  -4   3  -7   18.41    1.57
  -4   3  -7   16.23    2.59
  -4   3  -7   17.29    1.85
  -4   3  -6   16.31    1.79
  -4   3  -6   22.34    2.47
  -4   3  -6   21.31    2.95
  -4   3  -6   17.11    1.74
  -4   3  -6   15.45    1.52
  -4   3  -6   19.34    2.53
  -4   3  -6   17.37    2.54
  -4   3  -5   34.04    3.36
  -4   3  -5   28.38    3.52
  -4   3  -5   21.89    1.97
  -4   3  -5   24.33    1.76
  -4   3  -5   22.42    1.99
  -4   3  -5   30.43    2.95
  -4   3  -4   47.80    3.38
  -4   3  -4   34.42    2.17
  -4   3  -4   36.16    2.28
  -4   3  -4   44.41    2.25
  -4   3  -3   54.81    3.89
  -4   3  -3   57.24    2.85
  -4   3  -3   47.12    3.35
  -4   3  -3   58.86    2.85
  -4   3  -2    4.05    1.22
  -4   3  -2    7.89    2.05
  -4   3  -2    6.43    2.14
  -4   3  -2    7.99    2.12
  -4   3  -2    7.04    1.49
  -4   3  -2    4.85    1.33
  -4   3  -2    4.86    2.07
  -4   3  -1  281.54   12.34
  -4   3  -1  277.88   12.29
  -4   3  -1  244.32   11.53
  -4   3  -1  274.00   12.19
  -4   3  -1  264.17   11.17
  -4   3  -1  267.85   12.24
  -4   3   0   65.63    3.68
  -4   3   0   49.78    3.66
  -4   3   1  343.10   14.84
  -4   3   1  318.89   13.67
  -4   3   2  243.26   10.07
  -4   3   2  252.96   10.18
  -4   3   2  198.29   11.00
  -4   3   2  225.29   11.17
  -4   3   2  218.14   11.30
  -4   3   3   14.47    2.60
  -4   3   3   16.58    2.07
  -4   3   3   11.29    1.82
  -4   3   3    7.59    2.83
  -4   3   3   18.45    1.94
  -4   3   3   18.51    3.04
  -4   3   4  149.90    8.83
  -4   3   4  212.70    9.03
  -4   3   4  160.81    9.10
  -4   3   4  174.39    7.80
  -4   3   4  204.18    8.49
  -4   3   4  157.61    8.00
  -4   3   5  143.24    7.73
  -4   3   5  129.78    6.42
  -4   3   5  147.66    6.90
  -4   3   5  139.16    7.93
  -4   3   5  139.36    6.72
  -4   3   5  142.51    6.61
  -4   3   5  126.09    7.65
  -4   3   5  133.07    7.03
  -4   3   6   42.53    5.01
  -4   3   6   35.75    3.28
  -4   3   6   36.09    2.99
  -4   3   6   31.47    2.68
  -4   3   6   40.46    3.63
  -4   3   7   31.51    3.82
  -4   3   7   34.69    5.35
  -4   3   7   34.58    3.64
  -4   3   7   33.90    3.90
  -4   3   7   38.36    2.91
  -4   3   7   43.24    3.56
  -4   3   7   36.32    3.28
  -4   3   8    7.12    3.35
  -4   3   8    5.47    5.09
  -4   3   8    2.53    2.09
  -4   3   8    4.99    2.56
  -4   3   8    6.97    3.09
  -4   3   8    4.57    2.45
  -4   3   8    7.12    2.18
  -4   3   9    7.08    5.29
  -4   3   9    4.43    2.28
  -4   3   9    4.86    3.22
  -4   3   9    5.87    2.76
  -4   3   9    0.58    3.25
  -4   3   9    2.75    2.15
  -4   3  10   15.23    3.14
  -4   3  10   21.01    3.64
  -4   3  10   19.26    3.68
  -4   3  10   25.15    3.53
  -4   3  10   20.01    5.65
  -4   3  11    7.06    2.23
  -4   3  11    8.26    2.96
  -4   3  11    9.38    3.39
  -4   3  11   11.47    3.40
  -4   3  12    4.25    2.19
  -4   3  12    5.19    3.23
  -4   3  12    4.80    2.76
  -4   3  12   -0.72    2.81
  -4   3  13    0.95    1.90
  -4   3  13    1.92    2.54
  -4   3  13    5.03    2.67
  -4   3  13    1.46    3.04
  -4   3  14    4.08    2.36
  -4   3  14    2.39    2.97
  -4   3  14    4.24    1.70
  -4   3  15    3.02    2.35
  -4   3  15    0.37    1.86
  -4   3  15    3.68    3.39
  -4   3  16    4.64    2.40
  -4   4 -15    5.91    1.59
  -4   4 -15    1.15    2.39
  -4   4 -14    1.23    2.69
  -4   4 -14    0.98    1.12
  -4   4 -14    1.78    1.71
  -4   4 -14    3.68    1.72
  -4   4 -13   12.45    1.48
  -4   4 -13    8.39    3.24
  -4   4 -13   17.61    2.84
  -4   4 -13   11.07    2.94
  -4   4 -13   10.64    2.00
  -4   4 -12    6.24    2.25
  -4   4 -12    7.55    2.26
  -4   4 -12    9.30    1.52
  -4   4 -12   10.01    1.94
  -4   4 -12   12.09    3.17
  -4   4 -12    4.25    2.31
  -4   4 -12   11.73    1.93
  -4   4 -11   22.10    1.97
  -4   4 -11   28.81    3.27
  -4   4 -11   24.67    3.03
  -4   4 -10   17.14    2.58
  -4   4 -10   20.07    2.18
  -4   4 -10   16.88    2.77
  -4   4 -10   20.08    2.52
  -4   4  -9    9.74    2.26
  -4   4  -9   10.68    2.21
  -4   4  -9   16.78    3.09
  -4   4  -9   11.61    1.63
  -4   4  -9   12.41    2.61
  -4   4  -9    9.70    1.91
  -4   4  -8   25.82    2.46
  -4   4  -8   31.66    2.78
  -4   4  -8   49.97    4.32
  -4   4  -8   53.04    3.96
  -4   4  -8   30.09    2.48
  -4   4  -7   19.03    1.68
  -4   4  -7   18.96    2.25
  -4   4  -7   18.77    1.98
  -4   4  -7   20.56    2.03
  -4   4  -7   24.90    3.20
  -4   4  -7   21.33    2.80
  -4   4  -6   56.09    4.29
  -4   4  -6   43.24    2.43
  -4   4  -6   38.15    2.66
  -4   4  -6   38.66    2.67
  -4   4  -6   46.53    3.55
  -4   4  -6   53.09    3.75
  -4   4  -5   13.93    1.43
  -4   4  -5   12.09    1.77
  -4   4  -5   14.72    1.81
  -4   4  -5   16.68    2.35
  -4   4  -4   58.44    2.91
  -4   4  -4   55.99    2.83
  -4   4  -4   55.60    3.88
  -4   4  -4   51.22    3.18
  -4   4  -3   21.82    2.45
  -4   4  -3   25.81    2.51
  -4   4  -3   16.75    1.44
  -4   4  -3   13.04    1.51
  -4   4  -3   11.81    1.46
  -4   4  -3   10.28    2.00
  -4   4  -2   35.81    3.10
  -4   4  -2   33.42    2.05
  -4   4  -2   30.20    2.15
  -4   4  -2   30.15    2.58
  -4   4  -1  199.96   11.12
  -4   4  -1  222.95   11.22
  -4   4  -1  196.23   10.93
  -4   4  -1  293.95   10.67
  -4   4  -1  259.34   10.34
  -4   4  -1  239.70   10.21
  -4   4   0   34.72    3.24
  -4   4   0   27.61    2.15
  -4   4   0   30.19    2.23
  -4   4   0   29.82    2.79
  -4   4   1   26.72    2.15
  -4   4   1   30.52    2.19
  -4   4   1   27.39    2.88
  -4   4   2  174.15    8.01
  -4   4   2  163.31    7.53
  -4   4   2  174.69    7.61
  -4   4   2  172.46    8.65
  -4   4   3  147.50    6.68
  -4   4   3  155.44    6.69
  -4   4   3  126.61    6.96
  -4   4   3  156.37    7.24
  -4   4   3  132.87    7.58
  -4   4   4   80.38    4.13
  -4   4   4   75.65    4.03
  -4   4   4   68.44    4.69
  -4   4   4   77.10    5.40
  -4   4   4   73.49    4.29
  -4   4   4   87.10    5.15
  -4   4   5   11.83    2.06
  -4   4   5    9.88    1.73
  -4   4   5    9.68    2.92
  -4   4   5   13.87    2.88
  -4   4   5   10.20    2.41
  -4   4   5   15.46    2.44
  -4   4   6   11.73    2.47
  -4   4   6   15.19    3.00
  -4   4   6   12.13    2.10
  -4   4   6    8.53    1.73
  -4   4   6   12.70    3.20
  -4   4   6    5.11    2.46
  -4   4   7    6.50    2.64
  -4   4   7   12.13    3.16
  -4   4   7    7.37    2.22
  -4   4   7    6.99    1.69
  -4   4   7    8.55    3.24
  -4   4   7    4.23    2.56
  -4   4   8    9.08    3.32
  -4   4   8    8.83    2.85
  -4   4   8    7.76    2.38
  -4   4   8    8.15    3.34
  -4   4   9    3.77    2.88
  -4   4   9    2.61    3.32
  -4   4   9    3.97    2.21
  -4   4   9    6.59    3.40
  -4   4  10   23.51    3.79
  -4   4  10   19.59    3.36
  -4   4  10   23.39    2.74
  -4   4  10   14.76    3.50
  -4   4  11    4.56    2.92
  -4   4  11    5.00    3.30
  -4   4  11    1.56    2.13
  -4   4  11   -0.74    2.79
  -4   4  12   16.14    3.00
  -4   4  12   15.06    2.35
  -4   4  13    3.90    1.85
  -4   4  13    5.40    2.57
  -4   4  13    3.14    3.10
  -4   4  14    5.02    2.69
  -4   4  14    3.06    1.53
  -4   4  14    6.02    3.65
  -4   4  14    4.12    2.15
  -4   4  15    0.48    3.02
  -4   4  15    1.80    1.59
  -4   5 -15    0.29    1.46
  -4   5 -15    3.04    1.52
  -4   5 -14    8.24    1.38
  -4   5 -14    7.64    1.80
  -4   5 -13   11.50    1.42
  -4   5 -13   13.28    3.26
  -4   5 -13   14.36    1.64
  -4   5 -13   12.67    2.93
  -4   5 -13   12.41    2.01
  -4   5 -12    0.87    1.73
  -4   5 -12    1.07    1.75
  -4   5 -12    1.93    1.85
  -4   5 -12    3.45    2.97
  -4   5 -12    0.61    1.41
  -4   5 -12    4.37    1.73
  -4   5 -12    0.23    2.65
  -4   5 -12    1.73    2.01
  -4   5 -11   12.48    1.71
  -4   5 -11   11.35    2.27
  -4   5 -11    8.80    2.39
  -4   5 -10   29.75    3.17
  -4   5 -10   25.47    2.72
  -4   5 -10   24.23    2.32
  -4   5 -10   19.80    3.36
  -4   5 -10   24.70    2.91
  -4   5  -9    9.28    2.17
  -4   5  -9    9.27    1.66
  -4   5  -9   12.75    2.37
  -4   5  -9   12.52    1.93
  -4   5  -8   75.78    4.26
  -4   5  -8   64.46    3.96
  -4   5  -8   84.14    4.05
  -4   5  -8   85.97    5.32
  -4   5  -8   69.22    4.05
  -4   5  -7    5.02    1.75
  -4   5  -7    4.13    2.01
  -4   5  -7    7.35    2.13
  -4   5  -7    3.27    1.70
  -4   5  -7    5.08    1.35
  -4   5  -6  121.50    5.41
  -4   5  -6  111.06    6.61
  -4   5  -6  113.67    5.61
  -4   5  -6  119.59    5.67
  -4   5  -6  117.97    6.53
  -4   5  -6  121.82    5.66
  -4   5  -5   54.01    4.03
  -4   5  -5   56.01    3.95
  -4   5  -5   56.00    2.89
  -4   5  -5   50.33    3.16
  -4   5  -5   56.78    3.81
  -4   5  -5   52.32    3.12
  -4   5  -4   67.65    4.49
  -4   5  -4   65.00    4.54
  -4   5  -4   75.56    3.89
  -4   5  -4   74.03    3.52
  -4   5  -4   71.08    3.44
  -4   5  -4   60.76    4.36
  -4   5  -4   74.60    3.76
  -4   5  -3  235.36   10.41
  -4   5  -3  216.92    9.19
  -4   5  -3  194.59    9.21
  -4   5  -3  226.79    9.19
  -4   5  -3  256.28   10.43
  -4   5  -3  201.69    9.45
  -4   5  -2  138.89    6.99
  -4   5  -2  132.92    5.89
  -4   5  -2  125.49    5.94
  -4   5  -2  130.50    5.84
  -4   5  -2  132.43    6.73
  -4   5  -2  141.99    6.31
  -4   5  -1  236.15   10.16
  -4   5  -1  236.10   10.19
  -4   5  -1  226.72   11.09
  -4   5  -1  235.07   10.05
  -4   5  -1  253.55   10.48
  -4   5   0  224.77   10.10
  -4   5   0  229.44   10.14
  -4   5   0  239.06   10.42
  -4   5   0  239.23   11.19
  -4   5   0  248.57   11.19
  -4   5   0  244.83   10.02
  -4   5   1   37.73    3.10
  -4   5   1   41.25    3.40
  -4   5   1   32.29    2.34
  -4   5   1   30.29    2.28
  -4   5   1   42.15    2.96
  -4   5   1   24.86    1.89
  -4   5   1   15.49    2.54
  -4   5   1   17.52    2.62
  -4   5   2    7.54    2.25
  -4   5   2   10.04    2.87
  -4   5   2    8.22    2.06
  -4   5   2    7.86    2.71
  -4   5   2    8.53    1.84
  -4   5   2    6.52    1.61
  -4   5   2   12.03    2.14
  -4   5   3   32.77    3.01
  -4   5   3   26.75    3.72
  -4   5   3   35.41    2.97
  -4   5   3   36.17    3.22
  -4   5   3   29.43    3.38
  -4   5   3   38.56    2.73
  -4   5   3   38.35    2.49
  -4   5   4   12.35    2.14
  -4   5   4   10.62    1.70
  -4   5   4   10.04    2.98
  -4   5   4   12.09    2.40
  -4   5   5   63.13    3.77
  -4   5   5   55.78    3.37
  -4   5   5   59.48    4.51
  -4   5   5   61.06    3.98
  -4   5   6   31.78    2.92
  -4   5   6   27.76    2.38
  -4   5   6   36.67    3.93
  -4   5   6   34.52    3.36
  -4   5   7   12.28    2.45
  -4   5   7    9.25    1.72
  -4   5   7    7.95    3.41
  -4   5   7   10.26    2.87
  -4   5   8   10.90    2.46
  -4   5   8    4.96    3.34
  -4   5   8    7.48    2.97
  -4   5   9   18.17    3.58
  -4   5   9   25.60    3.46
  -4   5  10    4.62    2.28
  -4   5  11    0.31    3.51
  -4   5  11    1.86    2.07
  -4   5  11    5.34    2.77
  -4   5  11   -0.67    2.65
  -4   5  12    3.52    1.90
  -4   5  12    3.45    2.67
  -4   5  12    4.70    3.35
  -4   5  13    0.14    2.22
  -4   5  13    6.03    3.66
  -4   5  13   -0.54    2.72
  -4   5  13    1.51    1.57
  -4   5  14    3.99    1.88
  -4   5  14    4.99    2.27
  -4   6 -15    3.53    1.58
  -4   6 -14    2.43    1.28
  -4   6 -14    2.91    1.61
  -4   6 -13    6.78    2.78
  -4   6 -13   10.83    1.87
  -4   6 -13    6.49    1.86
  -4   6 -13    7.32    3.11
  -4   6 -13    9.49    1.58
  -4   6 -12   23.55    2.02
  -4   6 -12   20.46    2.17
  -4   6 -12   16.28    2.25
  -4   6 -12   20.20    2.80
  -4   6 -12   15.92    3.22
  -4   6 -12   14.75    2.97
  -4   6 -11    7.36    2.16
  -4   6 -11    8.43    1.62
  -4   6 -10   18.65    2.59
  -4   6 -10   13.87    2.46
  -4   6 -10   12.78    2.04
  -4   6 -10   14.50    3.05
  -4   6  -9   18.00    2.36
  -4   6  -9   20.49    2.59
  -4   6  -9   19.96    2.14
  -4   6  -9   15.28    2.46
  -4   6  -9   18.57    1.97
  -4   6  -8   88.43    4.39
  -4   6  -8   81.61    4.53
  -4   6  -8   87.45    5.50
  -4   6  -8   92.93    4.70
  -4   6  -8   74.59    4.45
  -4   6  -7    4.81    2.06
  -4   6  -7    2.97    1.82
  -4   6  -7    5.77    1.89
  -4   6  -7    3.78    2.04
  -4   6  -7    7.25    1.47
  -4   6  -7    5.64    2.28
  -4   6  -6   25.93    2.35
  -4   6  -6   25.76    2.42
  -4   6  -6   23.75    2.28
  -4   6  -6   25.92    2.74
  -4   6  -6   23.93    1.90
  -4   6  -6   24.74    2.89
  -4   6  -5  175.77    8.39
  -4   6  -5  183.47    8.32
  -4   6  -5  186.31    9.15
  -4   6  -5  199.41    8.16
  -4   6  -5  190.56    9.39
  -4   6  -4   53.97    3.75
  -4   6  -4   51.79    2.70
  -4   6  -4   48.72    3.18
  -4   6  -4   44.17    2.93
  -4   6  -4   53.54    3.55
  -4   6  -4   44.67    3.30
  -4   6  -3  150.10    7.24
  -4   6  -3  165.01    8.03
  -4   6  -3  164.00    6.91
  -4   6  -3  147.89    7.47
  -4   6  -3  164.26    8.06
  -4   6  -3  155.03    7.12
  -4   6  -3  166.49    6.94
  -4   6  -3  152.59    7.01
  -4   6  -2   31.27    2.81
  -4   6  -2   25.03    2.58
  -4   6  -2   28.34    2.51
  -4   6  -2   25.79    1.86
  -4   6  -2   24.70    1.98
  -4   6  -2   26.92    1.77
  -4   6  -1   61.53    2.87
  -4   6  -1   44.20    3.79
  -4   6  -1   58.88    3.83
  -4   6  -1   54.69    3.15
  -4   6  -1   55.15    2.87
  -4   6  -1   55.23    3.05
  -4   6  -1   47.00    3.37
  -4   6   0   24.69    1.75
  -4   6   0   26.75    3.22
  -4   6   0   21.87    2.52
  -4   6   0   27.01    2.23
  -4   6   0   27.64    2.11
  -4   6   0   29.97    2.66
  -4   6   1    8.24    2.12
  -4   6   1   11.23    3.01
  -4   6   1    5.61    1.14
  -4   6   1    1.99    1.66
  -4   6   1    6.00    1.74
  -4   6   1    6.70    1.56
  -4   6   1    6.87    2.04
  -4   6   2   79.86    4.40
  -4   6   2   70.87    4.68
  -4   6   2   74.99    5.18
  -4   6   2   76.21    3.65
  -4   6   2   74.09    4.36
  -4   6   2   76.00    4.18
  -4   6   2   75.60    3.96
  -4   6   2   81.34    4.84
  -4   6   3  169.43    8.66
  -4   6   3  158.19    7.62
  -4   6   3  162.53    7.99
  -4   6   3  173.39    7.74
  -4   6   3  162.95    7.53
  -4   6   3  151.66    7.30
  -4   6   4   52.41    3.56
  -4   6   4   54.59    4.22
  -4   6   4   54.28    3.87
  -4   6   4   56.90    3.57
  -4   6   4   50.38    3.10
  -4   6   5   28.16    3.26
  -4   6   5   24.46    4.21
  -4   6   5   21.66    2.67
  -4   6   5   29.10    3.70
  -4   6   5   29.14    2.73
  -4   6   5   26.39    2.19
  -4   6   5   26.48    3.72
  -4   6   6   61.10    5.62
  -4   6   6   63.81    4.14
  -4   6   6   61.69    3.48
  -4   6   6   70.67    4.60
  -4   6   6   60.25    4.83
  -4   6   7   37.30    5.12
  -4   6   7   58.85    3.81
  -4   6   7   52.44    4.28
  -4   6   7   44.09    4.52
  -4   6   8    1.48    3.94
  -4   6   8    0.39    2.93
  -4   6   8    2.74    3.25
  -4   6   9    2.25    2.16
  -4   6  10   11.86    3.85
  -4   6  10   15.79    2.49
  -4   6  10   15.37    3.03
  -4   6  10   14.39    3.03
  -4   6  11    1.96    3.34
  -4   6  11    3.00    2.68
  -4   6  11    2.18    1.98
  -4   6  12    2.23    2.59
  -4   6  12    3.42    2.35
  -4   6  12    2.02    1.70
  -4   6  12    1.39    2.94
  -4   6  13    3.19    2.43
  -4   6  13    0.45    2.00
  -4   6  14    4.10    2.01
  -4   7 -15    1.80    1.55
  -4   7 -14    6.78    1.40
  -4   7 -14    4.95    1.68
  -4   7 -13    3.25    1.82
  -4   7 -13    3.05    1.45
  -4   7 -13    0.73    2.79
  -4   7 -13    2.13    1.57
  -4   7 -12   23.50    2.22
  -4   7 -12   20.61    2.44
  -4   7 -12   16.23    3.22
  -4   7 -11    4.28    1.62
  -4   7 -11    6.12    1.58
  -4   7 -11    2.83    2.76
  -4   7 -11    5.73    1.76
  -4   7 -10    9.76    1.90
  -4   7 -10    7.54    1.71
  -4   7 -10    6.83    2.82
  -4   7 -10    8.77    1.73
  -4   7 -10    9.43    2.36
  -4   7  -9    3.67    1.71
  -4   7  -9    3.04    2.11
  -4   7  -9    6.56    2.21
  -4   7  -9    3.77    2.62
  -4   7  -8   12.57    1.86
  -4   7  -8   14.49    2.30
  -4   7  -8   14.50    2.35
  -4   7  -7   42.27    3.14
  -4   7  -7   47.45    3.27
  -4   7  -7   43.94    3.21
  -4   7  -7   45.73    3.68
  -4   7  -7   50.01    2.90
  -4   7  -6   22.29    2.27
  -4   7  -6   23.78    1.88
  -4   7  -6   24.87    2.90
  -4   7  -6   20.19    2.35
  -4   7  -6   17.80    2.36
  -4   7  -5   25.98    2.31
  -4   7  -5   24.59    2.36
  -4   7  -5   23.34    2.48
  -4   7  -5   28.48    1.96
  -4   7  -5   29.22    2.94
  -4   7  -4   19.86    1.97
  -4   7  -4   17.54    2.04
  -4   7  -4   17.28    2.35
  -4   7  -4   15.61    2.54
  -4   7  -4   21.54    1.66
  -4   7  -4   24.99    2.57
  -4   7  -3   28.15    2.27
  -4   7  -3   28.70    2.60
  -4   7  -3   27.43    2.92
  -4   7  -3   31.56    1.98
  -4   7  -3   33.53    2.83
  -4   7  -2    1.73    1.41
  -4   7  -2    1.15    2.19
  -4   7  -2    0.18    1.40
  -4   7  -2    1.27    1.03
  -4   7  -2    1.50    1.37
  -4   7  -2    3.55    1.98
  -4   7  -2    1.29    0.98
  -4   7  -1   10.66    2.75
  -4   7  -1    9.43    1.16
  -4   7  -1    6.47    1.62
  -4   7  -1   10.59    1.54
  -4   7  -1   12.42    2.17
  -4   7  -1    8.60    1.21
  -4   7  -1    8.28    1.57
  -4   7   0    6.47    1.13
  -4   7   0    6.68    1.53
  -4   7   0    4.74    1.80
  -4   7   0   11.24    2.99
  -4   7   0    6.63    2.04
  -4   7   0    5.61    1.08
  -4   7   0    3.80    1.37
  -4   7   1    6.53    3.01
  -4   7   1    9.28    1.14
  -4   7   1    6.15    1.93
  -4   7   1    8.14    1.59
  -4   7   1    8.39    2.10
  -4   7   2   68.15    4.16
  -4   7   2   59.29    5.00
  -4   7   2   66.04    3.86
  -4   7   2   61.94    3.52
  -4   7   2   64.20    3.92
  -4   7   3    3.77    2.50
  -4   7   3    3.55    1.98
  -4   7   3    2.95    2.12
  -4   7   3    1.56    1.41
  -4   7   3    3.72    3.38
  -4   7   4   11.29    3.36
  -4   7   4   12.56    2.32
  -4   7   4   12.84    1.75
  -4   7   4   14.53    2.28
  -4   7   4   15.35    2.96
  -4   7   4   14.97    3.89
  -4   7   4    9.84    2.20
  -4   7   5  114.68    6.02
  -4   7   5  101.25    6.19
  -4   7   5  115.42    5.61
  -4   7   5   95.75    4.91
  -4   7   5   94.46    6.67
  -4   7   5   81.38    6.77
  -4   7   6   62.74    4.54
  -4   7   6   50.82    4.70
  -4   7   6   57.86    3.98
  -4   7   6   58.40    5.27
  -4   7   6   48.09    5.50
  -4   7   7    8.42    3.37
  -4   7   7    6.93    4.10
  -4   7   7   10.98    3.19
  -4   7   8   14.60    2.54
  -4   7   9    1.00    2.08
  -4   7   9    0.63    3.45
  -4   7   9    0.58    2.75
  -4   7  10    6.22    2.06
  -4   7  10    6.29    3.45
  -4   7  10    3.08    2.70
  -4   7  11    1.64    1.69
  -4   7  11    2.54    3.02
  -4   7  11    4.01    2.46
  -4   7  12    5.30    2.16
  -4   7  12    5.68    2.69
  -4   7  12    5.78    1.55
  -4   7  12    2.56    2.46
  -4   8 -15    4.35    1.54
  -4   8 -14    3.12    1.64
  -4   8 -14    3.09    1.31
  -4   8 -13    5.95    1.90
  -4   8 -13    6.49    1.54
  -4   8 -12    3.38    1.96
  -4   8 -12    6.85    1.64
  -4   8 -12    3.14    2.77
  -4   8 -11   15.75    2.05
  -4   8 -11    9.89    2.94
  -4   8 -10    6.76    1.67
  -4   8  -9   32.81    3.04
  -4   8  -9   35.44    2.95
  -4   8  -9   35.80    2.58
  -4   8  -8   22.03    2.60
  -4   8  -8   20.10    2.49
  -4   8  -8   22.02    2.10
  -4   8  -8   19.61    2.03
  -4   8  -7   20.52    2.57
  -4   8  -7   22.14    2.42
  -4   8  -7   18.06    2.55
  -4   8  -7   19.71    1.94
  -4   8  -7   18.57    2.36
  -4   8  -6   20.56    2.36
  -4   8  -6   21.96    2.43
  -4   8  -6   21.09    2.60
  -4   8  -6   24.69    1.99
  -4   8  -5    9.39    2.13
  -4   8  -5    7.62    1.90
  -4   8  -5    9.60    1.42
  -4   8  -5    7.60    1.98
  -4   8  -5    6.14    2.21
  -4   8  -4   30.34    2.01
  -4   8  -4   26.25    2.34
  -4   8  -4   26.21    3.09
  -4   8  -4   26.05    2.30
  -4   8  -4   27.02    2.70
  -4   8  -3   13.98    1.46
  -4   8  -3   16.87    1.89
  -4   8  -3   11.25    2.65
  -4   8  -3   14.62    2.37
  -4   8  -2   21.37    1.57
  -4   8  -2   19.34    1.91
  -4   8  -2   15.72    2.33
  -4   8  -2   16.06    2.94
  -4   8  -1   29.91    3.35
  -4   8  -1   29.48    2.24
  -4   8  -1   31.99    2.73
  -4   8  -1   26.61    3.69
  -4   8  -1   27.44    2.14
  -4   8   0    8.88    3.26
  -4   8   0    8.86    1.63
  -4   8   0   10.36    2.09
  -4   8   0    8.88    2.19
  -4   8   1   25.05    3.92
  -4   8   1   29.73    2.71
  -4   8   1   27.40    2.23
  -4   8   1   26.16    2.72
  -4   8   2   73.99    4.22
  -4   8   2   66.24    3.68
  -4   8   2   69.28    4.11
  -4   8   2   67.16    5.55
  -4   8   2   68.54    4.90
  -4   8   3    1.91    1.97
  -4   8   3    2.90    2.22
  -4   8   3    2.05    1.47
  -4   8   3    5.05    2.89
  -4   8   3    1.18    3.70
  -4   8   4   52.73    3.91
  -4   8   4   46.88    3.53
  -4   8   4   40.04    2.67
  -4   8   4   41.34    4.71
  -4   8   4   32.21    4.92
  -4   8   4   44.21    3.93
  -4   8   5   43.59    3.55
  -4   8   5   54.42    5.25
  -4   8   5   41.27    5.17
  -4   8   5   51.06    4.33
  -4   8   6   17.51    2.59
  -4   8   6   11.27    3.78
  -4   8   6   10.82    4.20
  -4   8   6   14.51    3.23
  -4   8   7   31.62    3.06
  -4   8   8    2.69    3.60
  -4   8   8    5.40    2.90
  -4   8   8    6.84    2.30
  -4   8   9    3.31    3.43
  -4   8   9    9.57    2.93
  -4   8   9    3.94    2.06
  -4   8  10   -3.57    3.03
  -4   8  10   -2.54    2.50
  -4   8  10    2.45    1.77
  -4   8  11    1.81    1.51
  -4   8  11    7.06    2.71
  -4   8  11    3.18    2.17
  -4   8  11    2.81    2.66
  -4   9 -14    5.33    1.71
  -4   9 -14    7.66    1.40
  -4   9 -13    9.10    1.97
  -4   9 -13    6.41    1.50
  -4   9 -12   17.56    2.40
  -4   9 -12   19.74    2.01
  -4   9 -11    4.62    2.15
  -4   9 -11    4.34    1.60
  -4   9 -10   18.19    2.05
  -4   9 -10   21.53    2.07
  -4   9  -9    5.63    1.63
  -4   9  -8   18.52    2.39
  -4   9  -8   17.27    2.60
  -4   9  -7  107.42    6.54
  -4   9  -7  111.23    6.31
  -4   9  -7  132.09    6.24
  -4   9  -7  148.41    7.77
  -4   9  -7  165.98    6.13
  -4   9  -6   38.27    3.07
  -4   9  -6   43.71    3.53
  -4   9  -5   15.72    2.17
  -4   9  -5   16.29    2.15
  -4   9  -5   16.41    2.60
  -4   9  -4   18.12    2.59
  -4   9  -4   17.66    3.06
  -4   9  -4   17.09    2.10
  -4   9  -4   21.48    1.80
  -4   9  -3   56.33    3.75
  -4   9  -3   60.60    4.42
  -4   9  -3   53.01    3.31
  -4   9  -3   58.14    3.05
  -4   9  -2   21.45    3.36
  -4   9  -2   23.92    2.10
  -4   9  -2   24.13    3.07
  -4   9  -2   24.56    2.72
  -4   9  -1    6.74    2.41
  -4   9  -1    4.01    2.93
  -4   9  -1    2.28    2.16
  -4   9   0   43.93    4.33
  -4   9   0   45.12    3.35
  -4   9   0   33.35    4.54
  -4   9   1   25.91    3.86
  -4   9   1   28.99    2.86
  -4   9   1   32.75    3.44
  -4   9   1   23.45    2.59
  -4   9   2   32.10    4.47
  -4   9   2   27.82    2.88
  -4   9   2   22.45    2.51
  -4   9   3   17.36    1.46
  -4   9   3   19.10    2.67
  -4   9   3   13.71    4.15
  -4   9   3   10.20    2.48
  -4   9   4   16.81    3.98
  -4   9   4   18.58    4.41
  -4   9   5   14.25    3.98
  -4   9   5   22.65    2.81
  -4   9   5   17.18    4.27
  -4   9   5   22.47    3.42
  -4   9   6   11.97    2.50
  -4   9   7   16.70    2.56
  -4   9   7   17.26    3.17
  -4   9   7   11.42    3.91
  -4   9   8    5.85    2.09
  -4   9   8    1.93    2.65
  -4   9   8    3.86    2.57
  -4   9   8    9.68    3.65
  -4   9   9   -0.98    2.10
  -4   9   9    3.81    1.83
  -4   9   9   -1.59    3.04
  -4   9  10    1.79    2.71
  -4   9  10    1.08    1.47
  -4   9  10   -0.10    2.59
  -4   9  11    4.04    2.33
  -4   9  12    3.10    1.95
  -4  10 -14    3.97    1.59
  -4  10 -14    3.70    1.61
  -4  10 -13   10.69    1.56
  -4  10 -13    9.35    1.98
  -4  10 -12    2.29    1.44
  -4  10 -12    3.37    1.99
  -4  10 -11   35.15    2.42
  -4  10 -11   25.37    2.76
  -4  10 -10   12.28    1.81
  -4  10  -9   28.61    2.26
  -4  10  -9   21.97    2.84
  -4  10  -8   32.47    2.39
  -4  10  -7   36.98    3.26
  -4  10  -7   35.69    2.51
  -4  10  -7   42.14    3.74
  -4  10  -6   43.93    3.71
  -4  10  -6   70.91    4.80
  -4  10  -5    8.69    2.45
  -4  10  -5   17.05    1.53
  -4  10  -5   16.51    2.68
  -4  10  -5    9.04    1.61
  -4  10  -4   33.44    3.70
  -4  10  -4   28.76    3.03
  -4  10  -4   31.05    3.65
  -4  10  -3   68.01    4.37
  -4  10  -3   66.13    5.13
  -4  10  -2    8.20    2.51
  -4  10  -2    3.28    2.17
  -4  10  -2    6.30    3.11
  -4  10  -1    7.58    2.52
  -4  10  -1    5.44    2.24
  -4  10  -1    3.81    3.22
  -4  10   0    7.93    1.32
  -4  10   0    8.17    2.44
  -4  10   0   13.08    2.26
  -4  10   0   13.57    3.45
  -4  10   1   19.63    2.57
  -4  10   1   22.69    3.87
  -4  10   1   25.05    4.44
  -4  10   1   29.14    3.31
  -4  10   1   32.40    2.00
  -4  10   2    1.45    3.32
  -4  10   2    3.56    2.04
  -4  10   2    2.61    3.91
  -4  10   3   63.52    2.84
  -4  10   3   52.80    4.23
  -4  10   3   35.14    4.44
  -4  10   3   31.50    5.04
  -4  10   3   29.11    5.06
  -4  10   3   44.03    3.58
  -4  10   4    3.71    3.75
  -4  10   4    1.98    2.31
  -4  10   5   10.90    3.08
  -4  10   5    9.24    3.95
  -4  10   5   12.76    2.46
  -4  10   6    3.19    2.81
  -4  10   6    5.50    3.69
  -4  10   6    5.57    2.23
  -4  10   7    5.17    2.55
  -4  10   7    1.66    3.29
  -4  10   7    3.32    1.96
  -4  10   8    1.29    2.15
  -4  10   8    2.95    1.74
  -4  10   8    1.67    3.04
  -4  10   9    1.82    2.61
  -4  10   9    4.14    2.79
  -4  10  10    3.14    2.43
  -4  10  11   -0.75    1.90
  -4  11 -13    6.24    1.80
  -4  11 -13    3.12    1.61
  -4  11 -13    6.33    1.36
  -4  11 -12   -0.06    1.80
  -4  11 -12    1.22    1.36
  -4  11 -11    2.79    1.98
  -4  11 -11    2.39    1.44
  -4  11 -10    7.73    2.14
  -4  11 -10    7.06    1.59
  -4  11  -9   15.20    2.62
  -4  11  -9   18.80    1.89
  -4  11  -8   26.90    3.05
  -4  11  -8   28.29    2.32
  -4  11  -7    5.10    1.45
  -4  11  -7    5.94    1.16
  -4  11  -6   55.46    2.69
  -4  11  -6   51.41    4.24
  -4  11  -5    5.92    2.43
  -4  11  -5    3.57    2.17
  -4  11  -5    2.68    1.15
  -4  11  -4   16.10    2.66
  -4  11  -4   26.55    3.31
  -4  11  -3   16.11    2.54
  -4  11  -3   12.71    2.75
  -4  11  -3   16.22    3.45
  -4  11  -2    0.14    2.19
  -4  11  -2    0.57    2.29
  -4  11  -2    0.63    3.10
  -4  11  -1   18.69    2.50
  -4  11  -1   29.47    3.41
  -4  11  -1   22.79    3.86
  -4  11   0   28.02    2.75
  -4  11   0   34.41    2.13
  -4  11   0   30.15    3.46
  -4  11   0   28.02    3.98
  -4  11   1   17.10    1.56
  -4  11   1   13.59    2.80
  -4  11   2    3.63    3.84
  -4  11   2    6.46    1.12
  -4  11   3    7.66    3.24
  -4  11   3    5.62    1.10
  -4  11   3    5.34    3.86
  -4  11   4    9.97    3.75
  -4  11   4   10.80    3.72
  -4  11   4    6.87    3.01
  -4  11   5    3.98    3.31
  -4  11   5    1.76    3.58
  -4  11   5    3.51    2.76
  -4  11   6   -0.13    3.29
  -4  11   6    3.44    2.51
  -4  11   7    1.69    2.83
  -4  11   7    1.77    2.09
  -4  11   8    5.70    2.81
  -4  11   9    5.23    2.46
  -4  11   9    2.87    2.41
  -4  12 -13    4.40    3.04
  -4  12 -13    1.66    1.50
  -4  12 -12    3.67    1.30
  -4  12 -12    2.72    1.71
  -4  12 -11    2.83    1.34
  -4  12 -11    4.28    1.87
  -4  12 -10    3.76    1.38
  -4  12 -10    3.97    1.93
  -4  12  -9    9.39    1.58
  -4  12  -9    8.50    2.12
  -4  12  -8    5.69    1.44
  -4  12  -8    7.32    1.12
  -4  12  -8    6.62    1.09
  -4  12  -8    4.09    2.44
  -4  12  -8    5.47    1.99
  -4  12  -7   19.26    2.78
  -4  12  -7   12.16    2.30
  -4  12  -6   12.50    1.46
  -4  12  -6   15.43    2.63
  -4  12  -5   26.38    1.85
  -4  12  -5    9.94    2.52
  -4  12  -4    4.80    1.26
  -4  12  -4    2.73    2.24
  -4  12  -3    1.32    1.18
  -4  12  -2   23.63    1.82
  -4  12  -2   16.35    2.43
  -4  12  -1   20.38    2.53
  -4  12  -1   18.87    3.71
  -4  12   0    9.31    3.33
  -4  12   0    5.74    1.25
  -4  12   1   10.54    3.40
  -4  12   1    7.14    3.80
  -4  12   1   18.22    1.56
  -4  12   2    4.52    3.06
  -4  12   2    3.27    3.71
  -4  12   2    5.10    1.07
  -4  12   2    5.63    1.03
  -4  12   3    9.75    3.64
  -4  12   3    4.92    2.87
  -4  12   4    6.62    3.21
  -4  12   4    3.19    2.64
  -4  12   5    4.25    2.42
  -4  12   6   -1.91    1.96
  -4  12   7    6.29    2.70
[truncated: 1,053,260 more chars]
